# Supplementary material for: Single-cell mRNA isoform diversity in the mouse brain
Source: BMC Genomics. 2017 Feb 3;18:126. doi: 10.1186/s12864-017-3528-6 (PMC5291953; doi:10.1186/s12864-017-3528-6)
Supplement: Additional file 2: — Contains a table with a summary of the long and short data sets. (XLSX 61 kb) [file 12864_2017_3528_MOESM2_ESM.xlsx]

## Sheet: Sheet1
	Number of reads	Total number of reads	Reads with correct barcode and polyA-tail	Total mapped unique reads
	Total Short	181900	112200	59200
	Total Long	62400	46700	34900
	Total Combined	244300	155000	94100
	Total Illumina	9559700	-	1353500
VLMC-1	Short	-	11000	5500
	Long	-	5200	3900
	Combined	-	16300	9400
	Illumina	169400	-	127900
VLMC-2	Short	-	23100	12000
	Long	-	9100	6700
	Combined	-	32300	18700
	Illumina	69700	-	39300
Oligo1-1	Short	-	26600	14000
	Long	-	14000	11200
	Combined	-	40700	25200
	Illumina	2315500	-	1911300
Oligo1-2	Short	-	26600	8100
	Long	-	4000	3100
	Combined	-	30600	11200
	Illumina	1993100	-	1720400
Oligo5-1	Short	-	12600	12700
	Long	-	6300	4000
	Combined	-	18900	16700
	Illumina	1221700	-	1101800
Oligo5-2	Short	-	12200	6900
	Long	-	8000	6000
	Combined	-	16300	12900
	Illumina	3790200	-	3219900
