# Supplementary material for: Single-cell mRNA isoform diversity in the mouse brain
Source: BMC Genomics. 2017 Feb 3;18:126. doi: 10.1186/s12864-017-3528-6 (PMC5291953; doi:10.1186/s12864-017-3528-6)
Supplement: Additional file 3: — Contains a table with a summary of the six sequenced cDNA libraries and a comparison with the previously sequenced STRT libraries. (XLSX 59 kb) [file 12864_2017_3528_MOESM3_ESM.xlsx]

## Sheet: Sheet1
		Transcripts mapping to a gene	Genes	Conservative transcripts	Conservative Genes	Conservative isoforms	Exon cassette isoforms
	Average Combined	6109.83	2095.33	2024	748.333	1176.83	857
	Average STRT	23437.7	3674.67	-	-	-
VLMC-1	Combined	2338	965	752	282	393	292
	Illumina	3773	1049			-	-
VLMC-2	Combined	4689	1668	1982	667	1023	698
	Illumina	3585	1244			-	-
Oligo1-1	Combined	11483	3025	4862	1425	2872	1635
	Illumina	34530	4920			-	-
Oligo1-2	Combined	6043	2237	746	312	482	327
	Illumina	44496	5816			-	-
Oligo5-1	Combined	5895	2149	1083	416	648	431
	Illumina	18445	3787			-	-
Oligo5-2	Combined	6211	2528	2721	987	1643	1087
	Illumina	35797	5232			-	-
