# Supplementary material for: Single-cell mRNA isoform diversity in the mouse brain
Source: BMC Genomics. 2017 Feb 3;18:126. doi: 10.1186/s12864-017-3528-6 (PMC5291953; doi:10.1186/s12864-017-3528-6)
Supplement: Additional file 4: — Contains all isoforms. (XLSX 793 kb) [file 12864_2017_3528_MOESM4_ESM.xlsx]

## Sheet: Sheet1
Gene	Cell	Isoform_start_position	Isoform_mid_positions	Isoform_end_position	Isoform_coding_start_position	Isoform_coding_mid_positions	Isoform_coding_end_position	Isoform_noncoding_start_position	Isoform_noncoding_mid_positions	Isoform_noncoding_end_position	Supporting_UMI	Supporting_reads	Exon_structure	Strand
0610007P14Rik	Oligo_1.1	85815447-85815458	85816193,85816315,85816434,85819478,85819569,85822087,85822248,85824470,	85824531-85824531	Na	85816193,85816315,85816434,85819478,85819569,85822087,	Na	85815447-85815458,	85822248,85824470,	85824531-85824531,	1	1	1_2_3_4_5,	-
0610007P14Rik	Oligo_5.1	85815447-85815458	85816193,85816315,85816434,85819478,85819569,85822087,85822248,85824470,	85824543-85824543	Na	85816193,85816315,85816434,85819478,85819569,85822087,	Na	85815447-85815458,	85822248,85824470,	85824543-85824543,	1	3	1_2_3_4_5	-
0610009B22Rik	Oligo_1.1	51685374-51685374	51685996,51688547,	51688633-51688633	Na	51685996,	Na	51685374-51685374,	51688547,	51688633-51688633,	1	1	1_2,	-
0610009B22Rik	Oligo_1.2	51685381-51685385	51686092,51688547,	51688624-51688624	Na	Na	Na	51685381-51685385,	51686092,51688547,	51688624-51688624,	1	1	1_2,	-
0610011F06Rik	VLMC_2	25875502-25875502	25875726,25875959,25876122,25876219,25876279,25876494,25876562,25876660,25876739,25876949,	25877158-25877158	Na	25875726,25875959,25876122,25876219,25876279,25876494,25876562,25876660,25876739,25876949,	Na	25875502-25875502,	Na	25877158-25877158,	1	6	1_2_3_4_5_6	+
0610011F06Rik	VLMC_2	25875517-25875517	25875726,25875959,25876122,25876219,25876279,25876494,25876562,25876660,25876739,25876949,	25877158-25877158	Na	25875726,25875959,25876122,25876219,25876279,25876494,25876562,25876660,25876739,25876949,	Na	25875517-25875517,	Na	25877158-25877158,	1	1	1_2_3_4_5_6,	+
0610040B10Rik	Oligo_5.1	143329307-143329307	Na	143329614-143329614	Na	Na	Na	Na	Na	Na	1	1	1,	+
1110007C09Rik	Oligo_1.1	49202950-49202951	49203235,49203717,49203789,49205191,49205345,49208003,49208146,49215936,	49215995-49215995	Na	49203235,49203717,49203789,49205191,49205345,49208003,49208146,49215936,	Na	49202950-49202951,	Na	49215995-49215995,	1	1	1_2_4_5_6,	-
1110007C09Rik	Oligo_1.1	49202950-49202951	49203235,49203717,49203789,49205191,49205345,49208003,49208146,49215936,	49216014-49216014	Na	49203235,49203717,49203789,49205191,49205345,49208003,49208146,49215936,	Na	49202950-49202951,	Na	49216014-49216014,	1	2	1_2_4_5_6	-
1110032A03Rik	Oligo_1.1	50763339-50763339	50764016,50764223,50764290,50764695,50764926,50767857,	50768148-50768149	Na	50764016,50764223,50764290,50764695,50764926,50767857,	Na	50763339-50763339,	Na	50768148-50768149,	1	3	1_2_3_4	-
1110032A03Rik	Oligo_5.1	50763726-50763727	50764016,50764223,50764290,50764695,50764926,50767857,	50768148-50768149	Na	50764016,50764223,50764290,50764695,50764926,50767857,	Na	50763726-50763727,	Na	50768148-50768149,	1	2	1_2_3_4	-
1110032A03Rik	Oligo_5.2	50763726-50763727	50764016,50764223,50764290,50764695,50764926,50767857,	50768148-50768149	Na	50764016,50764223,50764290,50764695,50764926,50767857,	Na	50763726-50763727,	Na	50768148-50768149,	1	2	1_2_3_4	-
1110038B12Rik	Oligo_5.2	34950237-34950238	34950475,34950697,34950847,34951884,34951925,34952135,34952173,34952351,	34952468-34952468	Na	Na	Na	Na	Na	Na	2	2	1_2_3_4_5,	-
1110057K04Rik	Oligo_5.2	8208148-8208149	8208204,8220599,8220755,8227219,8227363,8238442,8238615,8268363,8268598,8275807,8275890,8283899,	8284253-8284253	Na	Na	Na	Na	Na	Na	1	2	1_2_3_4_5_6_7	+
1110057K04Rik	Oligo_5.2	8208148-8208149	8208204,8220599,8220759,8226999,8227003,8227228,8227363,8238442,8238615,8268363,8268598,8283899,	8285750-8285750	Na	Na	Na	Na	Na	Na	1	1	1_2_3_4_5_7,	+
1110059G10Rik	Oligo_1.1	122947537-122947538	122948108,122948924,122949069,122950804,	122950972-122950976	Na	122948108,122948924,122949069,122950804,	Na	122947537-122947538,	Na	122950972-122950976,	1	2	1_2_3	-
1110059G10Rik	Oligo_1.1	122947952-122947953	122948108,122948924,122949069,122950804,	122950891-122950891	122947952-122947953,	122948108,122948924,122949069,122950804,	122950891-122950891,	Na	Na	Na	1	1	1_2_3,	-
1110059G10Rik	Oligo_1.1	122947952-122947953	122948108,122948924,122949069,122950804,	122950911-122950911	122947952-122947953,	122948108,122948924,122949069,122950804,	122950911-122950911,	Na	Na	Na	1	1	1_2_3,	-
1110059G10Rik	Oligo_5.2	122947537-122947538	122948108,122948924,122949069,122950804,	122950972-122950976	Na	122948108,122948924,122949069,122950804,	Na	122947537-122947538,	Na	122950972-122950976,	1	2	1_2_3	-
1190005I06Rik	Oligo_5.2	120608602-120608602	120609030,120611193,120611337,120628471,120628517,120634267,	120634295-120634295	Na	120609030,120611193,120611337,120628471,120628517,120634267,	120634295-120634295,	120608602-120608602,	Na	Na	1	1	1_2_3_4,	-
1300002E11Rik	VLMC_2	21794361-21794361	21794446,21795849,21795975,21808677,	21809040-21809040	Na	Na	Na	Na	Na	Na	1	2	1_2	+
1500009L16Rik	VLMC_2	83722953-83722954	83723034,83737908,83737933,83757444,83757480,83758133,83758213,83759597,83759630,83761917,	83762755-83762760	Na	83723034,83737908,83737933,83757444,83757480,83758133,83758213,	Na	83722953-83722954,	83759597,83759630,83761917,	83762755-83762760,	2	3	1_2_3_4_5_6	+
1500009L16Rik	VLMC_2	83722987-83722987	83723034,83737908,83737933,83757449,83757480,83758133,83758213,83759592,83759630,83761917,	83762755-83762760	Na	83723034,83737908,83737933,83757449,83757480,83758133,83758213,83759592,	Na	83722987-83722987,	83759630,83761917,	83762755-83762760,	1	2	1_2_3_4_5_6	+
1500011K16Rik	Oligo_1.1	127791745-127791745	127791832,127792133,	127792478-127792487	Na	Na	Na	Na	Na	Na	1	2	1_2	-
1500011K16Rik	Oligo_5.1	127791745-127791745	127791832,127792133,	127792478-127792487	Na	Na	Na	Na	Na	Na	1	2	1_2	-
1500011K16Rik	Oligo_5.2	127791489-127791489	127791832,127792133,	127792478-127792487	Na	Na	Na	Na	Na	Na	2	4	1_2	-
1500012F01Rik	Oligo_5.1	167063222-167063222	167063297,167063635,167063727,167065158,167065217,167065433,167065480,167065686,	167065856-167065860	Na	167065217,167065433,167065480,167065686,	Na	167063222-167063222,	167063297,167063635,167063727,167065158,	167065856-167065860,	1	1	1_2_3_4_5,	+
1600012H06Rik	Oligo_1.1	14944037-14944038	Na	14945935-14945937	14944037-14944038,	Na	Na	Na	Na	14945935-14945937,	2	6	2	+
1600012H06Rik	Oligo_5.1	14945618-14945618	Na	14945935-14945937	Na	Na	Na	14945618-14945618,	Na	14945935-14945937,	1	1	2,	+
1600012H06Rik	Oligo_5.2	14943239-14943239	14943319,14943566,	14945935-14945937	Na	Na	Na	14943239-14943239,	14943319,14943566,	14945935-14945937,	1	4	1_2	+
1700001P01Rik	Oligo_1.1	97771099-97771099	97771737,97772715,97772815,97775651,	97775883-97775883	Na	97771737,97772715,97772815,97775651,	Na	97771099-97771099,	Na	97775883-97775883,	1	2	1_2_3	-
1700001P01Rik	Oligo_1.1	97771482-97771482	97771737,97772715,97772815,97775651,	97775883-97775883	Na	97771737,97772715,97772815,97775651,	Na	97771482-97771482,	Na	97775883-97775883,	1	1	1_2_3,	-
1700001P01Rik	Oligo_1.1	97771489-97771489	97771737,97772715,97772815,97775651,	97775883-97775883	Na	97771737,97772715,97772815,97775651,	Na	97771489-97771489,	Na	97775883-97775883,	1	1	1_2_3,	-
1700001P01Rik	Oligo_1.2	97771099-97771099	97771737,97772715,97772815,97775651,	97775868-97775868	Na	97771737,97772715,97772815,97775651,	Na	97771099-97771099,	Na	97775868-97775868,	1	3	1_2_3	-
1700007L15Rik	Oligo_5.1	33379851-33379851	33380383,33380519,	33380565-33380565	Na	Na	Na	Na	Na	Na	1	1	2,	-
1700029J07Rik	Oligo_1.1	45953605-45953605	45953812,45956396,45956566,45962253,45962433,45967855,45967931,45968026,45968164,45970353,45970573,45973503,45973680,45973789,	45974072-45974072	Na	45953812,45956396,45956566,45962253,45962433,45967855,45967931,45968026,45968164,45970353,45970573,45973503,	Na	45953605-45953605,	45973680,45973789,	45974072-45974072,	1	2	1_2_3_4_5_6_7	-
1700047M11Rik	Oligo_1.1	182301145-182301145	182301175,182302968,	182303288-182303289	Na	Na	Na	Na	Na	Na	1	1	1_2,	+
1700086L19Rik	Oligo_1.1	74284302-74284302	74284456,74285514,74285638,74295322,74295438,74295552,	74295945-74295945	Na	Na	Na	Na	Na	Na	1	4	1_2_4_5	+
1810030O07Rik	Oligo_1.2	12656128-12656129	12656486,12657861,12658024,12662649,12662829,12664499,12664649,12669526,12669646,12673025,12673160,12673325,	12673341-12673342	Na	12658024,12662649,12662829,12664499,12664649,12669526,12669646,12673025,12673160,12673325,	12673341-12673342,	12656128-12656129,	12656486,12657861,	Na	3	4	1_2_3_4_5_6_7	-
1810037I17Rik	Oligo_1.1	122924429-122924429	122924656,122925478,	122925735-122925736	Na	122924656,122925478,	Na	122924429-122924429,	Na	122925735-122925736,	1	2	1_2	+
1810037I17Rik	Oligo_1.2	122924442-122924442	122924656,122925478,	122925735-122925736	Na	122924656,122925478,	Na	122924442-122924442,	Na	122925735-122925736,	1	1	1_2,	+
1810041H14Rik	Oligo_1.1	121876865-121876865	121877011,121878123,	121878249-121878249	Na	Na	Na	Na	Na	Na	1	1	1,	-
1810043H04Rik	Oligo_5.1	120098936-120098936	120099065,120099147,120099258,120100173,120100414,120100597,	120100705-120100705	Na	120099065,120099147,120099258,120100173,	Na	120098936-120098936,	120100414,120100597,	120100705-120100705,	1	1	1_2_3,	+
1810058I24Rik	VLMC_2	35252746-35252748	35253045,35260409,35260463,35261158,	35261637-35261639	Na	Na	Na	Na	Na	Na	2	3	1_2_3	+
1810058I24Rik	Oligo_5.1	35252773-35252773	35252782,35260409,35260463,35261158,	35261637-35261639	Na	Na	Na	Na	Na	Na	1	8	1_2_3	+
2010012O05Rik	Oligo_1.1	46689927-46689928	46690085,46699555,46699618,46699737,46699781,46700774,46700795,46701514,	46701758-46701759	Na	46690085,46699555,46699618,46699737,46699781,46700774,46700795,46701514,	Na	46689927-46689928,	Na	46701758-46701759,	2	5	1_2_3_4_5	+
2010107E04Rik	Oligo_1.1	111961374-111961376	111961538,111962432,111962456,111963229,111963353,111966923,	111966960-111966965	Na	111961538,111962432,111962456,111963229,	Na	111961374-111961376,	111963353,111966923,	111966960-111966965,	2	4	1_2_3_4	-
2010107E04Rik	Oligo_1.1	111961374-111961376	111961538,111962432,111962456,111963229,111963353,111966923,	111966977-111966980	Na	111961538,111962432,111962456,111963229,	Na	111961374-111961376,	111963353,111966923,	111966977-111966980,	4	10	1_2_3_4	-
2010107E04Rik	Oligo_5.1	111961374-111961376	111961538,111962432,111962456,111963229,111963353,111966923,	111966960-111966965	Na	111961538,111962432,111962456,111963229,	Na	111961374-111961376,	111963353,111966923,	111966960-111966965,	1	4	1_2_3_4	-
2010107E04Rik	Oligo_5.1	111961374-111961376	111961538,111962432,111962456,111963229,111963353,111966923,	111966977-111966980	Na	111961538,111962432,111962456,111963229,	Na	111961374-111961376,	111963353,111966923,	111966977-111966980,	1	1	1_2_3_4,	-
2010320M18Rik	VLMC_1	70776880-70776885	Na	70777576-70777578	Na	Na	Na	Na	Na	Na	2	5	1	+
2210013O21Rik	Oligo_5.2	153723616-153723616	153723937,153725704,153725841,153728861,153728939,153741039,	153741294-153741294	Na	Na	Na	Na	Na	Na	1	1	1_2_3_4,	+
2310009A05Rik	VLMC_1	73039729-73039729	73039865,73042431,	73042772-73042773	Na	Na	Na	Na	Na	Na	1	1	1_2,	+
2310009A05Rik	Oligo_5.1	73039723-73039723	73039865,73042431,	73042772-73042773	Na	Na	Na	Na	Na	Na	1	5	1_2	+
2310009A05Rik	Oligo_1.2	73039760-73039760	73039865,73042431,	73042772-73042773	Na	Na	Na	Na	Na	Na	1	1	1_2,	+
2310036O22Rik	VLMC_2	85027209-85027209	85027234,85029538,85029616,85029874,	85030278-85030278	85027209-85027209,	85027234,85029538,85029616,85029874,	Na	Na	Na	85030278-85030278,	1	5	1_2_3	+
2310039H08Rik	VLMC_2	46772808-46772808	Na	46773401-46773401	Na	Na	Na	46772808-46772808,	Na	46773401-46773401,	1	3	1	+
2310045N01Rik	Oligo_5.2	70139719-70139719	70139772,70141863,70141976,70142473,70142538,70145023,70145134,70145810,70145890,70147089,	70147257-70147258	Na	70139772,70141863,70141976,70142473,70142538,70145023,70145134,70145810,	Na	70139719-70139719,	70145890,70147089,	70147257-70147258,	2	2	1_2_3_4_5_6,	+
2410006H16Rik	Oligo_1.1	62602875-62602877	62603023,62603234,62603282,62603596,62603646,62604402,62604466,62604654,	62604801-62604808	Na	Na	Na	Na	Na	Na	2	3	1_2_3_4_5	+
2410006H16Rik	VLMC_2	62602875-62602877	62603023,62603234,62603282,62603596,62604466,62604654,	62604801-62604808	Na	Na	Na	Na	Na	Na	3	10	1_2_3_4_5	+
2410006H16Rik	VLMC_2	62602875-62602877	62603023,62603234,62603282,62603596,62603646,62604402,62604466,62604654,	62604801-62604808	Na	Na	Na	Na	Na	Na	1	6	1_2_3_4_5	+
2410006H16Rik	Oligo_5.2	62602875-62602877	62603023,62603234,62603282,62603596,62603646,62604402,62604466,62604654,	62604801-62604808	Na	Na	Na	Na	Na	Na	2	2	1_2_3_4_5,	+
2410015M20Rik	VLMC_1	56607618-56607621	56607841,56608637,56608692,56608862,56609023,56609639,	56609734-56609734	Na	56607841,56608637,56608692,56608862,56609023,56609639,	Na	56607618-56607621,	Na	56609734-56609734,	1	5	1_2_3_4	-
2410015M20Rik	VLMC_2	56607618-56607621	56607841,56608637,56608692,56608845,56609023,56609639,	56609696-56609696	Na	56607841,56608637,56608692,56608845,56609023,56609639,	Na	56607618-56607621,	Na	56609696-56609696,	1	3	1_2_3_4	-
2410015M20Rik	Oligo_1.2	56607618-56607621	56607841,56608637,56608692,56608845,56609023,56609639,	56609746-56609746	Na	56607841,56608637,56608692,56608845,56609023,56609639,	Na	56607618-56607621,	Na	56609746-56609746,	1	2	1_2_3_4	-
2410131K14Rik	Oligo_5.2	118245243-118245243	118245458,118255669,118255826,118258975,118259127,118259374,118259488,118261099,	118261514-118261514	Na	118245458,118255669,118255826,118258975,118259127,118259374,118259488,118261099,	Na	118245243-118245243,	Na	118261514-118261514,	1	1	1_2_3_4_5,	+
2510003B16Rik	Oligo_5.2	116123842-116123842	116124116,116127836,	116128506-116128506	Na	Na	Na	Na	Na	Na	1	1	1,	+
2510003E04Rik	Oligo_1.1	62558471-62558472	62559883,62563235,62563351,62566036,62566121,62569458,62569642,62570398,62570478,62575049,62575148,62577963,	62578177-62578177	Na	Na	Na	Na	Na	Na	1	1	1_2_3_4_5_6_7,	-
2610008E11Rik	Oligo_1.1	79064816-79064816	79068051,79068633,79068728,79088286,79088379,79092411,79092504,79094430,79094557,79097457,	79097574-79097574	Na	79068051,79068633,79068728,79088286,79088379,79092411,79092504,79094430,79094557,79097457,	Na	79064816-79064816,	Na	79097574-79097574,	1	1	1_2_3_4_5_6,	-
2610044O15Rik8	Oligo_1.2	129216665-129216665	129217749,129220101,129220151,129221543,129221604,129221823,129221970,129233904,	129234025-129234025	Na	129217749,129220101,129220151,129221543,129221604,129221823,129221970,129233904,	Na	129216665-129216665,	Na	129234025-129234025,	1	1	1_2_3_4_5,	-
2610301B20Rik	Oligo_5.2	10874573-10874573	10874772,10879522,10879610,10881800,10881868,10882406,10882472,10893262,10893358,10897898,	10899425-10899425	Na	10874772,10879522,10879610,10881800,10881868,10882406,10882472,10893262,10893358,10897898,	Na	10874573-10874573,	Na	10899425-10899425,	1	1	1_2_3_4_5_6,	+
2610316D01Rik	Oligo_5.1	45280437-45280440	45280533,45281309,45281408,45281994,45282164,45327065,45327162,45327770,45327858,45363699,45363787,45378141,	45378236-45378237	Na	Na	Na	Na	Na	Na	4	5	1_2_3_4_5_6_9	-
2700046A07Rik	Oligo_5.1	62754792-62754792	62755174,62755923,	62756286-62756286	Na	Na	Na	Na	Na	Na	1	1	2_3,	-
2700060E02Rik	Oligo_5.2	19811914-19811914	19812237,19812348,19812397,19814536,19814605,19816184,19816273,19817060,19817147,19819906,19820006,19822565,19822690,19823668,	19823781-19823786	Na	19812237,19812348,19812397,19814536,19814605,19816184,19816273,19817060,19817147,19819906,19820006,19822565,19822690,19823668,	Na	19811914-19811914,	Na	19823781-19823786,	2	3	1_2_3_4_5_6_7_8	-
2700089E24Rik	Oligo_1.2	133106392-133106392	Na	133107432-133107432	Na	Na	Na	Na	Na	Na	1	6	2	+
2700094K13Rik	Oligo_5.2	84669224-84669224	84669397,84669986,84670116,84670244,84670390,84670482,	84670670-84670670	Na	84670116,84670244,84670390,84670482,	Na	84669224-84669224,	84669397,84669986,	84670670-84670670,	1	1	1_2_3_4,	-
2810006K23Rik	Oligo_1.1	124328135-124328136	124328229,124338626,124338935,124340608,	124341817-124341821	Na	124338935,124340608,	Na	124328135-124328136,	124328229,124338626,	124341817-124341821,	1	1	1_2_3,	+
2810006K23Rik	Oligo_1.1	124328135-124328136	124328229,124338626,124338935,124340608,	124341827-124341827	Na	124338935,124340608,	Na	124328135-124328136,	124328229,124338626,	124341827-124341827,	1	1	1_2_3,	+
2810013P06Rik	VLMC_2	123042620-123042620	Na	123043769-123043769	Na	Na	Na	Na	Na	Na	1	1	1,	+
2810013P06Rik	Oligo_5.1	123042586-123042588	Na	123042987-123042987	Na	Na	Na	Na	Na	Na	1	2	1	+
2810013P06Rik	Oligo_5.1	123042605-123042605	123043300,123051059,	123051084-123051084	Na	Na	Na	Na	Na	Na	1	4	1	+
2810013P06Rik	Oligo_1.2	123042586-123042588	Na	123043756-123043757	Na	Na	Na	Na	Na	Na	2	3	1	+
2810025M15Rik	Oligo_5.2	157412761-157412761	157413125,157413743,157413795,157419868,	157420228-157420233	Na	Na	Na	Na	Na	Na	1	1	1_2_3,	+
2810410L24Rik	Oligo_5.2	120187959-120187959	120188439,120189439,	120189498-120189498	Na	Na	Na	Na	Na	Na	1	1	3,	-
2810428I15Rik	VLMC_2	70504295-70504295	70504509,70504983,70505060,70505755,70505960,70506496,70506579,70506661,	70506715-70506715	Na	70504509,70504983,70505060,70505755,70505960,70506496,70506579,70506661,	70506715-70506715,	70504295-70504295,	Na	Na	1	3	1_2_3_4_5	-
2810468N07Rik	Oligo_1.1	25570828-25570830	25571101,25573985,	25575022-25575023	Na	Na	Na	Na	Na	Na	2	2	1_2,	+
2810468N07Rik	Oligo_1.1	25570881-25570886	25571101,25573985,25574532,25574712,	25575022-25575023	Na	Na	Na	Na	Na	Na	1	2	1_2	+
2810468N07Rik	Oligo_1.1	25570881-25570886	25571101,25573985,	25575033-25575034	Na	Na	Na	Na	Na	Na	1	2	1_2	+
2810468N07Rik	Oligo_1.1	25570980-25570980	25571101,25573985,	25575033-25575034	Na	Na	Na	Na	Na	Na	1	2	1_2	+
2810468N07Rik	Oligo_5.1	25570881-25570886	25571101,25573985,	25575033-25575034	Na	Na	Na	Na	Na	Na	2	2	1_2,	+
2810468N07Rik	Oligo_5.1	25570881-25570886	25571101,25573985,25574133,25574246,25574532,25574712,	25575033-25575034	Na	Na	Na	Na	Na	Na	1	1	1_2,	+
2810468N07Rik	Oligo_5.1	25571019-25571019	25571101,25573985,25574532,25574712,	25575022-25575023	Na	Na	Na	Na	Na	Na	1	3	1_2	+
2810468N07Rik	Oligo_1.2	25570881-25570886	25571101,25573985,	25575033-25575034	Na	Na	Na	Na	Na	Na	1	3	1_2	+
3010026O09Rik	Oligo_5.2	50174866-50174866	50174951,50176826,50176886,50182491,50182580,50194207,50194283,50196943,50197092,50197618,50197703,50199535,	50200113-50200113	Na	50174951,50176826,50176886,50182491,50182580,50194207,50194283,50196943,50197092,50197618,50197703,50199535,	Na	50174866-50174866,	Na	50200113-50200113,	1	2	1_2_3_4_5_6_7	+
3110009E18Rik	Oligo_5.1	120121187-120121189	120121217,120150602,120150747,120160605,120160656,120166134,120166172,120188040,	120188181-120188181	Na	120150747,120160605,120160656,120166134,120166172,120188040,	Na	120121187-120121189,	120121217,120150602,	120188181-120188181,	2	5	1_2_3_4_6	+
3110043O21Rik	Oligo_1.1	35191284-35191293	35193068,35193184,35193294,35194136,35194194,35196972,35197208,35205767,35205884,35211291,35211364,35213008,35213073,35213548,35213644,35217212,35217272,35218413,35218916,35225787,	35225807-35225807	Na	35193068,35193184,35193294,35194136,35194194,35196972,35197208,35205767,35205884,35211291,35211364,35213008,35213073,35213548,35213644,35217212,35217272,35218413,	Na	35191284-35191293,	35218916,35225787,	35225807-35225807,	1	1	1_2_3_4_5_6_7_8_9_10_11,	-
3110043O21Rik	Oligo_1.1	35191284-35191293	35193068,35193184,35193294,35194136,35194194,35196972,35197208,35205767,35205884,35211291,35211364,35213008,35213073,35213548,35213644,35217212,35217272,35218413,35218916,35225787,	35225819-35225819	Na	35193068,35193184,35193294,35194136,35194194,35196972,35197208,35205767,35205884,35211291,35211364,35213008,35213073,35213548,35213644,35217212,35217272,35218413,	Na	35191284-35191293,	35218916,35225787,	35225819-35225819,	1	1	1_2_3_4_5_6_7_8_9_10_11,	-
3110043O21Rik	Oligo_5.2	35191284-35191293	35193068,35193184,35193294,35194136,35194194,35196972,35197208,35205767,35205884,35211291,35211364,35213008,35213073,35213548,35213644,35217212,35217272,35218413,35218916,35225787,	35225827-35225827	Na	35193068,35193184,35193294,35194136,35194194,35196972,35197208,35205767,35205884,35211291,35211364,35213008,35213073,35213548,35213644,35217212,35217272,35218413,	Na	35191284-35191293,	35218916,35225787,	35225827-35225827,	1	1	1_2_3_4_5_6_7_8_9_10_11,	-
3110052M02Rik	Oligo_5.2	21650610-21650610	21650773,21652266,21652345,21656095,21656332,21657518,	21657545-21657545	Na	Na	Na	21650610-21650610,	21650773,21652266,21652345,21656095,21656332,21657518,	21657545-21657545,	1	1	1_2_3_4,	+
3110056K07Rik	Oligo_5.2	71006425-71006425	71006546,71009669,71010479,71014455,71014507,71015506,	71015588-71015588	Na	Na	Na	Na	Na	Na	1	2	2_3_4	-
4632427E13Rik	Oligo_1.1	92739624-92739624	Na	92741436-92741436	Na	Na	Na	Na	Na	Na	2	5	2	-
4831440E17Rik	Oligo_1.2	25500564-25500564	25500646,25504168,	25504472-25504472	Na	Na	Na	Na	Na	Na	1	1	1,	+
4833420G17Rik	Oligo_5.1	119462763-119462763	119463119,119466073,119466304,119466866,119466956,119469514,	119469759-119469759	Na	119466304,119466866,119466956,119469514,	119469759-119469759,	119462763-119462763,	119463119,119466073,	Na	1	8	1_3_4_5	+
4921524J17Rik	VLMC_1	85412135-85412135	85412295,85426859,85426956,85432658,	85432804-85432804	85412135-85412135,	85412295,85426859,85426956,85432658,	Na	Na	Na	85432804-85432804,	1	4	2_3_4	-
4930430F08Rik	Oligo_5.2	100572273-100572278	100573760,100575006,100575143,100575716,100575886,100577160,100577358,100578314,100578431,100582262,100582322,100583913,100584009,100586190,100586308,100589026,	100589220-100589220	Na	100573760,100575006,100575143,100575716,100575886,100577160,100577358,100578314,100578431,100582262,100582322,100583913,100584009,100586190,100586308,100589026,	Na	100572273-100572278,	Na	100589220-100589220,	2	2	1_2_3_4_5_6_7,	-
4930452G13Rik	Oligo_1.1	79702919-79702919	79703142,79704508,79704643,79709918,	79710077-79710077	Na	Na	Na	Na	Na	Na	1	2	1_2_3	+
4930455G09Rik	Oligo_5.2	142017897-142017897	142018130,142028599,	142028834-142028834	Na	Na	Na	Na	Na	Na	1	1	1_2,	+
4930526I15Rik	Oligo_5.2	124424045-124424045	Na	124424483-124424483	Na	Na	Na	Na	Na	Na	1	2	2	+
4930594C11Rik	Oligo_1.2	37484488-37484488	Na	37488234-37488234	Na	Na	Na	Na	Na	Na	1	1	1,	-
4931406C07Rik	Oligo_1.1	15283336-15283336	15284042,15287403,15287472,15290666,15290816,15291999,15292176,15294431,15294533,15294685,15294759,15297842,15297941,15301366,	15301515-15301515	Na	15287403,15287472,15290666,15290816,15291999,15292176,15294431,15294533,15294685,15294759,15297842,15297941,15301366,	Na	15283336-15283336,	15284042,	15301515-15301515,	1	1	1_2_3_4_5_6_7_8,	-
4931406P16Rik	VLMC_2	34285248-34285248	Na	34285635-34285635	Na	Na	Na	34285248-34285248,	Na	34285635-34285635,	1	1	13,	-
4931406P16Rik	VLMC_2	34285258-34285259	Na	34285620-34285621	Na	Na	Na	34285258-34285259,	Na	34285620-34285621,	3	14	13	-
4933404O12Rik	Oligo_5.2	136919351-136919351	136919431,136922306,136922427,136925703,136925895,136933461,	136933676-136933676	Na	Na	Na	Na	Na	Na	1	1	1_2_3,	+
4933431E20Rik	Oligo_5.2	107893278-107893278	107893507,107894050,107894215,107894860,107894992,107895642,	107895763-107895763	Na	Na	Na	Na	Na	Na	1	1	1_2_3,	-
5031426D15Rik	Oligo_5.2	6924924-6924924	Na	6925388-6925388	Na	Na	Na	Na	Na	Na	1	2	1	-
5330426P16Rik	Oligo_1.1	50726750-50726750	50728209,50732417,	50732690-50732690	Na	Na	Na	Na	Na	Na	1	6	1_2	-
5330426P16Rik	Oligo_1.1	50726750-50726750	50728209,50732417,	50732740-50732740	Na	Na	Na	Na	Na	Na	1	1	1_2,	-
5330426P16Rik	Oligo_1.2	50727827-50727827	50728209,50732417,	50732721-50732721	Na	Na	Na	Na	Na	Na	1	1	1_2,	-
5430416N02Rik	VLMC_1	100420848-100420848	100420972,100421967,100422041,100426735,100426804,100429096,100429238,100429325,	100429513-100429514	Na	Na	Na	Na	Na	Na	1	2	1_2_3_4_5	-
5430416N02Rik	VLMC_2	100420841-100420842	100420972,100421967,100422041,100426735,100426804,100429096,100429238,100429325,	100429513-100429514	Na	Na	Na	Na	Na	Na	2	3	1_2_3_4_5	-
5730455P16Rik	Oligo_1.1	80362782-80362786	80364018,80364835,80364939,80368061,80368198,80368527,80368592,80370330,80370450,80373639,80373697,80374073,80374217,80375506,80375632,80376802,80376883,80377841,	80378008-80378009	Na	80364018,80364835,80364939,80368061,80368198,80368527,80368592,80370330,80370450,80373639,80373697,80374073,80374217,80375506,80375632,80376802,80376883,80377841,	Na	80362782-80362786,	Na	80378008-80378009,	1	4	1_2_3_4_5_6_7_8_9_10	-
5730455P16Rik	Oligo_1.1	80362782-80362786	80364018,80364835,80364939,80368061,80368198,80368527,80368592,80370330,80370450,80373639,80373704,80374076,80374217,80375506,80375632,80376802,80376883,80377841,	80378008-80378009	Na	80364018,80364835,80364939,80368061,80368198,80368527,80368592,80370330,80370450,80373639,80373704,80374076,80374217,80375506,80375632,80376802,80376883,80377841,	Na	80362782-80362786,	Na	80378008-80378009,	1	1	1_2_3_4_5_6_7_8_9_10,	-
5830415F09Rik	Oligo_5.2	46379872-46379873	46380033,46382419,46382685,46386093,46386251,46387567,46387742,46389211,	46389412-46389416	46379872-46379873,	46380033,46382419,46382685,46386093,46386251,46387567,46387742,46389211,	Na	Na	Na	46389412-46389416,	1	1	3_4_5_6,	-
5830415F09Rik	Oligo_5.2	46379872-46379873	46380310,46382058,46382685,46386093,46386251,46387567,46387742,46389317,	46389412-46389416	46379872-46379873,	46380310,46382058,46382685,46386093,46386251,46387567,46387742,46389317,	Na	Na	Na	46389412-46389416,	1	2	2_3_4_5_6	-
9230114K14Rik	VLMC_1	52190699-52190699	52190937,52192917,52192978,52194800,52194890,52196892,	52197499-52197500	Na	Na	Na	Na	Na	Na	1	3	1_2_3_4	+
9230114K14Rik	Oligo_1.1	52190683-52190684	52190937,52192917,52192978,52194800,52194890,52196892,52197023,52212042,52212152,52212875,52212976,52221324,	52221553-52221553	Na	Na	Na	Na	Na	Na	1	2	1_2_3_4	+
9230114K14Rik	Oligo_5.2	52190683-52190684	52190937,52192917,52193596,52194800,52194890,52196892,	52197499-52197500	Na	Na	Na	Na	Na	Na	1	1	1_2_3_4,	+
9330133O14Rik	Oligo_5.2	122443715-122443715	Na	122444972-122444975	Na	Na	Na	Na	Na	Na	2	2	1,	+
9530068E07Rik	Oligo_1.1	52396445-52396445	52396603,52403045,52403557,52406944,	52408724-52408725	Na	52396603,52403045,52403557,52406944,	Na	52396445-52396445,	Na	52408724-52408725,	1	1	1_2_3,	+
9530091C08Rik	Oligo_5.2	68766688-68766688	Na	68767614-68767614	Na	Na	Na	Na	Na	Na	1	2	1	+
9630013A20Rik	Oligo_1.1	84451472-84451476	84451793,84465229,84465334,84465897,84465995,84470667,84470731,84472212,84472340,84476008,84476039,84476347,	84476363-84476366	Na	Na	Na	Na	Na	Na	1	1	2_3_4_5_6,	-
9630013A20Rik	Oligo_1.1	84451472-84451476	84451793,84470667,84470731,84472212,84472340,84475888,84476039,84476347,	84476382-84476390	Na	Na	Na	Na	Na	Na	1	2	3_4_5_6	-
9630013A20Rik	Oligo_1.1	84451472-84451476	84451793,84460296,84460454,84465229,84465334,84470667,84470731,84472212,84472242,84475888,84476039,84476347,	84476421-84476424	Na	Na	Na	Na	Na	Na	1	4	1_2_3_4_5_6	-
9630013A20Rik	Oligo_1.1	84457766-84457767	84460454,84465229,84465334,84465897,84465995,84470667,84470743,84472212,84472242,84475888,84476039,84476347,	84476382-84476390	Na	Na	Na	Na	Na	Na	2	3	1_2_3_4_5_6	-
9630013A20Rik	Oligo_1.1	84458628-84458628	84460454,84465229,84465334,84470667,84470731,84472212,84472242,84475888,84476039,84476347,	84476363-84476366	Na	Na	Na	Na	Na	Na	1	3	1_2_3_4_5_6	-
9630013A20Rik	Oligo_1.1	84458637-84458637	84460454,84465229,84465334,84470667,84470731,84472212,84472340,84475888,84476039,84476347,	84476382-84476390	Na	Na	Na	Na	Na	Na	1	7	1_2_3_4_5_6	-
9630013A20Rik	Oligo_1.1	84458730-84458732	84460454,84465229,84465334,84465897,84465995,84470667,84470731,84472212,84472704,84476008,84476039,84476347,	84476363-84476366	Na	Na	Na	Na	Na	Na	1	6	1_2_3_4_5_6	-
9630013A20Rik	Oligo_1.1	84458730-84458732	84460454,84465229,84465334,84470667,84470731,84472212,84472704,84475888,84476039,84476347,	84476421-84476424	Na	Na	Na	Na	Na	Na	2	6	1_2_3_4_5_6	-
9630013A20Rik	Oligo_1.1	84458835-84458841	84460454,84465229,84465334,84465897,84465995,84470667,84470731,84472212,84472242,84475888,84476039,84476347,	84476355-84476355	Na	Na	Na	Na	Na	Na	1	1	1_2_3_4_5_6,	-
9630013A20Rik	Oligo_1.1	84458835-84458841	84460454,84465229,84465334,84470667,84470731,84472212,84472704,84475888,84476039,84476347,	84476363-84476366	Na	Na	Na	Na	Na	Na	2	5	1_2_3_4_5_6	-
9630013A20Rik	Oligo_1.1	84458835-84458841	84460454,84465229,84465334,84465897,84465995,84470667,84470731,84472212,84472340,84475888,84476039,84476347,	84476363-84476366	Na	Na	Na	Na	Na	Na	1	5	1_2_3_4_5_6	-
9630013A20Rik	Oligo_1.1	84458835-84458841	84460454,84465229,84465334,84470667,84470731,84472212,84472340,84475888,84476039,84476347,	84476401-84476401	Na	Na	Na	Na	Na	Na	1	4	1_2_3_4_5_6	-
9630013A20Rik	Oligo_1.1	84459317-84459317	84460454,84465229,84465334,84465897,84465995,84470667,84470731,84472212,84472704,84475888,84476039,84476347,	84476382-84476390	Na	Na	Na	Na	Na	Na	1	1	1_2_3_4_5_6,	-
9630013A20Rik	Oligo_1.1	84459662-84459669	84460454,84465229,84465334,84470667,84470731,84472212,84472340,84475888,84476039,84476347,	84476382-84476390	Na	Na	Na	Na	Na	Na	1	3	1_2_3_4_5_6	-
9630013A20Rik	Oligo_1.1	84459662-84459669	84460454,84465229,84465334,84470667,84470731,84472212,84472242,84472639,84472704,84476008,84476039,84476347,	84476382-84476390	Na	Na	Na	Na	Na	Na	1	6	1_2_3_4_5_6	-
9630013A20Rik	Oligo_1.1	84459662-84459669	84460454,84465229,84465334,84465897,84465995,84470667,84470731,84472212,84472242,84476008,84476039,84476347,	84476421-84476424	Na	Na	Na	Na	Na	Na	1	1	1_2_3_4_5_6,	-
9630013A20Rik	Oligo_1.1	84460008-84460008	84460454,84465229,84465334,84465897,84465995,84470667,84470731,84472212,84472340,84476008,84476039,84476347,	84476363-84476366	Na	Na	Na	Na	Na	Na	1	1	1_2_3_4_5_6,	-
9630013A20Rik	Oligo_1.1	84460117-84460120	84460454,84465229,84465334,84470667,84470731,84472212,84472340,84475888,84476039,84476347,	84476363-84476366	Na	Na	Na	Na	Na	Na	2	2	1_2_3_4_5_6,	-
9630013A20Rik	Oligo_1.1	84460117-84460120	84460454,84465229,84465334,84470667,84470743,84472212,84472340,84476008,84476039,84476347,	84476421-84476424	Na	Na	Na	Na	Na	Na	1	4	1_2_3_4_5_6	-
9630013A20Rik	Oligo_1.1	84460187-84460187	84460454,84465229,84465334,84470667,84470731,84476008,84476039,84476347,	84476363-84476366	Na	Na	Na	Na	Na	Na	1	2	1_2_3_5_6	-
9630013A20Rik	Oligo_1.1	84467155-84467155	84467396,84470667,84470731,84472212,84472340,84475888,84476039,84476347,	84476363-84476366	Na	Na	Na	Na	Na	Na	1	1	3_4_5_6,	-
9630013A20Rik	Oligo_1.1	84475285-84475285	84476039,84476347,	84476382-84476390	Na	Na	Na	Na	Na	Na	1	1	5_6,	-
9630013A20Rik	Oligo_1.2	84459662-84459669	84460454,84465229,84465334,84470667,84470743,84472212,84472704,84475888,84476039,84476347,	84476363-84476366	Na	Na	Na	Na	Na	Na	1	1	1_2_3_4_5_6,	-
9930104L06Rik	Oligo_1.1	124937063-124937063	124937333,124938439,124938717,124940365,124940545,124942352,	124944695-124944695	Na	Na	Na	Na	Na	Na	1	1	1_2_3_4,	+
A230046K03Rik	Oligo_1.1	83544000-83544000	83544102,83546784,83546924,83549461,83549515,83549598,83549664,83550263,83550309,83550880,83550948,83554733,83554816,83555572,83555615,83556012,83556116,83556802,83556923,83558597,83558721,83558817,83558945,83560365,83560526,83564410,83564537,83569967,83570093,83571352,83571460,83572092,83572239,83572357,83572437,83573775,83573881,83574442,83574559,83576016,83576185,83576674,83576829,83579481,835…	83591766-83591769	Na	83544102,83546784,83546924,83549461,83549515,83549598,83549664,83550263,83550309,83550880,83550948,83554733,83554816,83555572,83555615,83556012,83556116,83556802,83556923,83558597,83558721,83558817,83558945,83560365,83560526,83564410,83564537,83569967,83570093,83571352,83571460,83572092,83572239,83572357,83572437,83573775,83573881,83574442,83574559,83576016,83576185,83576674,83576829,83579481,835…	83591766-83591769,	83544000-83544000,	Na	Na	1	1	1_2_3_4_5_6_7_8_9_10_11_12_13_14_15_16_17_18_19_20_21_22_23_24_25_26_27_28_29_30_31_32,	+
A230046K03Rik	Oligo_5.2	83543946-83543946	83544102,83546784,83546924,83549461,83549515,83549598,83549664,83550263,83550309,83550880,83550948,83554733,83554816,83555572,83555615,83556012,83556116,83556802,83556923,83558597,83558721,83558817,83558945,83560365,83560526,83564410,83564537,83569967,83570093,83571352,83571460,83572092,83572239,83572357,83572437,83573775,83573881,83574442,83574559,83576016,83576185,83576674,83576829,83579481,835…	83591766-83591769	Na	83544102,83546784,83546924,83549461,83549515,83549598,83549664,83550263,83550309,83550880,83550948,83554733,83554816,83555572,83555615,83556012,83556116,83556802,83556923,83558597,83558721,83558817,83558945,83560365,83560526,83564410,83564537,83569967,83570093,83571352,83571460,83572092,83572239,83572357,83572437,83573775,83573881,83574442,83574559,83576016,83576185,83576674,83576829,83579481,835…	83591766-83591769,	83543946-83543946,	Na	Na	1	1	1_2_3_4_5_6_7_8_9_10_11_12_13_14_15_16_17_18_19_20_21_22_23_24_25_26_27_28_29_30_31_32,	+
A430005L14Rik	VLMC_2	153957259-153957260	153957322,153959748,153959862,153960530,153960992,153961489,	153961911-153961911	Na	153957322,153959748,153959862,153960530,153960992,153961489,	Na	153957259-153957260,	Na	153961911-153961911,	2	3	1_2_3_4	+
Aacs	Oligo_1.1	125475873-125475874	125476109,125482829,125482933,125484536,125484657,125489782,125489896,125494906,125495004,125503182,125503253,125516425,	125517403-125517404	Na	125476109,125482829,125482933,125484536,125484657,125489782,125489896,125494906,125495004,125503182,125503253,	Na	125475873-125475874,	125516425,	125517403-125517404,	1	1	1_2_3_4_5_6_18,	+
Aacs	Oligo_1.1	125475873-125475874	125476109,125482829,125482933,125484536,125484657,125489782,125489896,125494906,125495004,125503182,125503297,125503548,125503630,125506148,125506296,125508676,125508757,125509778,125509903,125511639,125511704,125511845,125511968,125512624,125512738,125513101,125513227,125513918,125513988,125514168,125514227,125514927,125515130,125516215,	125517403-125517404	Na	125476109,125482829,125482933,125484536,125484657,125489782,125489896,125494906,125495004,125503182,125503297,125503548,125503630,125506148,125506296,125508676,125508757,125509778,125509903,125511639,125511704,125511845,125511968,125512624,125512738,125513101,125513227,125513918,125513988,125514168,125514227,125514927,125515130,125516215,	Na	125475873-125475874,	Na	125517403-125517404,	1	1	1_2_3_4_5_6_7_8_9_10_11_12_13_14_15_16_17_18,	+
Aacs	Oligo_1.1	125475873-125475874	125476109,125482829,125482933,125484536,125484657,125489782,125489896,125494906,125495004,125503182,125503297,125503548,125503630,125506148,125506296,125508676,125508757,125509778,125509903,125511639,125511704,125511845,125511968,125512624,125512738,125513101,125513227,125513918,125513988,125514168,125514227,125514927,125515130,125516215,	125517412-125517412	Na	125476109,125482829,125482933,125484536,125484657,125489782,125489896,125494906,125495004,125503182,125503297,125503548,125503630,125506148,125506296,125508676,125508757,125509778,125509903,125511639,125511704,125511845,125511968,125512624,125512738,125513101,125513227,125513918,125513988,125514168,125514227,125514927,125515130,125516215,	Na	125475873-125475874,	Na	125517412-125517412,	1	1	1_2_3_4_5_6_7_8_9_10_11_12_13_14_15_16_17_18,	+
Aacs	Oligo_1.1	125475944-125475944	125476109,125482829,125482933,125484536,125484657,125489782,125489896,125494906,125495004,125503182,125503297,125503548,125503630,125506148,125506296,125508676,125508757,125509778,125509903,125511639,125511704,125511845,125511968,125512624,125512738,125513101,125513227,125513918,125513988,125514168,125514227,125514927,125515130,125516215,	125517403-125517404	Na	125476109,125482829,125482933,125484536,125484657,125489782,125489896,125494906,125495004,125503182,125503297,125503548,125503630,125506148,125506296,125508676,125508757,125509778,125509903,125511639,125511704,125511845,125511968,125512624,125512738,125513101,125513227,125513918,125513988,125514168,125514227,125514927,125515130,125516215,	Na	125475944-125475944,	Na	125517403-125517404,	1	2	1_2_3_4_5_6_7_8_9_10_11_12_13_14_15_16_17_18	+
Aaed1	VLMC_2	64291832-64291832	64292228,64297254,64297386,64308821,64308927,64309092,64309146,64312266,64312335,64312492,	64312612-64312613	Na	64292228,64297254,64297386,64308821,64308927,64309092,64309146,64312266,64312335,64312492,	64312612-64312613,	64291832-64291832,	Na	Na	2	2	1_2_3_4_5_6,	-
Aaed1	VLMC_2	64291832-64291832	64292228,64297254,64297386,64308821,64308956,64309095,64309146,64312266,64312335,64312492,	64312612-64312613	Na	64292228,64297254,64297386,64308821,64308956,64309095,64309146,64312266,64312335,64312492,	64312612-64312613,	64291832-64291832,	Na	Na	1	1	1_2_3_4_5_6,	-
Aagab	Oligo_5.2	63602658-63602658	63602771,63616685,63616876,63616987,63617084,63617507,63617597,63619147,63619231,63622687,63622690,63635308,63635387,63636383,63636483,63639039,63639144,63639592,63639642,63640206,	63641890-63641894	Na	63602771,63616685,63616876,63616987,63617084,63617507,63617597,63619147,63619231,63622687,63622690,63635308,63635387,63636383,63636483,63639039,63639144,63639592,63639642,63640206,	Na	63602658-63602658,	Na	63641890-63641894,	1	1	1_2_3_4_5_6_7_8_9_10,	+
Aagab	Oligo_5.2	63602672-63602672	63602771,63616685,63616876,63616987,63617084,63617507,63617597,63619147,63619231,63635304,63635387,63636386,63636483,63639039,63639144,63639592,63639642,63640206,	63641890-63641894	Na	63602771,63616685,63616876,63616987,63617084,63617507,63617597,63619147,63619231,63635304,63635387,63636386,63636483,63639039,63639144,63639592,63639642,63640206,	Na	63602672-63602672,	Na	63641890-63641894,	1	1	1_2_3_4_5_6_7_8_9_10,	+
Aagab	Oligo_5.2	63602681-63602681	63602771,63616685,63616876,63616987,63617084,63617507,63617597,63619147,63619231,63635304,63635387,63636386,63636483,63639039,63639144,63639592,63639642,63640206,	63641890-63641894	Na	63602771,63616685,63616876,63616987,63617084,63617507,63617597,63619147,63619231,63635304,63635387,63636386,63636483,63639039,63639144,63639592,63639642,63640206,	Na	63602681-63602681,	Na	63641890-63641894,	1	1	1_2_3_4_5_6_7_8_9_10,	+
Aamdc	Oligo_1.1	97550336-97550348	97550741,97565150,97565300,97575587,97575691,97579365,	97579435-97579435	Na	97550741,97565150,	Na	97550336-97550348,	97565300,97575587,97575691,97579365,	97579435-97579435,	1	1	1_3_4_5,	-
Aamdc	Oligo_1.1	97550336-97550348	97550741,97579365,	97579488-97579488	Na	97550741,	Na	97550336-97550348,	97579365,	97579488-97579488,	1	2	1_5	-
Aamdc	Oligo_1.1	97550562-97550562	97550741,97558130,97558226,97565150,97565300,97579365,	97579482-97579482	Na	97550741,97558130,97558226,97565150,	Na	97550562-97550562,	97565300,97579365,	97579482-97579482,	1	2	1_2_3_5	-
Aamdc	VLMC_2	97550336-97550348	97550741,97565150,97565300,97569686,97569774,97575587,97575691,97579365,	97579456-97579456	Na	97550741,97565150,	Na	97550336-97550348,	97565300,97569686,97569774,97575587,97575691,97579365,	97579456-97579456,	2	3	1_3_4_5	-
Aamdc	Oligo_5.1	97550336-97550348	97550741,97575587,97575691,97579365,	97579463-97579463	Na	97550741,	Na	97550336-97550348,	97575587,97575691,97579365,	97579463-97579463,	1	1	1_4_5,	-
Aamdc	Oligo_5.2	97550336-97550348	97550741,97565150,97565300,97579365,	97579441-97579441	Na	97550741,97565150,	Na	97550336-97550348,	97565300,97579365,	97579441-97579441,	1	1	1_3_5,	-
Aamdc	Oligo_5.2	97550336-97550348	97550741,97565150,97565300,97579365,	97579482-97579482	Na	97550741,97565150,	Na	97550336-97550348,	97565300,97579365,	97579482-97579482,	1	1	1_3_5,	-
Aar2	Oligo_1.1	156547598-156547598	156547624,156550648,156551449,156555826,156556056,156566864,	156568156-156568156	Na	156551449,156555826,156556056,156566864,	Na	156547598-156547598,	156547624,156550648,	156568156-156568156,	1	1	1_3_4_5,	+
Abcb7	Oligo_1.1	104282484-104282485	104284384,104294467,104294571,104295830,104296002,104299768,104299898,104300049,104300213,104300770,104300928,104301793,104301968,104302951,104303039,104303128,104303217,104304131,104304400,104305269,104305402,104323333,104323453,104342493,104342580,104344924,104345002,104413656,	104413773-104413776	Na	104284384,104294467,104294571,104295830,104296002,104299768,104299898,104300049,104300213,104300770,104300928,104301793,104301968,104302951,104303039,104303128,104303217,104304131,104304400,104305269,104305402,104323333,104323453,104342493,104342580,104344924,104345002,104413656,	104413773-104413776,	104282484-104282485,	Na	Na	1	1	1_3_4_5_6_7_8_9_10_11_12_13_14_15_16,	-
Abcb7	Oligo_1.1	104282484-104282485	104284258,104291122,104291230,104294467,104294571,104295830,104296002,104299768,104299898,104300049,104300213,104300770,104300928,104301793,104301968,104302951,104303039,104303128,104303217,104304131,104304400,104305269,104305402,104323333,104323453,104342493,104342580,104344924,104345002,104413656,	104413773-104413776	Na	104284258,104291122,104291230,104294467,104294571,104295830,104296002,104299768,104299898,104300049,104300213,104300770,104300928,104301793,104301968,104302951,104303039,104303128,104303217,104304131,104304400,104305269,104305402,104323333,104323453,104342493,104342580,104344924,104345002,104413656,	104413773-104413776,	104282484-104282485,	Na	Na	3	3	1_2_3_4_5_6_7_8_9_10_11_12_13_14_15_16,	-
Abcd2	VLMC_2	91147399-91147399	91149205,91151654,91151780,91159103,91159188,91163053,91163199,91174590,91174736,91178230,91178325,91179075,91179241,91182681,91182802,91188834,91189015,91190669,	91191775-91191778	Na	91149205,91151654,91151780,91159103,91159188,91163053,91163199,91174590,91174736,91178230,91178325,91179075,91179241,91182681,91182802,91188834,91189015,91190669,	Na	91147399-91147399,	Na	91191775-91191778,	2	2	1_2_3_4_5_6_7_8_9_10,	-
Abcd3	Oligo_1.1	121758907-121758910	121760309,121761414,121761471,121765000,121765105,121768621,121768741,121769166,121769256,121769351,121769417,121769514,121769592,121772302,121772366,121773988,121774061,121774141,121774233,121775430,121775522,121775616,121775714,121775801,121775871,121776996,121777066,121779554,121779697,121781927,121781984,121784010,121784134,121784472,121784570,121786001,121786071,121791733,121791822,121792803…	121815176-121815179	Na	121760309,121761414,121761471,121765000,121765105,121768621,121768741,121769166,121769256,121769351,121769417,121769514,121769592,121772302,121772366,121773988,121774061,121774141,121774233,121775430,121775522,121775616,121775714,121775801,121775871,121776996,121777066,121779554,121779697,121781927,121781984,121784010,121784134,121784472,121784570,121786001,121786071,121791733,121791822,121792803…	Na	121758907-121758910,	Na	121815176-121815179,	1	2	1_2_3_4_5_6_7_8_9_10_11_12_13_14_15_16_17_18_19_20_21_22_23	-
Abcd3	Oligo_1.1	121758907-121758910	121760309,121761414,121761471,121765000,121765105,121768621,121768741,121769166,121769256,121769351,121769417,121769514,121769592,121772302,121772366,121773988,121774061,121774141,121774233,121775430,121775522,121775616,121775714,121775801,121775871,121776996,121777072,121779561,121779697,121781927,121781984,121784010,121784134,121784472,121784570,121786001,121786071,121791733,121791822,121792803…	121815176-121815179	Na	121760309,121761414,121761471,121765000,121765105,121768621,121768741,121769166,121769256,121769351,121769417,121769514,121769592,121772302,121772366,121773988,121774061,121774141,121774233,121775430,121775522,121775616,121775714,121775801,121775871,121776996,121777072,121779561,121779697,121781927,121781984,121784010,121784134,121784472,121784570,121786001,121786071,121791733,121791822,121792803…	Na	121758907-121758910,	Na	121815176-121815179,	1	1	1_2_3_4_5_6_7_8_9_10_11_12_13_14_15_16_17_18_19_20_21_22_23,	-
Abcd3	Oligo_1.1	121758931-121758931	121760309,121761414,121761471,121765000,121765105,121768621,121768741,121769166,121769256,121769351,121769417,121769514,121769592,121772302,121772366,121773988,121774061,121774141,121774233,121775430,121775522,121775616,121775714,121775801,121775871,121776996,121777066,121779554,121779697,121781927,121781984,121784010,121784134,121784472,121784570,121786001,121786071,121791733,121791822,121792803…	121815176-121815179	Na	121760309,121761414,121761471,121765000,121765105,121768621,121768741,121769166,121769256,121769351,121769417,121769514,121769592,121772302,121772366,121773988,121774061,121774141,121774233,121775430,121775522,121775616,121775714,121775801,121775871,121776996,121777066,121779554,121779697,121781927,121781984,121784010,121784134,121784472,121784570,121786001,121786071,121791733,121791822,121792803…	Na	121758931-121758931,	Na	121815176-121815179,	1	1	1_2_3_4_5_6_7_8_9_10_11_12_13_14_15_16_17_18_19_20_21_22_23,	-
Abcd3	Oligo_1.1	121796034-121796034	121796485,121815008,	121815190-121815190	121796034-121796034,	121796485,121815008,	Na	Na	Na	121815190-121815190,	1	2	22_23	-
Abcd3	Oligo_5.2	121758907-121758910	121760309,121761414,121761471,121765000,121765105,121768621,121768741,121769166,121769256,121769351,121769417,121769514,121769592,121772302,121772366,121773988,121774061,121774141,121774233,121775430,121775522,121775616,121775714,121775801,121775871,121776996,121777066,121779554,121779697,121781927,121781984,121784010,121784134,121784472,121784570,121786001,121786071,121791733,121791822,121792803…	121815124-121815124	Na	121760309,121761414,121761471,121765000,121765105,121768621,121768741,121769166,121769256,121769351,121769417,121769514,121769592,121772302,121772366,121773988,121774061,121774141,121774233,121775430,121775522,121775616,121775714,121775801,121775871,121776996,121777066,121779554,121779697,121781927,121781984,121784010,121784134,121784472,121784570,121786001,121786071,121791733,121791822,121792803…	Na	121758907-121758910,	Na	121815124-121815124,	1	1	1_2_3_4_5_6_7_8_9_10_11_12_13_14_15_16_17_18_19_20_21_22_23,	-
Abcd3	Oligo_5.2	121758907-121758910	121760309,121761414,121761471,121765000,121765105,121768621,121768741,121769166,121769256,121769351,121769417,121769514,121769592,121772302,121772366,121773988,121774061,121774141,121774233,121775430,121775522,121775616,121775714,121775801,121775871,121776996,121777066,121779554,121779697,121781927,121781984,121784010,121784134,121784472,121784570,121786001,121786071,121791733,121791822,121792803…	121815176-121815179	Na	121760309,121761414,121761471,121765000,121765105,121768621,121768741,121769166,121769256,121769351,121769417,121769514,121769592,121772302,121772366,121773988,121774061,121774141,121774233,121775430,121775522,121775616,121775714,121775801,121775871,121776996,121777066,121779554,121779697,121781927,121781984,121784010,121784134,121784472,121784570,121786001,121786071,121791733,121791822,121792803…	Na	121758907-121758910,	Na	121815176-121815179,	1	1	1_2_3_4_5_6_7_8_9_10_11_12_13_14_15_16_17_18_19_20_21_22_23,	-
Abcd4	Oligo_5.2	84608207-84608207	84608659,84608805,84608897,84608974,84609096,84609378,84609473,84611720,84611771,84612324,84612450,84612779,84612896,84613904,84614044,84615076,84615204,84615325,84615444,84617282,	84617386-84617386	84608207-84608207,	84608659,84608805,84608897,84608974,84609096,84609378,84609473,84611720,84611771,84612324,84612450,84612779,84612896,84613904,84614044,84615076,84615204,84615325,84615444,84617282,	Na	Na	Na	84617386-84617386,	1	2	9_10_11_12_13_14_15_16_17_18_19	-
Abce1	Oligo_5.2	79683643-79683645	79685277,79685944,79686056,79687440,79687563,79687663,79687806,79687894,79688005,79689124,79689183,79689307,79689367,79690236,79690458,79693423,79693545,79699346,79699436,79700585,79700682,79700912,79700982,79701114,79701252,79701773,79701891,79703003,79703101,79707233,79707319,79708422,79708552,79711542,	79711652-79711652	Na	79685277,79685944,79686056,79687440,79687563,79687663,79687806,79687894,79688005,79689124,79689183,79689307,79689367,79690236,79690458,79693423,79693545,79699346,79699436,79700585,79700682,79700912,79700982,79701114,79701252,79701773,79701891,79703003,79703101,79707233,79707319,79708422,	Na	79683643-79683645,	79708552,79711542,	79711652-79711652,	1	2	1_2_3_4_5_6_7_8_9_10_11_12_13_14_15_16_17_18	-
Abcf1	VLMC_2	35962015-35962015	35962084,35963125,35963236,35963320,35963392,35963568,35963679,35963757,35963795,35963916,35964046,35964253,35964340,35969645,	35969748-35969748	35962015-35962015,	35962084,35963125,35963236,35963320,35963392,35963568,35963679,35963757,35963795,35963916,35964046,35964253,35964340,35969645,	Na	Na	Na	35969748-35969748,	1	1	15_16_17_18_19_20_21_23,	-
Abcf2	Oligo_5.1	24565342-24565345	24565427,24568290,24568315,24568566,24568656,24568737,24568857,24569070,24569166,24571143,24571246,24572002,24572098,24573421,24573776,24574166,24574376,24576518,24576727,24577346,	24577416-24577421	Na	24568290,24568315,24568566,24568656,24568737,24568857,24569070,24569166,24571143,24571246,24572002,24572098,24573421,24573776,24574166,24574376,24576518,	Na	24565342-24565345,	24565427,24576727,24577346,	24577416-24577421,	2	3	1_5_6_7_8_9_10_11_12_13_14	-
Abcf3	Oligo_1.1	20548650-20548652	20548745,20548965,20549113,20549234,20549314,20549743,20549790,20550003,20550101,20550201,20550324,20550420,20550687,20551473,20551554,20551643,20551703,20551805,20551862,20551961,20551984,20552098,20552154,20552258,20552459,20552553,20552630,20558559,20558604,20558696,20558829,20559290,20559379,20559640,20559732,20559914,20560047,20560182,20560270,20560356,	20560816-20560819	Na	20548745,20548965,20549113,20549234,20549314,20549743,20549790,20550003,20550101,20550201,20550324,20550420,20550687,20551473,20551554,20551643,20551703,20551805,20551862,20551961,20551984,20552098,20552154,20552258,20552459,20552553,20552630,20558559,20558604,20558696,20558829,20559290,20559379,20559640,20559732,20559914,20560047,20560182,20560270,20560356,	Na	20548650-20548652,	Na	20560816-20560819,	2	6	1_2_3_4_5_6_7_8_9_10_11_12_13_14_15_16_17_18_19_20_21	+
Abcf3	Oligo_5.2	20548650-20548652	20548745,20548965,20549113,20549234,20549314,20549743,20549790,20550003,20550101,20550201,20550324,20550420,20550687,20551473,20551554,20551643,20551703,20551805,20551862,20551961,20551984,20552098,20552154,20552258,20552459,20552553,20552630,20558559,20558604,20558696,20558829,20559290,20559379,20559640,20559732,20559914,20560047,20560182,20560270,20560356,	20560816-20560819	Na	20548745,20548965,20549113,20549234,20549314,20549743,20549790,20550003,20550101,20550201,20550324,20550420,20550687,20551473,20551554,20551643,20551703,20551805,20551862,20551961,20551984,20552098,20552154,20552258,20552459,20552553,20552630,20558559,20558604,20558696,20558829,20559290,20559379,20559640,20559732,20559914,20560047,20560182,20560270,20560356,	Na	20548650-20548652,	Na	20560816-20560819,	1	2	1_2_3_4_5_6_7_8_9_10_11_12_13_14_15_16_17_18_19_20_21	+
Abhd12	Oligo_1.1	150832514-150832515	150833140,150834278,150834406,150835272,150835351,150837351,150837434,150838314,150838394,150838740,150838778,150839719,150839849,150842245,150842291,150843390,150843421,150846243,150846363,150848351,150848457,150858359,150858484,150904356,	150904672-150904674	Na	150833140,150834278,150834406,150835272,150835351,150837351,150837434,150838314,150838394,150838740,150838778,150839719,150839849,150842245,150842291,150843390,150843421,150846243,150846363,150848351,150848457,150858359,150858484,150904356,	Na	150832514-150832515,	Na	150904672-150904674,	2	2	1_2_3_4_5_6_7_8_9_10_11_12_13,	-
Abhd14a	Oligo_1.1	106440053-106440058	106440404,106440620,106440856,106443826,106443942,106444089,106444306,106445525,106445656,106445770,106445829,106447530,	106447651-106447651	Na	106440404,106440620,106440856,106443826,106443942,106444089,	Na	106440053-106440058,	106444306,106445525,106445656,106445770,106445829,106447530,	106447651-106447651,	1	1	1_2_3_4_5_6_7,	-
Abhd14a	Oligo_5.2	106440053-106440058	106440404,106440620,106440910,106443826,106443942,106444089,106444306,106445525,106445656,106445773,106445829,106447530,	106447651-106447651	Na	106440404,106440620,106440910,106443826,106443942,106444089,	Na	106440053-106440058,	106444306,106445525,106445656,106445773,106445829,106447530,	106447651-106447651,	1	2	1_2_3_4_5_6_7	-
Abhd14a	Oligo_5.2	106440053-106440058	106440404,106440620,106440910,106443826,106443942,106444089,106444306,106445525,106445656,106445777,106445829,106447530,	106447651-106447651	Na	106440404,106440620,106440910,106443826,106443942,106444089,	Na	106440053-106440058,	106444306,106445525,106445656,106445777,106445829,106447530,	106447651-106447651,	1	1	1_2_3_4_5_6_7,	-
Abhd14a	Oligo_5.2	106440053-106440058	106440404,106440620,106440856,106443826,106443942,106444089,106444306,106445525,106445656,106445773,106445829,106447530,	106447678-106447678	Na	106440404,106440620,106440856,106443826,106443942,106444089,	Na	106440053-106440058,	106444306,106445525,106445656,106445773,106445829,106447530,	106447678-106447678,	1	2	1_2_3_4_5_6_7	-
Abhd4	Oligo_5.2	54259289-54259289	54259426,54261625,54261714,54262650,54263023,54263111,54263323,54265280,54265392,54266994,54267181,54267767,	54269158-54269163	54259289-54259289,	54259426,54261625,54261714,54262650,54263023,54263111,54263323,54265280,54265392,54266994,54267181,54267767,	Na	Na	Na	54269158-54269163,	1	1	2_3_4_5_6_7,	+
Abhd4	Oligo_5.2	54259302-54259302	54259426,54261625,54261714,54262650,54263023,54263168,54263323,54265280,54265392,54266994,54267181,54267767,	54269158-54269163	54259302-54259302,	54259426,54261625,54261714,54262650,54263023,54263168,54263323,54265280,54265392,54266994,54267181,54267767,	Na	Na	Na	54269158-54269163,	1	1	2_3_4_5_6_7,	+
Abhd5	Oligo_1.1	122351731-122351731	122351839,122375905,122376060,122377858,122377970,122378821,122379008,122379512,	122379823-122379823	Na	122351839,122375905,122376060,122377858,122377970,122378821,122379008,122379512,	Na	122351731-122351731,	Na	122379823-122379823,	1	1	1_4_5_6_7,	+
Abhd5	Oligo_1.1	122351815-122351815	122351839,122365135,122365221,122367888,122368261,122375905,122376060,122377858,122377970,122378821,122379008,122379512,	122381522-122381522	122351815-122351815,	122351839,122365135,122365221,122367888,122368261,122375905,122376060,122377858,122377970,122378821,122379008,122379512,	Na	Na	Na	122381522-122381522,	2	3	1_2_3_4_5_6_7	+
Abracl	VLMC_2	18011262-18011263	18011816,18018838,18018905,18023066,	18023107-18023107	Na	18011816,18018838,	Na	18011262-18011263,	18018905,18023066,	18023107-18023107,	2	7	1_2_3	-
Abt1	Oligo_1.1	23421543-23421545	23422335,23422482,23422682,23423585,	23423844-23423844	Na	23422335,23422482,23422682,23423585,	Na	23421543-23421545,	Na	23423844-23423844,	1	3	1_2_3	-
Acaa1a	Oligo_1.1	119341354-119341359	119341473,119341600,119341685,119341824,119341918,119342722,119342780,119344172,119344252,119344465,119344508,119346469,119346568,119347729,119347810,119348580,119348771,119348920,119349100,119349353,119349409,119349491,119349637,119349957,	119350292-119350294	Na	119341600,119341685,119341824,119341918,119342722,119342780,119344172,119344252,119344465,119344508,119346469,119346568,119347729,119347810,119348580,119348771,119348920,119349100,119349353,119349409,119349491,119349637,119349957,	Na	119341354-119341359,	119341473,	119350292-119350294,	3	6	1_2_3_4_5_6_7_8_9_10_11_12	+
Acaa1a	Oligo_1.1	119341423-119341423	119341685,119341824,119341918,119342722,119342780,119344172,119344252,119344465,119344508,119346469,119346568,119347729,119347810,119348580,119348771,119348920,119349100,119349353,119349409,119349491,119349637,119349957,	119350292-119350294	Na	119341685,119341824,119341918,119342722,119342780,119344172,119344252,119344465,119344508,119346469,119346568,119347729,119347810,119348580,119348771,119348920,119349100,119349353,119349409,119349491,119349637,119349957,	Na	119341423-119341423,	Na	119350292-119350294,	1	1	1_2_3_4_5_6_7_8_9_10_11_12,	+
Acad8	VLMC_2	26975168-26975169	26975760,26977555,26977658,26978310,26978463,26978984,26979082,26979175,26979311,26985462,26985600,26990119,26990196,26990582,26990692,26991239,26991409,26992159,26992260,26999393,	26999505-26999505	Na	26975760,26977555,26977658,26978310,26978463,26978984,26979082,26979175,26979311,26985462,26985600,26990119,26990196,26990582,26990692,26991239,26991409,26992159,26992260,26999393,	Na	26975168-26975169,	Na	26999505-26999505,	2	2	1_2_3_4_5_6_7_8_9_10_11,	-
Acad8	VLMC_2	26975179-26975179	26975760,26977555,26977658,26978310,26978463,26978984,26979082,26979175,26979311,26985462,26985600,26990119,26990196,26990582,26990692,26991239,26991409,26992159,26992260,26999393,	26999505-26999505	Na	26975760,26977555,26977658,26978310,26978463,26978984,26979082,26979175,26979311,26985462,26985600,26990119,26990196,26990582,26990692,26991239,26991409,26992159,26992260,26999393,	Na	26975179-26975179,	Na	26999505-26999505,	1	1	1_2_3_4_5_6_7_8_9_10_11,	-
Acadl	Oligo_1.1	66831279-66831279	66831527,66836961,66837048,66838278,66838406,66841621,66841735,66843080,66843182,66845167,66845332,66848399,66848466,66853126,66853291,66854623,66854761,66857398,66857554,66863172,	66863277-66863277	Na	66831527,66836961,66837048,66838278,66838406,66841621,66841735,66843080,66843182,66845167,66845332,66848399,66848466,66853126,66853291,66854623,66854761,66857398,66857554,66863172,	Na	66831279-66831279,	Na	66863277-66863277,	1	1	1_2_3_4_5_6_7_8_9_10_11,	-
Acadm	Oligo_1.1	153922360-153922360	153923002,153925664,153925913,153929530,153929626,153930216,153930356,153933026,153933135,153936294,153936425,153937702,153937783,153938553,153938654,153938896,153938966,153939069,153939167,153941882,153941970,153944395,	153944436-153944444	Na	153923002,153925664,153925913,153929530,153929626,153930216,153930356,153933026,153933135,153936294,153936425,153937702,153937783,153938553,153938654,153938896,153938966,153939069,153939167,153941882,153941970,153944395,	Na	153922360-153922360,	Na	153944436-153944444,	1	1	1_2_3_4_5_6_7_8_9_10_11_12,	-
Acadm	Oligo_1.1	153933033-153933033	153933135,153936294,153936425,153937702,153937783,153938553,153938654,153938896,153938966,153939069,153939167,153941882,153941970,153944395,	153944436-153944444	153933033-153933033,	153933135,153936294,153936425,153937702,153937783,153938553,153938654,153938896,153938966,153939069,153939167,153941882,153941970,153944395,	Na	Na	Na	153944436-153944444,	1	1	5_6_7_8_9_10_11_12,	-
Acadm	VLMC_2	153922424-153922424	153923002,153925666,153925913,153929530,153929626,153930216,153930356,153933026,153933135,153936294,153936425,153937702,153937783,153938553,153938654,153938896,153939167,153941882,153941970,153944395,	153944436-153944444	Na	153923002,153925666,153925913,153929530,153929626,153930216,153930356,153933026,153933135,153936294,153936425,153937702,153937783,153938553,153938654,153938896,153939167,153941882,153941970,153944395,	Na	153922424-153922424,	Na	153944436-153944444,	1	2	1_2_3_4_5_6_7_8_9_10_11_12	-
Acadsb	Oligo_1.1	131410654-131410654	131410787,131424471,131424631,131425774,131425875,131428428,131428635,131429946,131430117,131431936,131432062,131434269,131434362,131437401,131437491,131441201,131441339,131443468,131443568,131444236,	131446239-131446239	Na	131410787,131424471,131424631,131425774,131425875,131428428,131428635,131429946,131430117,131431936,131432062,131434269,131434362,131437401,131437491,131441201,131441339,131443468,131443568,131444236,	Na	131410654-131410654,	Na	131446239-131446239,	1	1	1_2_3_4_5_6_7_8_9_10_11,	+
Acadsb	VLMC_2	131410693-131410693	131410787,131424471,131424631,131425774,131425875,131428428,	131428785-131428785	Na	131410787,131424471,131424631,131425774,131425875,131428428,	131428785-131428785,	131410693-131410693,	Na	Na	1	2	1_2_3_4	+
Acadvl	Oligo_1.1	70010187-70010189	70010436,70010524,70010600,70010697,70010770,70010848,70010921,70011005,70011078,70011167,70011265,70011344,70011446,70011535,70011598,70011683,70011770,70012185,70012290,70012447,70012646,70012957,70013083,70013171,70013301,70013433,70013578,70014244,70014379,70014478,70014543,70014630,70014703,70014792,70014858,70015116,70015195,70015262,	70015390-70015395	Na	70010436,70010524,70010600,70010697,70010770,70010848,70010921,70011005,70011078,70011167,70011265,70011344,70011446,70011535,70011598,70011683,70011770,70012185,70012290,70012447,70012646,70012957,70013083,70013171,70013301,70013433,70013578,70014244,70014379,70014478,70014543,70014630,70014703,70014792,70014858,70015116,70015195,70015262,	Na	70010187-70010189,	Na	70015390-70015395,	1	2	1_2_3_4_5_6_7_8_9_10_11_12_13_14_15_16_17_18_19_20	-
Acadvl	Oligo_1.1	70010187-70010189	70010436,70010524,70010600,70010697,70010770,70010848,70010921,70011005,70011078,70011167,70011265,70011344,70011446,70011535,70011598,70011683,70011770,70012185,70012290,70012447,70012646,70012957,70013083,70013171,70013301,70013433,70013578,70014244,70014379,70014478,70014543,70014630,70014703,70014792,70014858,70015116,	70015425-70015425	Na	70010436,70010524,70010600,70010697,70010770,70010848,70010921,70011005,70011078,70011167,70011265,70011344,70011446,70011535,70011598,70011683,70011770,70012185,70012290,70012447,70012646,70012957,70013083,70013171,70013301,70013433,70013578,70014244,70014379,70014478,70014543,70014630,70014703,70014792,70014858,70015116,	Na	70010187-70010189,	Na	70015425-70015425,	1	3	1_2_3_4_5_6_7_8_9_10_11_12_13_14_15_16_17_18_19_20	-
Acadvl	VLMC_2	70010187-70010189	70010436,70010524,70010600,70010697,70010770,70010848,70010921,70011005,70011078,70011167,70011265,70011344,70011446,70011535,70011598,70011683,70011770,70012185,70012290,70012447,70012646,70012957,70013083,70013171,70013301,70013433,70013578,70014244,70014379,70014478,70014543,70014630,70014703,70014792,70014858,70015116,70015195,70015262,	70015390-70015395	Na	70010436,70010524,70010600,70010697,70010770,70010848,70010921,70011005,70011078,70011167,70011265,70011344,70011446,70011535,70011598,70011683,70011770,70012185,70012290,70012447,70012646,70012957,70013083,70013171,70013301,70013433,70013578,70014244,70014379,70014478,70014543,70014630,70014703,70014792,70014858,70015116,70015195,70015262,	Na	70010187-70010189,	Na	70015390-70015395,	1	1	1_2_3_4_5_6_7_8_9_10_11_12_13_14_15_16_17_18_19_20,	-
Acadvl	Oligo_5.2	70010187-70010189	70010436,70010524,70010600,70010697,70010770,70010848,70010921,70011005,70011078,70011167,70011265,70011344,70011446,70011535,70011598,70011683,70011770,70012185,70012290,70012447,70012646,70012957,70013083,70013171,70013301,70013433,70013578,70014244,70014379,70014478,70014543,70014630,70014703,70014792,70014858,70015116,70015195,70015262,	70015390-70015395	Na	70010436,70010524,70010600,70010697,70010770,70010848,70010921,70011005,70011078,70011167,70011265,70011344,70011446,70011535,70011598,70011683,70011770,70012185,70012290,70012447,70012646,70012957,70013083,70013171,70013301,70013433,70013578,70014244,70014379,70014478,70014543,70014630,70014703,70014792,70014858,70015116,70015195,70015262,	Na	70010187-70010189,	Na	70015390-70015395,	1	1	1_2_3_4_5_6_7_8_9_10_11_12_13_14_15_16_17_18_19_20,	-
Acap2	Oligo_1.1	31141781-31141781	31141797,31153705,31153759,31154572,31154692,31160330,31160388,31200938,	31201222-31201222	31141781-31141781,	31141797,31153705,31153759,31154572,31154692,31160330,31160388,31200938,	Na	Na	Na	31201222-31201222,	1	1	19_20_21_22_23,	-
Acat1	Oligo_1.1	53581687-53581688	53582665,53583436,53583594,53584839,53584904,53587452,53587566,53589177,53589273,53591306,53591457,53591967,53592111,53594405,53594506,53594693,53594789,53595282,53595400,53598084,53598132,53610212,	53610314-53610316	Na	53582665,53583436,53583594,53584839,53584904,53587452,53587566,53589177,53589273,53591306,53591457,53591967,53592111,53594405,53594506,53594693,53594789,53595282,53595400,53598084,53598132,53610212,	Na	53581687-53581688,	Na	53610314-53610316,	2	2	1_2_3_4_5_6_7_8_9_10_11_12,	-
Acat1	Oligo_1.1	53581687-53581688	53582665,53583436,53583594,53584839,53584904,53587452,53587566,53589177,53589273,53591306,53591457,53591967,53592111,53594405,53594506,53594693,53594789,53595282,53595400,53598084,53598132,53610212,	53610342-53610352	Na	53582665,53583436,53583594,53584839,53584904,53587452,53587566,53589177,53589273,53591306,53591457,53591967,53592111,53594405,53594506,53594693,53594789,53595282,53595400,53598084,53598132,53610212,	Na	53581687-53581688,	Na	53610342-53610352,	1	1	1_2_3_4_5_6_7_8_9_10_11_12,	-
Acat1	Oligo_1.1	53582373-53582375	53582665,53583436,53583594,53584839,53584904,53587452,53587566,53589177,53589273,53591306,53591457,53591967,53592111,53594405,53594506,53594693,53594789,53595282,53595400,53598084,53598132,53610212,	53610314-53610316	Na	53582665,53583436,53583594,53584839,53584904,53587452,53587566,53589177,53589273,53591306,53591457,53591967,53592111,53594405,53594506,53594693,53594789,53595282,53595400,53598084,53598132,53610212,	Na	53582373-53582375,	Na	53610314-53610316,	1	2	1_2_3_4_5_6_7_8_9_10_11_12	-
Acat1	Oligo_1.1	53582478-53582478	53582665,53583436,53583594,53584839,53584904,53587452,53587566,53589177,53589273,53591306,53591457,53591967,53592111,53594405,53594506,53594693,53594789,53595282,53595400,53598084,53598132,53610212,	53610342-53610352	Na	53582665,53583436,53583594,53584839,53584904,53587452,53587566,53589177,53589273,53591306,53591457,53591967,53592111,53594405,53594506,53594693,53594789,53595282,53595400,53598084,53598132,53610212,	Na	53582478-53582478,	Na	53610342-53610352,	1	1	1_2_3_4_5_6_7_8_9_10_11_12,	-
Acat1	Oligo_5.2	53581687-53581688	53582665,53583436,53583594,53584839,53584904,53587452,53587566,53589177,53589273,53591306,53591457,53591967,53592111,53594405,53594506,53594693,53594789,53595282,53595400,53598084,53598132,53610212,	53610342-53610352	Na	53582665,53583436,53583594,53584839,53584904,53587452,53587566,53589177,53589273,53591306,53591457,53591967,53592111,53594405,53594506,53594693,53594789,53595282,53595400,53598084,53598132,53610212,	Na	53581687-53581688,	Na	53610342-53610352,	1	1	1_2_3_4_5_6_7_8_9_10_11_12,	-
Acat1	Oligo_5.2	53582373-53582375	53582665,53583436,53583594,53584839,53584904,53587452,53587566,53589177,53589273,53591306,53591457,53591967,53592111,53594405,53594506,53594693,53594789,53595282,53595400,53598084,53598132,53610212,	53610314-53610316	Na	53582665,53583436,53583594,53584839,53584904,53587452,53587566,53589177,53589273,53591306,53591457,53591967,53592111,53594405,53594506,53594693,53594789,53595282,53595400,53598084,53598132,53610212,	Na	53582373-53582375,	Na	53610314-53610316,	1	2	1_2_3_4_5_6_7_8_9_10_11_12	-
Acat2	Oligo_1.1	12943039-12943042	12944032,12944399,12944510,12946260,12946415,12947356,12947479,12948513,12948657,12952251,12952369,12956218,12956400,12959994,12960102,12960596,	12960712-12960712	Na	12944032,12944399,12944510,12946260,12946415,12947356,12947479,12948513,12948657,12952251,12952369,12956218,12956400,12959994,12960102,12960596,	Na	12943039-12943042,	Na	12960712-12960712,	1	1	1_2_3_4_5_6_7_8_9,	-
Acbd5	Oligo_5.2	23069071-23069071	23069284,23069450,23069619,23075489,23075610,23078143,23078216,23080338,23080453,23087484,23087619,23089590,23089788,23090475,23090582,23094288,23094517,23099564,23099764,23110244,23110286,23110653,23110763,23112504,	23114102-23114102	Na	23069284,23069450,23069619,23075489,23075610,23078143,23078216,23080338,23080453,23087484,23087619,23089590,23089788,23090475,23090582,23094288,23094517,23099564,23099764,23110244,23110286,23110653,23110763,23112504,	Na	23069071-23069071,	Na	23114102-23114102,	1	1	1_2_3_4_5_6_7_8_9_10_11_12_13,	+
Acbd6	VLMC_2	155558753-155558753	155558859,155564656,155564721,155567584,	155567684-155567684	155558753-155558753,	155558859,155564656,155564721,155567584,	155567684-155567684,	Na	Na	Na	1	1	1_2_3,	+
Acot13	VLMC_2	24817948-24817955	24818191,24820714,24820899,24831225,	24831461-24831461	Na	24818191,24820714,24820899,24831225,	Na	24817948-24817955,	Na	24831461-24831461,	1	4	1_2_3	-
Acot13	Oligo_5.2	24817948-24817955	24818191,24820714,24820899,24831225,	24831471-24831471	Na	24818191,24820714,24820899,24831225,	Na	24817948-24817955,	Na	24831471-24831471,	1	1	1_2_3,	-
Acot13	Oligo_5.2	24817948-24817955	24818191,24820714,24820899,24831225,	24831489-24831489	Na	24818191,24820714,24820899,24831225,	Na	24817948-24817955,	Na	24831489-24831489,	1	3	1_2_3	-
Acot7	Oligo_1.1	152178199-152178199	152178340,152206763,152206881,152217735,152217892,152223070,152223162,152229774,152229889,152237679,152237766,152253148,152253265,152260845,152261030,152271473,	152271846-152271847	152178199-152178199,	152178340,152206763,152206881,152217735,152217892,152223070,152223162,152229774,152229889,152237679,152237766,152253148,152253265,152260845,152261030,152271473,	Na	Na	Na	152271846-152271847,	1	1	2_3_4_5_6_7_8_9,	+
Acot7	Oligo_1.1	152178215-152178224	152178340,152206763,152206881,152217735,152217892,152223070,152223162,152229774,152229889,152237679,152237766,152253148,152253265,152260845,152261030,152271473,	152271846-152271847	152178215-152178224,	152178340,152206763,152206881,152217735,152217892,152223070,152223162,152229774,152229889,152237679,152237766,152253148,152253265,152260845,152261030,152271473,	Na	Na	Na	152271846-152271847,	3	4	2_3_4_5_6_7_8_9	+
Acot7	Oligo_5.1	152178215-152178224	152178340,152206763,152206881,152217735,152217892,152223070,152223162,152229774,152229889,152237679,152237766,152253148,152253265,152260845,152261030,152271473,	152271846-152271847	152178215-152178224,	152178340,152206763,152206881,152217735,152217892,152223070,152223162,152229774,152229889,152237679,152237766,152253148,152253265,152260845,152261030,152271473,	Na	Na	Na	152271846-152271847,	2	5	2_3_4_5_6_7_8_9	+
Acot7	Oligo_5.2	152178215-152178224	152178340,152206763,152206881,152217735,152217892,152223070,152223162,152229774,152229889,152237679,152237766,152253148,152253265,152260845,152261030,152271473,	152271846-152271847	152178215-152178224,	152178340,152206763,152206881,152217735,152217892,152223070,152223162,152229774,152229889,152237679,152237766,152253148,152253265,152260845,152261030,152271473,	Na	Na	Na	152271846-152271847,	5	6	2_3_4_5_6_7_8_9	+
Acot7	Oligo_5.2	152178242-152178242	152178340,152206763,152206881,152217735,152217892,152223070,152223162,152229774,152229889,152237679,152237766,152253148,152253265,152260845,152261030,152271473,	152271846-152271847	152178242-152178242,	152178340,152206763,152206881,152217735,152217892,152223070,152223162,152229774,152229889,152237679,152237766,152253148,152253265,152260845,152261030,152271473,	Na	Na	Na	152271846-152271847,	1	1	2_3_4_5_6_7_8_9,	+
Acot7	Oligo_5.2	152186263-152186263	152186385,152206763,152206881,152217735,152217892,152223070,152223162,152229774,152229889,152237679,152237766,152253148,152253265,152260845,152261030,152271473,	152271846-152271847	152186263-152186263,	152186385,152206763,152206881,152217735,152217892,152223070,152223162,152229774,152229889,152237679,152237766,152253148,152253265,152260845,152261030,152271473,	Na	Na	Na	152271846-152271847,	1	2	1_2_3_4_5_6_7_8_9	+
Acox1	Oligo_1.1	116171888-116171890	116173598,116174292,116174388,116198253,116198381,116198595,	116198713-116198713	Na	116173598,116174292,116174388,116198253,116198381,116198595,	Na	116171888-116171890,	Na	116198713-116198713,	1	1	1_2_13_14,	-
Acox1	Oligo_1.1	116171888-116171890	116173598,116174292,116174402,116179672,116179777,116180290,116180406,116180942,116181062,116181912,116182020,116183463,116183624,116198221,116198381,116198595,	116198779-116198779	Na	116173598,116174292,116174402,116179672,116179777,116180290,116180406,116180942,116181062,116181912,116182020,116183463,116183624,116198221,116198381,116198595,	Na	116171888-116171890,	Na	116198779-116198779,	1	1	1_2_8_9_10_11_13_14,	-
Acsl1	Oligo_1.1	46471175-46471175	46471230,46492799,46493026,46505648,46505766,46508332,46508397,46511359,46511461,46513290,46513390,46513572,46513751,46518267,46518300,46518448,46518500,46518960,	46521100-46521100	Na	46493026,46505648,46505766,46508332,46508397,46511359,46511461,46513290,46513390,46513572,46513751,46518267,46518300,46518448,46518500,46518960,	46521100-46521100,	46471175-46471175,	46471230,46492799,	Na	1	3	2_3_4_5_6_7_8_9_10	+
Acsl3	Oligo_1.1	78657866-78657866	78658103,78681592,78682010,78688236,78688414,78690268,78690378,78692081,78692220,78694195,78694346,78696080,	78696204-78696204	Na	78682010,78688236,78688414,78690268,78690378,78692081,78692220,78694195,78694346,78696080,	78696204-78696204,	78657866-78657866,	78658103,78681592,	Na	3	5	1_3_4_5_6_7_8	+
Actb	VLMC_1	142903116-142903124	142903941,142904066,142904248,142904343,142904782,142905236,142905476,142905563,142905692,142906651,	142906722-142906725	Na	142903941,142904066,142904248,142904343,142904782,142905236,142905476,142905563,	Na	142903116-142903124,	142905692,142906651,	142906722-142906725,	1	1	1_2_3_4_5_6,	-
Actb	Oligo_1.1	142903116-142903124	142903154,142905230,142905476,142905563,142905692,142906651,	142906722-142906725	Na	142905230,142905476,142905563,	Na	142903116-142903124,	142903154,142905692,142906651,	142906722-142906725,	1	1	1_4_5_6,	-
Actb	Oligo_1.1	142903116-142903124	142903149,142904770,142904782,142905236,142905476,142905563,142905692,142906651,	142906722-142906725	Na	142904770,142904782,142905236,142905476,142905563,	Na	142903116-142903124,	142903149,142905692,142906651,	142906722-142906725,	1	1	1_3_4_5_6,	-
Actb	Oligo_1.1	142903116-142903124	142903941,142904066,142904248,142904343,142904782,142905236,142905476,142905563,142905692,142906651,	142906722-142906725	Na	142903941,142904066,142904248,142904343,142904782,142905236,142905476,142905563,	Na	142903116-142903124,	142905692,142906651,	142906722-142906725,	3	3	1_2_3_4_5_6,	-
Actb	Oligo_1.1	142903116-142903124	142903941,142904066,142904248,142904344,142904782,142905236,142905476,142905563,142905692,142906651,	142906722-142906725	Na	142903941,142904066,142904248,142904344,142904782,142905236,142905476,142905563,	Na	142903116-142903124,	142905692,142906651,	142906722-142906725,	1	1	1_2_3_4_5_6,	-
Actb	Oligo_1.1	142903718-142903718	142903941,142904066,142904248,142904343,142904782,142905236,142905476,142905563,142905692,142906651,	142906722-142906725	Na	142903941,142904066,142904248,142904343,142904782,142905236,142905476,142905563,	Na	142903718-142903718,	142905692,142906651,	142906722-142906725,	1	1	1_2_3_4_5_6,	-
Actb	Oligo_1.1	142903738-142903741	142903941,142904066,142904248,142904343,142904782,142905236,142905476,142905563,142905692,142906651,	142906722-142906725	Na	142903941,142904066,142904248,142904343,142904782,142905236,142905476,142905563,	Na	142903738-142903741,	142905692,142906651,	142906722-142906725,	3	4	1_2_3_4_5_6	-
Actb	Oligo_1.1	142903738-142903741	142903941,142904066,142904248,142904344,142904782,142905236,142905476,142905563,142905692,142906651,	142906722-142906725	Na	142903941,142904066,142904248,142904344,142904782,142905236,142905476,142905563,	Na	142903738-142903741,	142905692,142906651,	142906722-142906725,	1	1	1_2_3_4_5_6,	-
Actb	Oligo_1.1	142905330-142905330	142905476,142905563,142905692,142906651,	142906722-142906725	142905330-142905330,	142905476,142905563,	Na	Na	142905692,142906651,	142906722-142906725,	2	2	4_5_6,	-
Actb	VLMC_2	142903116-142903124	142903941,142904066,142904248,142904343,142904782,142905236,142905476,142905563,142905692,142906651,	142906722-142906725	Na	142903941,142904066,142904248,142904343,142904782,142905236,142905476,142905563,	Na	142903116-142903124,	142905692,142906651,	142906722-142906725,	1	2	1_2_3_4_5_6	-
Actb	VLMC_2	142903738-142903741	142903941,142904066,142904248,142904343,142904782,142905236,142905476,142905563,142905692,142906651,	142906722-142906725	Na	142903941,142904066,142904248,142904343,142904782,142905236,142905476,142905563,	Na	142903738-142903741,	142905692,142906651,	142906722-142906725,	2	6	1_2_3_4_5_6	-
Actb	Oligo_5.1	142903738-142903741	142903941,142904066,142904248,142904343,142904782,142905236,142905476,142905563,142905692,142906651,	142906722-142906725	Na	142903941,142904066,142904248,142904343,142904782,142905236,142905476,142905563,	Na	142903738-142903741,	142905692,142906651,	142906722-142906725,	1	1	1_2_3_4_5_6,	-
Actb	Oligo_5.2	142903726-142903726	142903941,142904066,142904248,142904343,142904782,142905236,142905476,142905563,142905692,142906651,	142906722-142906725	Na	142903941,142904066,142904248,142904343,142904782,142905236,142905476,142905563,	Na	142903726-142903726,	142905692,142906651,	142906722-142906725,	1	1	1_2_3_4_5_6,	-
Actb	Oligo_5.2	142903738-142903741	142903941,142904066,142904248,142904343,142904782,142905236,142905476,142905563,142905692,142906651,	142906722-142906725	Na	142903941,142904066,142904248,142904343,142904782,142905236,142905476,142905563,	Na	142903738-142903741,	142905692,142906651,	142906722-142906725,	9	9	1_2_3_4_5_6,	-
Actb	Oligo_5.2	142903738-142903741	142903941,142904066,142904248,142904344,142904782,142905236,142905476,142905563,142905692,142906651,	142906722-142906725	Na	142903941,142904066,142904248,142904344,142904782,142905236,142905476,142905563,	Na	142903738-142903741,	142905692,142906651,	142906722-142906725,	1	1	1_2_3_4_5_6,	-
Actr10	Oligo_1.1	70937894-70937910	70938031,70940797,70940870,70942258,70942341,70943408,70943517,70947451,70947559,70949703,70949771,70952949,70953029,70954618,70954654,70956272,70956352,70956599,70956673,70958031,70958113,70959840,70960042,70961866,	70962059-70962060	Na	70938031,70940797,70940870,70942258,70942341,70943408,70943517,70947451,70947559,70949703,70949771,70952949,70953029,70954618,70954654,70956272,70956352,70956599,70956673,70958031,70958113,70959840,70960042,70961866,	Na	70937894-70937910,	Na	70962059-70962060,	1	1	1_2_3_4_5_6_7_8_9_10_11_12_13,	+
Actr10	Oligo_1.1	70937894-70937910	70938031,70940797,70940870,70942258,70942341,70943408,70943517,70947451,70947559,70949703,70949771,70952949,70953029,70954618,70954654,70956272,70956352,70956599,70956673,70958031,70958113,70959840,70960042,70961866,	70962279-70962284	Na	70938031,70940797,70940870,70942258,70942341,70943408,70943517,70947451,70947559,70949703,70949771,70952949,70953029,70954618,70954654,70956272,70956352,70956599,70956673,70958031,70958113,70959840,70960042,70961866,	Na	70937894-70937910,	Na	70962279-70962284,	4	7	1_2_3_4_5_6_7_8_9_10_11_12_13	+
Actr10	Oligo_1.1	70937923-70937928	70938031,70940797,70940870,70942258,70942341,70943408,70943517,70947451,70947559,70949703,70949771,70952949,70953029,70954618,70954654,70956272,70956352,70956599,70956673,70958031,70958113,70959840,70960042,70961866,	70962059-70962060	Na	70938031,70940797,70940870,70942258,70942341,70943408,70943517,70947451,70947559,70949703,70949771,70952949,70953029,70954618,70954654,70956272,70956352,70956599,70956673,70958031,70958113,70959840,70960042,70961866,	Na	70937923-70937928,	Na	70962059-70962060,	1	3	1_2_3_4_5_6_7_8_9_10_11_12_13	+
Actr10	Oligo_5.1	70937894-70937910	70938031,70940797,70940870,70942258,70942341,70943408,70943517,70947451,70947559,70949703,70949771,70952949,70953029,70954618,70954654,70956272,70956352,70956599,70956673,70958031,70958113,70959840,70960042,70961866,	70962279-70962284	Na	70938031,70940797,70940870,70942258,70942341,70943408,70943517,70947451,70947559,70949703,70949771,70952949,70953029,70954618,70954654,70956272,70956352,70956599,70956673,70958031,70958113,70959840,70960042,70961866,	Na	70937894-70937910,	Na	70962279-70962284,	2	8	1_2_3_4_5_6_7_8_9_10_11_12_13	+
Actr10	Oligo_5.2	70937894-70937910	70938031,70940797,70940870,70942258,70942341,70943408,70943517,70947451,70947559,70949703,70949771,70952949,70953029,70954618,70954654,70956269,70956352,70956599,70956673,70958031,70958113,70959840,70960042,70961866,	70962201-70962201	Na	70938031,70940797,70940870,70942258,70942341,70943408,70943517,70947451,70947559,70949703,70949771,70952949,70953029,70954618,70954654,70956269,70956352,70956599,70956673,70958031,70958113,70959840,70960042,70961866,	Na	70937894-70937910,	Na	70962201-70962201,	1	1	1_2_3_4_5_6_7_8_9_10_11_12_13,	+
Actr10	Oligo_5.2	70937923-70937928	70938031,70940797,70940870,70942258,70942341,70943408,70943517,70947451,70947559,70949703,70949771,70952949,70953029,70954618,70954654,70956272,70956352,70956599,70956673,70958031,70958113,70959840,70960042,70961866,	70962279-70962284	Na	70938031,70940797,70940870,70942258,70942341,70943408,70943517,70947451,70947559,70949703,70949771,70952949,70953029,70954618,70954654,70956272,70956352,70956599,70956673,70958031,70958113,70959840,70960042,70961866,	Na	70937923-70937928,	Na	70962279-70962284,	1	1	1_2_3_4_5_6_7_8_9_10_11_12_13,	+
Acy1	Oligo_1.1	106432990-106432991	106433245,106433361,106433422,106433566,106433646,106434529,106434598,106434684,106434829,106434964,106435014,106435095,106435169,106435467,106435524,106435614,106435704,106435783,106435860,106436125,106436220,106436695,106436800,106436888,106436953,106437628,106437737,106438132,	106438188-106438188	Na	106433245,106433361,106433422,106433566,106433646,106434529,106434598,106434684,106434829,106434964,106435014,106435095,106435169,106435467,106435524,106435614,106435704,106435783,106435860,106436125,106436220,106436695,106436800,106436888,106436953,106437628,	Na	106432990-106432991,	106437737,106438132,	106438188-106438188,	1	3	1_2_3_4_5_6_7_8_9_10_11_12_13_14_15	-
Acy1	Oligo_1.1	106432990-106432991	106433245,106433361,106433422,106433566,106433646,106434529,106434598,106434684,106434829,106434964,106435014,106435095,106435169,106435467,106435524,106435614,106435704,106435783,106435860,106436125,106436220,106436695,106436800,106436888,106436953,106437628,106437733,106438132,	106438222-106438222	Na	106433245,106433361,106433422,106433566,106433646,106434529,106434598,106434684,106434829,106434964,106435014,106435095,106435169,106435467,106435524,106435614,106435704,106435783,106435860,106436125,106436220,106436695,106436800,106436888,106436953,106437628,	Na	106432990-106432991,	106437733,106438132,	106438222-106438222,	1	2	1_2_3_4_5_6_7_8_9_10_11_12_13_14_15	-
Acyp1	Oligo_5.1	85272410-85272410	85272827,85279990,85280082,85280309,	85280376-85280376	Na	85272827,85279990,	Na	85272410-85272410,	85280082,85280309,	85280376-85280376,	1	1	1_2_3,	-
Acyp1	Oligo_5.2	85272399-85272399	85272827,85279990,85280082,85280309,	85280383-85280383	Na	85272827,85279990,	Na	85272399-85272399,	85280082,85280309,	85280383-85280383,	1	1	1_2_3,	-
Adam1a	Oligo_1.1	121518610-121518610	Na	121521620-121521620	Na	Na	Na	121518610-121518610,	Na	121521620-121521620,	1	3	1	-
Adam1a	Oligo_1.2	121521097-121521097	Na	121522449-121522449	121521097-121521097,	Na	Na	Na	Na	121522449-121522449,	1	1	1,	-
Adam23	Oligo_5.2	63446391-63446391	63446412,63447727,63447948,63477678,63477755,63515576,63515639,63528757,63528840,63530234,63530298,63534285,63534358,63535134,63535208,63536918,63536984,63543118,63543190,63545430,63545594,63546415,63546500,63547726,63547817,63549746,63549795,63551760,63551860,63555154,63555226,63555813,63555903,63557407,63557488,63563408,63563459,63564144,63564208,63566601,63566707,63567848,63567968,63570909,635…	63592894-63592894	63446391-63446391,	63446412,63447727,63447948,63477678,63477755,63515576,63515639,63528757,63528840,63530234,63530298,63534285,63534358,63535134,63535208,63536918,63536984,63543118,63543190,63545430,63545594,63546415,63546500,63547726,63547817,63549746,63549795,63551760,63551860,63555154,63555226,63555813,63555903,63557407,63557488,63563408,63563459,63564144,63564208,63566601,63566707,63567848,63567968,63570909,635…	Na	Na	Na	63592894-63592894,	1	3	1_2_3_4_5_6_7_8_9_10_11_12_13_14_15_16_17_18_19_20_21_22_23_24_25_26	+
Adamts4	Oligo_1.1	171250421-171250425	171251469,171252536,171252860,171253086,171253219,171253892,171254063,171256147,171256434,171256527,171256714,171256954,171257130,171257718,171257894,171258751,	171259899-171259899	Na	171251469,171252536,171252860,171253086,171253219,171253892,171254063,171256147,171256434,171256527,171256714,171256954,171257130,171257718,171257894,171258751,	Na	171250421-171250425,	Na	171259899-171259899,	1	1	1_2_3_4_5_6_7_8_9,	+
Adamts4	Oligo_1.1	171250421-171250425	171250461,171260010,	171260636-171260636	Na	Na	Na	171250421-171250425,	171250461,171260010,	171260636-171260636,	1	1	1,	+
Adamts4	Oligo_1.1	171250421-171250425	171250852,171250991,171251469,171252536,171252860,171253086,171253219,171253892,171254063,171256147,171256434,171256527,171256714,171256954,171257130,171257718,171257894,171258751,	171260636-171260636	Na	171250852,171250991,171251469,171252536,171252860,171253086,171253219,171253892,171254063,171256147,171256434,171256527,171256714,171256954,171257130,171257718,171257894,171258751,	Na	171250421-171250425,	Na	171260636-171260636,	1	1	1_2_3_4_5_6_7_8_9,	+
Adamts4	Oligo_1.1	171250421-171250425	171250461,171260010,	171260654-171260654	Na	Na	Na	171250421-171250425,	171250461,171260010,	171260654-171260654,	1	1	1,	+
Adamts4	Oligo_1.1	171250421-171250425	171250478,171261400,	171261973-171261974	Na	Na	Na	171250421-171250425,	171250478,171261400,	171261973-171261974,	1	3	1	+
Adamts4	Oligo_1.1	171250421-171250425	171251022,171260936,	171261973-171261974	Na	171251022,	Na	171250421-171250425,	171260936,	171261973-171261974,	1	3	1	+
Adamts4	Oligo_1.1	171250421-171250425	171251106,171261410,	171262246-171262246	Na	171251106,	Na	171250421-171250425,	171261410,	171262246-171262246,	1	1	1,	+
Adamts4	Oligo_1.1	171250874-171250874	171251469,171252536,171252860,171253086,171253219,171253892,171254063,171256147,171256434,171256527,171256714,171256954,171257130,171257718,171257894,171258751,	171259899-171259899	171250874-171250874,	171251469,171252536,171252860,171253086,171253219,171253892,171254063,171256147,171256434,171256527,171256714,171256954,171257130,171257718,171257894,171258751,	Na	Na	Na	171259899-171259899,	1	2	1_2_3_4_5_6_7_8_9	+
Adck1	Oligo_1.1	88360544-88360544	88360595,88368334,	88369190-88369190	Na	Na	88369190-88369190,	88360544-88360544,	88360595,88368334,	Na	1	1	1_2,	+
Adck1	VLMC_2	88360785-88360786	88360972,88368334,88368480,88371694,88371778,88401972,88402176,88431020,88431179,88441082,88441241,88446640,88446757,88455478,88455628,88456736,88456934,88459009,88459203,88461014,	88461723-88461725	Na	88368480,88371694,88371778,88401972,88402176,88431020,88431179,88441082,88441241,88446640,88446757,88455478,88455628,88456736,88456934,88459009,88459203,88461014,	Na	88360785-88360786,	88360972,88368334,	88461723-88461725,	2	10	2_3_4_5_6_7_8_9_10_11	+
Adck1	VLMC_2	88360785-88360786	88360972,88368336,88368480,88371694,88371778,88401972,88402176,88431020,88431179,88441082,88441241,88446640,88446757,88455478,88455628,88456736,88456934,88459009,88459203,88461014,	88461723-88461725	Na	88368480,88371694,88371778,88401972,88402176,88431020,88431179,88441082,88441241,88446640,88446757,88455478,88455628,88456736,88456934,88459009,88459203,88461014,	Na	88360785-88360786,	88360972,88368336,	88461723-88461725,	1	1	2_3_4_5_6_7_8_9_10_11,	+
Adck2	VLMC_1	39574198-39574198	39575206,39576362,39576509,39579662,39579791,39580995,39581091,39583810,39584062,39585726,39585855,39586840,39586894,39587368,	39587749-39587749	Na	39575206,39576362,39576509,39579662,39579791,39580995,39581091,39583810,39584062,39585726,39585855,39586840,39586894,39587368,	Na	39574198-39574198,	Na	39587749-39587749,	1	4	1_2_3_4_5_6_7_8	+
Add3	Oligo_1.1	53142977-53142977	53143089,53216800,53217015,53226590,53226729,53231179,53231331,53232123,53232204,53233025,53233175,53233572,53233716,53233824,53233923,53234778,53234961,53236593,53236851,53238402,53238522,53239406,53239493,53242503,53242627,53244997,	53245253-53245253	Na	53217015,53226590,53226729,53231179,53231331,53232123,53232204,53233025,53233175,53233572,53233716,53233824,53233923,53234778,53234961,53236593,53236851,53238402,53238522,53239406,53239493,53242503,53242627,53244997,	53245253-53245253,	53142977-53142977,	53143089,53216800,	Na	1	3	3_4_5_6_7_8_9_10_11_12_13_14_16	+
Add3	Oligo_5.2	53140584-53140584	53140714,53216800,53217015,53226590,53226729,53231179,53231331,53232123,53232204,53233025,53233175,53233572,53233716,53233824,53233923,53234778,53234961,53236593,53236851,53238402,53238522,53239406,53239493,53242503,53242627,53244309,53244405,53244997,	53245253-53245253	Na	53217015,53226590,53226729,53231179,53231331,53232123,53232204,53233025,53233175,53233572,53233716,53233824,53233923,53234778,53234961,53236593,53236851,53238402,53238522,53239406,53239493,53242503,53242627,53244309,53244405,53244997,	53245253-53245253,	53140584-53140584,	53140714,53216800,	Na	1	1	3_4_5_6_7_8_9_10_11_12_13_14_15_16,	+
Adh5	Oligo_1.1	138443111-138443115	138443193,138445289,138445391,138447082,138447224,138447851,138447939,138450898,138451118,138451243,138451504,138453741,138453877,138454667,138454806,138455084,	138455310-138455320	Na	138443193,138445289,138445391,138447082,138447224,138447851,138447939,138450898,138451118,138451243,138451504,138453741,138453877,138454667,138454806,138455084,	Na	138443111-138443115,	Na	138455310-138455320,	2	2	1_2_3_4_5_6_7_8_9,	+
Adh5	VLMC_2	138443111-138443115	138443193,138445289,138445391,138447082,138447224,138447851,138447939,138450898,138451118,138451243,138451504,138453741,138453877,138454667,138454806,138455084,	138455310-138455320	Na	138443193,138445289,138445391,138447082,138447224,138447851,138447939,138450898,138451118,138451243,138451504,138453741,138453877,138454667,138454806,138455084,	Na	138443111-138443115,	Na	138455310-138455320,	1	4	1_2_3_4_5_6_7_8_9	+
Adh5	Oligo_5.1	138443121-138443121	138443193,138445289,138445391,138447082,138447224,138447851,138447939,138450898,138451118,138451243,138451504,138453741,138453877,138454667,138454806,138455084,	138455310-138455320	Na	138443193,138445289,138445391,138447082,138447224,138447851,138447939,138450898,138451118,138451243,138451504,138453741,138453877,138454667,138454806,138455084,	Na	138443121-138443121,	Na	138455310-138455320,	2	5	1_2_3_4_5_6_7_8_9	+
Adh5	Oligo_5.2	138443104-138443104	138443193,138445289,138445391,138447082,138447224,138447851,138447939,138450898,138451118,138451243,138451504,138453741,138453877,138454667,138454806,138455084,	138455310-138455320	Na	138443193,138445289,138445391,138447082,138447224,138447851,138447939,138450898,138451118,138451243,138451504,138453741,138453877,138454667,138454806,138455084,	Na	138443104-138443104,	Na	138455310-138455320,	1	2	1_2_3_4_5_6_7_8_9	+
Adh5	Oligo_5.2	138443149-138443149	138443193,138445289,138445391,138447082,138447224,138447851,138447939,138450898,138451118,138451243,138451504,138453741,138453877,138454667,138454806,138455084,	138455310-138455320	Na	138443193,138445289,138445391,138447082,138447224,138447851,138447939,138450898,138451118,138451243,138451504,138453741,138453877,138454667,138454806,138455084,	Na	138443149-138443149,	Na	138455310-138455320,	1	1	1_2_3_4_5_6_7_8_9,	+
Adi1	Oligo_1.1	28675237-28675237	28675372,28677777,28677897,28679389,28679569,28680965,	28681606-28681606	Na	28675372,28677777,28677897,28679389,28679569,28680965,	Na	28675237-28675237,	Na	28681606-28681606,	1	1	1_2_3_4,	+
Adi1	Oligo_1.1	28675316-28675317	28675372,28677777,28677897,28679389,28679569,28680965,	28682171-28682175	28675316-28675317,	28675372,28677777,28677897,28679389,28679569,28680965,	Na	Na	Na	28682171-28682175,	1	1	1_2_3_4,	+
Adi1	Oligo_5.1	28675316-28675317	28675372,28677777,28677897,28679389,28679569,28680965,	28682171-28682175	28675316-28675317,	28675372,28677777,28677897,28679389,28679569,28680965,	Na	Na	Na	28682171-28682175,	1	1	1_2_3_4,	+
Adi1	Oligo_5.2	28675226-28675226	28675372,28677777,28677897,28679389,28679569,28680965,	28682171-28682175	Na	28675372,28677777,28677897,28679389,28679569,28680965,	Na	28675226-28675226,	Na	28682171-28682175,	1	1	1_2_3_4,	+
Adk	VLMC_1	21076183-21076183	21076321,21092366,21092441,21103819,21103873,21169799,21169878,21234832,21235005,21240462,21240571,21318012,21318183,21369070,21369106,21381502,21381617,21423502,21423589,21447813,	21448563-21448568	21076183-21076183,	21076321,21092366,21092441,21103819,21103873,21169799,21169878,21234832,21235005,21240462,21240571,21318012,21318183,21369070,21369106,21381502,21381617,21423502,21423589,21447813,	Na	Na	Na	21448563-21448568,	2	8	1_2_3_4_5_6_7_8_9_10_11	+
Adk	Oligo_5.2	21052578-21052578	21052700,21092366,21092441,21103819,21103873,21169799,21169878,21234832,21235005,21240462,21240571,21318012,21318183,21369070,21369106,21381502,21381617,21423502,21423589,21447813,	21448563-21448568	Na	21052700,21092366,21092441,21103819,21103873,21169799,21169878,21234832,21235005,21240462,21240571,21318012,21318183,21369070,21369106,21381502,21381617,21423502,21423589,21447813,	Na	21052578-21052578,	Na	21448563-21448568,	1	1	2_3_4_5_6_7_8_9_10_11,	+
Ado	Oligo_1.1	67545131-67545142	Na	67547432-67547432	Na	Na	Na	67545131-67545142,	Na	67547432-67547432,	1	1	1,	-
Ado	Oligo_1.1	67545131-67545142	Na	67547441-67547441	Na	Na	Na	67545131-67545142,	Na	67547441-67547441,	1	4	1	-
Ado	Oligo_1.1	67545131-67545142	Na	67547773-67547777	Na	Na	Na	67545131-67545142,	Na	67547773-67547777,	2	4	1	-
Ado	Oligo_1.1	67546997-67546997	Na	67547451-67547451	Na	Na	Na	67546997-67546997,	Na	67547451-67547451,	1	2	1	-
Ado	Oligo_1.1	67547068-67547073	Na	67547494-67547498	Na	Na	Na	67547068-67547073,	Na	67547494-67547498,	1	3	1	-
Ado	VLMC_2	67544511-67544512	Na	67547524-67547524	Na	Na	Na	67544511-67544512,	Na	67547524-67547524,	1	1	1,	-
Ado	VLMC_2	67547635-67547635	Na	67548060-67548060	Na	Na	67548060-67548060,	67547635-67547635,	Na	Na	1	1	1,	-
Ado	Oligo_5.1	67547068-67547073	Na	67547494-67547498	Na	Na	Na	67547068-67547073,	Na	67547494-67547498,	1	2	1	-
Ado	Oligo_1.2	67544511-67544512	Na	67545001-67545001	Na	Na	Na	67544511-67544512,	Na	67545001-67545001,	1	1	1,	-
Ado	Oligo_1.2	67545131-67545142	Na	67545950-67545950	Na	Na	Na	67545131-67545142,	Na	67545950-67545950,	1	1	1,	-
Ado	Oligo_1.2	67545131-67545142	67545342,67547572,	67547761-67547761	Na	Na	Na	67545131-67545142,	67545342,67547572,	67547761-67547761,	1	2	1	-
Ado	Oligo_1.2	67545402-67545402	Na	67545741-67545741	Na	Na	Na	67545402-67545402,	Na	67545741-67545741,	1	1	1,	-
Ado	Oligo_5.2	67544511-67544512	Na	67547370-67547370	Na	Na	Na	67544511-67544512,	Na	67547370-67547370,	1	1	1,	-
Ado	Oligo_5.2	67544511-67544512	Na	67547716-67547716	Na	Na	Na	67544511-67544512,	Na	67547716-67547716,	1	1	1,	-
Ado	Oligo_5.2	67547068-67547073	Na	67547494-67547498	Na	Na	Na	67547068-67547073,	Na	67547494-67547498,	3	3	1,	-
Ado	Oligo_5.2	67547370-67547370	Na	67547494-67547498	Na	Na	Na	67547370-67547370,	Na	67547494-67547498,	1	1	1,	-
Adprm	Oligo_5.2	67037872-67037872	67038445,67040218,67040335,67041392,67042107,67051680,67051778,67052534,	67052609-67052609	Na	67038445,67040218,67040335,67041392,	Na	67037872-67037872,	67042107,67051680,67051778,67052534,	67052609-67052609,	1	1	1_2_3_4_5,	-
Adsl	Oligo_1.1	80948518-80948518	80948700,80952196,80952400,80955619,80955664,80956212,80956292,80960394,80960566,80961355,80961402,80962695,80962786,80963659,80963729,80963879,80964027,80966091,80966182,80967111,80967201,80967588,80967765,80968661,	80969124-80969125	Na	80948700,80952196,80952400,80955619,80955664,80956212,80956292,80960394,80960566,80961355,80961402,80962695,80962786,80963659,80963729,80963879,80964027,80966091,80966182,80967111,80967201,80967588,80967765,80968661,	Na	80948518-80948518,	Na	80969124-80969125,	1	1	1_2_3_4_5_6_7_8_9_10_11_12_13,	+
Adssl1	Oligo_5.2	112620077-112620077	112620310,112628300,112628403,112632253,112632316,112632694,112632745,112633068,112633135,112634143,112634251,112634379,112634461,112634600,112634727,112635430,112635585,112636393,112636518,112638184,112638282,112639611,112639761,112640957,	112641353-112641357	Na	112620310,112628300,112628403,112632253,112632316,112632694,112632745,112633068,112633135,112634143,112634251,112634379,112634461,112634600,112634727,112635430,112635585,112636393,112636518,112638184,112638282,112639611,112639761,112640957,	Na	112620077-112620077,	Na	112641353-112641357,	1	1	1_2_3_4_5_6_7_8_9_10_11_12_13,	+
Aes	Oligo_1.1	81559457-81559457	81559498,81559602,81559668,81561218,81561316,81564094,81564158,81564672,81564717,81564847,81564910,81565291,81565366,81565471,81565697,81566135,	81566364-81566364	Na	81559668,81561218,81561316,81564094,81564158,81564672,81564717,81564847,81564910,81565291,81565366,81565471,	Na	81559457-81559457,	81559498,81559602,81565697,81566135,	81566364-81566364,	1	1	1_2_3_4_5_6_7,	+
Aga	VLMC_1	53511791-53511791	53511931,53513541,53513695,53514236,53514349,53515943,53516056,53517753,53517868,53518915,53518991,53520236,53520344,53521049,53521183,53523175,	53523420-53523421	Na	53511931,53513541,53513695,53514236,53514349,53515943,53516056,53517753,53517868,53518915,53518991,53520236,53520344,53521049,53521183,53523175,	Na	53511791-53511791,	Na	53523420-53523421,	1	9	1_2_3_4_5_6_7_8_9	+
Aga	VLMC_2	53511779-53511784	53511931,53513541,53513695,53514236,53514349,53515943,53516056,53517753,53517868,53518915,53518967,53520234,53520344,53521049,53521183,53523175,	53523420-53523421	Na	53511931,53513541,53513695,53514236,53514349,53515943,53516056,53517753,53517868,53518915,53518967,53520234,53520344,53521049,53521183,53523175,	Na	53511779-53511784,	Na	53523420-53523421,	1	2	1_2_3_4_5_6_7_8_9	+
Aga	VLMC_2	53511779-53511784	53511931,53513541,53513695,53514236,53514349,53515943,53516056,53517753,53517868,53518915,53518969,53520236,53520344,53521049,53521183,53523175,	53523420-53523421	Na	53511931,53513541,53513695,53514236,53514349,53515943,53516056,53517753,53517868,53518915,53518969,53520236,53520344,53521049,53521183,53523175,	Na	53511779-53511784,	Na	53523420-53523421,	1	1	1_2_3_4_5_6_7_8_9,	+
Aga	VLMC_2	53511779-53511784	53511931,53513541,53513695,53514236,53514349,53515943,53516056,53517753,53517868,53518915,53518991,53520236,53520344,53521049,53521183,53523175,	53523420-53523421	Na	53511931,53513541,53513695,53514236,53514349,53515943,53516056,53517753,53517868,53518915,53518991,53520236,53520344,53521049,53521183,53523175,	Na	53511779-53511784,	Na	53523420-53523421,	1	1	1_2_3_4_5_6_7_8_9,	+
Aga	Oligo_1.2	53511800-53511800	53511931,53513541,53513695,53514239,53514349,53515943,53516056,53517753,53517868,53518915,53518991,53520236,53520342,53521047,53521183,53523175,	53523420-53523421	Na	53511931,53513541,53513695,53514239,53514349,53515943,53516056,53517753,53517868,53518915,53518991,53520236,53520342,53521047,53521183,53523175,	Na	53511800-53511800,	Na	53523420-53523421,	1	2	1_2_3_4_5_6_7_8_9	+
Aga	Oligo_5.2	53511779-53511784	53511931,53513541,53513695,53514236,53514349,53515943,53516056,53517753,53517868,53518615,53518695,53518915,53518969,53520236,53520344,53521049,53521183,53523175,	53523420-53523421	Na	53511931,53513541,53513695,53514236,53514349,53515943,53516056,53517753,53517868,53518615,53518695,53518915,53518969,53520236,53520344,53521049,53521183,53523175,	Na	53511779-53511784,	Na	53523420-53523421,	1	1	1_2_3_4_5_6_7_8_9,	+
Agbl3	Oligo_1.1	34780841-34780841	34781059,34782099,34782218,34783569,34783630,34785190,	34785515-34785515	Na	34782218,34783569,34783630,34785190,	34785515-34785515,	34780841-34780841,	34781059,34782099,	Na	1	1	1_2_3_4,	+
Agbl4	Oligo_5.2	110397769-110397769	110397905,110478464,110478584,110555983,110555987,110580050,110580175,110955566,110955661,111118824,	111119041-111119041	Na	110397905,110478464,110478584,110555983,110555987,110580050,110580175,110955566,110955661,111118824,	111119041-111119041,	110397769-110397769,	Na	Na	1	1	1_2_3_4_5,	+
Agmo	Oligo_5.1	37242037-37242039	37242167,37243705,37243836,37252422,37252574,37347258,37347362,37357631,37357727,37398689,37398756,37401921,37401987,37402078,37402158,37405310,37405445,37405919,37406036,37413996,37414079,37414883,37414989,37581443,	37582200-37582200	Na	37242167,37243705,37243836,37252422,37252574,37347258,37347362,37357631,37357727,37398689,37398756,37401921,37401987,37402078,37402158,37405310,37405445,37405919,37406036,37413996,37414079,37414883,37414989,37581443,	Na	37242037-37242039,	Na	37582200-37582200,	4	14	1_2_3_4_5_6_7_8_9_10_11_12_13	+
Agpat4	Oligo_1.1	12119335-12119336	12119415,12151691,12151949,12198751,12198921,12210210,12210372,12210638,12210792,12213454,12213557,12215275,12215351,12216693,12216892,12218984,	12219638-12219645	Na	12151949,12198751,12198921,12210210,12210372,12210638,12210792,12213454,12213557,12215275,12215351,12216693,12216892,12218984,	Na	12119335-12119336,	12119415,12151691,	12219638-12219645,	1	1	1_2_3_4_5_6_7_8_9,	+
Agpat4	Oligo_1.1	12119368-12119372	12119415,12151691,12151949,12198751,12198921,12210210,12210372,12210638,12210792,12213454,12213557,12215275,12215351,12216693,12216892,12218984,	12219638-12219645	Na	12151949,12198751,12198921,12210210,12210372,12210638,12210792,12213454,12213557,12215275,12215351,12216693,12216892,12218984,	Na	12119368-12119372,	12119415,12151691,	12219638-12219645,	2	2	1_2_3_4_5_6_7_8_9,	+
Agpat4	Oligo_5.2	12119326-12119326	12119415,12151691,12151949,12198751,12198921,12210210,12210372,12210638,12210792,12213454,12213557,12215275,12215351,12216693,12216892,12218984,	12219638-12219645	Na	12151949,12198751,12198921,12210210,12210372,12210638,12210792,12213454,12213557,12215275,12215351,12216693,12216892,12218984,	Na	12119326-12119326,	12119415,12151691,	12219638-12219645,	1	1	1_2_3_4_5_6_7_8_9,	+
Agpat4	Oligo_5.2	12119335-12119336	12119415,12151691,12151949,12198751,12198921,12210210,12210372,12210638,12210792,12213454,12213557,12215275,12215351,12216693,12216892,12218984,	12219638-12219645	Na	12151949,12198751,12198921,12210210,12210372,12210638,12210792,12213454,12213557,12215275,12215351,12216693,12216892,12218984,	Na	12119335-12119336,	12119415,12151691,	12219638-12219645,	1	1	1_2_3_4_5_6_7_8_9,	+
Agpat5	Oligo_5.2	18846700-18846700	18846778,18861476,18861546,18868892,18869008,18870837,18870927,18876039,18876130,18878006,18878168,18879604,18879728,18881737,	18883416-18883416	18846700-18846700,	18846778,18861476,18861546,18868892,18869008,18870837,18870927,18876039,18876130,18878006,18878168,18879604,18879728,18881737,	Na	Na	Na	18883416-18883416,	1	2	1_2_3_4_5_6_7_8	+
Ahsa1	Oligo_1.1	87266733-87266733	87266921,87268154,87268345,87269874,87269957,87270336,87270454,87271338,87271427,87272571,87272700,87273122,87273224,87273446,87273498,87273590,	87273972-87273972	Na	87266921,87268154,87268345,87269874,87269957,87270336,87270454,87271338,87271427,87272571,87272700,87273122,87273224,87273446,87273498,87273590,	Na	87266733-87266733,	Na	87273972-87273972,	1	2	1_2_3_4_5_6_7_8_9	+
Ahsa1	Oligo_1.1	87266747-87266747	87266921,87268154,87268345,87269874,87269957,87270336,87270454,87271338,87271427,87272571,87272700,87273122,87273224,87273446,87273498,87273590,	87273978-87273979	Na	87266921,87268154,87268345,87269874,87269957,87270336,87270454,87271338,87271427,87272571,87272700,87273122,87273224,87273446,87273498,87273590,	Na	87266747-87266747,	Na	87273978-87273979,	1	1	1_2_3_4_5_6_7_8_9,	+
Ahsa1	Oligo_5.2	87266747-87266747	87266921,87268154,87268345,87269874,87269957,87270336,87270454,87271338,87271427,87272571,87272700,87273122,87273224,87273446,87273498,87273590,	87273978-87273979	Na	87266921,87268154,87268345,87269874,87269957,87270336,87270454,87271338,87271427,87272571,87272700,87273122,87273224,87273446,87273498,87273590,	Na	87266747-87266747,	Na	87273978-87273979,	1	1	1_2_3_4_5_6_7_8_9,	+
AI414108	Oligo_1.1	27357267-27357267	Na	27357540-27357541	Na	Na	Na	Na	Na	Na	2	4	1	+
AI429214	Oligo_1.2	36995143-36995143	Na	36995510-36995510	Na	Na	Na	36995143-36995143,	Na	36995510-36995510,	1	1	1,	+
AI450353	Oligo_1.1	83293455-83293455	Na	83294147-83294147	Na	Na	Na	Na	Na	Na	1	1	1,	+
AI597479	Oligo_5.1	43098717-43098717	43098862,43100714,43100881,43110997,43111373,43113185,	43115944-43115945	Na	43098862,43100714,43100881,43110997,43111373,43113185,	Na	43098717-43098717,	Na	43115944-43115945,	1	1	1_2_3_4,	+
AI837181	VLMC_2	5425242-5425242	5425308,5425950,	5427313-5427313	5425242-5425242,	5425308,5425950,	Na	Na	Na	5427313-5427313,	1	3	1_2	+
AI987944	VLMC_2	41373789-41373790	41375374,41376745,41376872,41393226,	41393372-41393372	Na	41375374,41376745,41376872,41393226,	Na	41373789-41373790,	Na	41393372-41393372,	2	13	1_3_5	-
Aifm1	Oligo_1.1	48474944-48474945	48475188,48475562,48475759,48477699,48477824,48480124,48480267,48481964,48482105,48482721,48482810,48483154,48483262,48484526,48484635,48485457,48485534,48486145,48486230,48494738,48494829,48497079,48497210,48497333,48497458,48499771,48499871,48504809,48504952,48513235,	48513393-48513394	Na	48475188,48475562,48475759,48477699,48477824,48480124,48480267,48481964,48482105,48482721,48482810,48483154,48483262,48484526,48484635,48485457,48485534,48486145,48486230,48494738,48494829,48497079,48497210,48497333,48497458,48499771,48499871,48504809,48504952,48513235,	Na	48474944-48474945,	Na	48513393-48513394,	2	2	1_2_3_4_5_6_7_8_9_10_11_12_13_14_15_16,	-
Aifm1	Oligo_1.1	48474944-48474945	48475188,48475562,48475759,48477699,48477824,48480124,48480267,48481964,48482105,48482721,48482810,48483154,48483262,48484526,48484635,48485457,48485534,48486145,48486230,48494738,48494829,48497079,48497210,48497333,48497458,48499771,48499871,48504809,48504952,48513235,	48513407-48513407	Na	48475188,48475562,48475759,48477699,48477824,48480124,48480267,48481964,48482105,48482721,48482810,48483154,48483262,48484526,48484635,48485457,48485534,48486145,48486230,48494738,48494829,48497079,48497210,48497333,48497458,48499771,48499871,48504809,48504952,48513235,	Na	48474944-48474945,	Na	48513407-48513407,	1	3	1_2_3_4_5_6_7_8_9_10_11_12_13_14_15_16	-
Aifm1	VLMC_2	48474944-48474945	48475188,48475562,48475759,48477699,48477824,48480124,48480267,48481964,48482105,48482721,48482810,48483154,48483262,48484526,48484635,48485457,48485534,48486145,48486230,48494738,48494829,48497079,48497210,48497333,48497458,48499771,48499871,48504809,48504952,48513235,	48513435-48513435	Na	48475188,48475562,48475759,48477699,48477824,48480124,48480267,48481964,48482105,48482721,48482810,48483154,48483262,48484526,48484635,48485457,48485534,48486145,48486230,48494738,48494829,48497079,48497210,48497333,48497458,48499771,48499871,48504809,48504952,48513235,	Na	48474944-48474945,	Na	48513435-48513435,	1	2	1_2_3_4_5_6_7_8_9_10_11_12_13_14_15_16	-
Aig1	Oligo_1.1	13647056-13647057	13647706,13690523,13690639,13801847,13801949,13829242,13829398,13868617,	13868809-13868814	Na	13690523,13690639,13801847,13801949,13829242,13829398,13868617,	Na	13647056-13647057,	13647706,	13868809-13868814,	1	3	3_4_5_6	-
Aig1	Oligo_1.1	13653583-13653585	13653749,13690523,13690639,13801847,13801949,13829242,13829398,13868617,	13868809-13868814	13653583-13653585,	13653749,13690523,13690639,13801847,13801949,13829242,13829398,13868617,	Na	Na	Na	13868809-13868814,	1	2	2_3_4_5_6	-
Aimp2	Oligo_1.1	143902862-143902862	143903190,143906549,143906755,143909580,	143909800-143909800	143902862-143902862,	143903190,143906549,143906755,143909580,	Na	Na	Na	143909800-143909800,	1	1	1_3_4,	-
Aip	Oligo_1.2	4114462-4114463	4114796,4115080,4115222,4115319,4115496,4115981,4116170,4118086,4118266,4121335,	4121465-4121465	Na	4114796,4115080,4115222,4115319,4115496,4115981,4116170,4118086,4118266,4121335,	Na	4114462-4114463,	Na	4121465-4121465,	1	1	1_2_3_4_5_6,	-
Akr1a1	Oligo_1.1	116636510-116636514	116636669,116637761,116637848,116637975,116638048,116638960,116639160,116639809,116640005,116640990,116641142,116641857,116641977,116645503,116645593,116651338,	116651471-116651471	Na	116636669,116637761,116637848,116637975,116638048,116638960,116639160,116639809,116640005,116640990,116641142,116641857,116641977,116645503,	Na	116636510-116636514,	116645593,116651338,	116651471-116651471,	1	1	1_2_3_4_5_6_7_8_9,	-
Akr1a1	Oligo_1.1	116636510-116636514	116636669,116637761,116637848,116637975,116638048,116638960,116639160,116639809,116640005,116640990,116641142,116641857,116641977,116645503,116645593,116651338,	116651627-116651628	Na	116636669,116637761,116637848,116637975,116638048,116638960,116639160,116639809,116640005,116640990,116641142,116641857,116641977,116645503,	Na	116636510-116636514,	116645593,116651338,	116651627-116651628,	1	1	1_2_3_4_5_6_7_8_9,	-
Akr1a1	Oligo_1.1	116636510-116636514	116636669,116637761,116637848,116637975,116638048,116638960,116639160,116639809,116640005,116640990,116641142,116641857,116641977,116645503,116645593,116651338,	116651641-116651642	Na	116636669,116637761,116637848,116637975,116638048,116638960,116639160,116639809,116640005,116640990,116641142,116641857,116641977,116645503,	Na	116636510-116636514,	116645593,116651338,	116651641-116651642,	1	2	1_2_3_4_5_6_7_8_9	-
Akr1a1	Oligo_1.1	116636510-116636514	116636669,116637761,116637848,116637975,116638048,116638960,116639160,116639809,116640005,116640990,116641142,116641857,116641977,116645503,116645593,116651338,	116651660-116651660	Na	116636669,116637761,116637848,116637975,116638048,116638960,116639160,116639809,116640005,116640990,116641142,116641857,116641977,116645503,	Na	116636510-116636514,	116645593,116651338,	116651660-116651660,	2	2	1_2_3_4_5_6_7_8_9,	-
Akr1a1	Oligo_5.2	116636510-116636514	116636669,116637761,116637848,116637975,116638048,116638960,116639160,116639809,116640005,116640990,116641142,116641857,116641977,116645503,116645593,116651338,	116651627-116651628	Na	116636669,116637761,116637848,116637975,116638048,116638960,116639160,116639809,116640005,116640990,116641142,116641857,116641977,116645503,	Na	116636510-116636514,	116645593,116651338,	116651627-116651628,	1	1	1_2_3_4_5_6_7_8_9,	-
Akr1a1	Oligo_5.2	116636510-116636514	116636669,116637761,116637848,116637975,116638048,116638960,116639160,116639809,116640005,116640990,116641142,116641857,116641977,116645503,116645593,116651338,	116651641-116651642	Na	116636669,116637761,116637848,116637975,116638048,116638960,116639160,116639809,116640005,116640990,116641142,116641857,116641977,116645503,	Na	116636510-116636514,	116645593,116651338,	116651641-116651642,	1	2	1_2_3_4_5_6_7_8_9	-
Akr1e1	Oligo_5.2	4592811-4592811	4593298,4593561,4593644,4595070,4595154,4595659,4595732,4597484,4597582,4598769,4598892,4601217,4601295,4602680,4602797,4607390,4607558,4609084,	4609157-4609157	Na	4593298,4593561,4593644,4595070,4595154,4595659,4595732,4597484,4597582,4598769,4598892,4601217,4601295,4602680,4602797,4607390,4607558,4609084,	Na	4592811-4592811,	Na	4609157-4609157,	1	1	1_2_3_4_5_6_7_8_9_10,	-
Alad	VLMC_1	62509168-62509174	62509310,62510104,62510234,62510514,62510601,62510693,62510781,62510867,62510923,62511523,62511612,62511701,62511785,62511886,62512022,62512870,62512967,62513531,62513582,62514073,62514260,62519859,	62519896-62519896	Na	62509310,62510104,62510234,62510514,62510601,62510693,62510781,62510867,62510923,62511523,62511612,62511701,62511785,62511886,62512022,62512870,62512967,62513531,62513582,62514073,	Na	62509168-62509174,	62514260,62519859,	62519896-62519896,	1	3	1_2_3_4_5_6_7_8_9_10_11_12	-
Alad	Oligo_1.1	62508892-62508892	62509310,62510104,62510234,62510514,62510601,62510693,62510781,62510867,62510923,62511523,62511612,62511701,62511785,62511886,62512022,62512870,62512967,62513531,62513582,62514073,62514260,62519794,	62519857-62519857	Na	62509310,62510104,62510234,62510514,62510601,62510693,62510781,62510867,62510923,62511523,62511612,62511701,62511785,62511886,62512022,62512870,62512967,62513531,62513582,62514073,	Na	62508892-62508892,	62514260,62519794,	62519857-62519857,	1	2	1_2_3_4_5_6_7_8_9_10_11	-
Alad	Oligo_1.1	62509168-62509174	62509310,62510104,62510234,62510514,62510601,62510693,62510781,62510867,62510923,62511523,62511612,62511701,62511785,62511886,62512022,62512870,62512967,62513531,62513582,62514073,62514260,62519859,	62519924-62519926	Na	62509310,62510104,62510234,62510514,62510601,62510693,62510781,62510867,62510923,62511523,62511612,62511701,62511785,62511886,62512022,62512870,62512967,62513531,62513582,62514073,	Na	62509168-62509174,	62514260,62519859,	62519924-62519926,	2	5	1_2_3_4_5_6_7_8_9_10_11_12	-
Alas1	VLMC_2	106233930-106233931	106234197,106235387,106235550,106236439,106236708,106238074,106238239,106238642,106238822,106239531,106239716,106241115,106241338,106241635,106241785,106243161,106243395,106246758,106246978,106247784,	106247867-106247867	Na	106234197,106235387,106235550,106236439,106236708,106238074,106238239,106238642,106238822,106239531,106239716,106241115,106241338,106241635,106241785,106243161,106243395,106246758,	Na	106233930-106233931,	106246978,106247784,	106247867-106247867,	1	8	1_2_3_4_5_6_7_8_9_10	-
Aldh3a2	Oligo_1.1	61244850-61244856	61246321,61248861,61249097,61250942,61251042,61253623,61253790,61256738,61256880,61258740,61258858,61262218,61262427,61264245,61264331,61265063,61265295,61266853,	61267103-61267103	Na	61246321,61248861,61249097,61250942,61251042,61253623,61253790,61256738,61256880,61258740,61258858,61262218,61262427,61264245,61264331,61265063,61265295,61266853,	Na	61244850-61244856,	Na	61267103-61267103,	1	2	1_2_3_4_5_6_7_8_9_10	-
Aldh4a1	Oligo_1.1	139623125-139623126	139623197,139633714,139633808,139633896,139633989,139634663,139634711,139635388,139635544,139636958,139637108,139637185,139637260,139638374,139638562,139640612,139640686,139642076,139642273,139642513,139642561,139643389,139643542,139644111,139644233,139644978,139645097,139648157,	139649685-139649686	Na	139623197,139633714,139633808,139633896,139633989,139634663,139634711,139635388,139635544,139636958,139637108,139637185,139637260,139638374,139638562,139640612,139640686,139642076,139642273,139642513,139642561,139643389,139643542,139644111,139644233,139644978,139645097,139648157,	Na	139623125-139623126,	Na	139649685-139649686,	2	4	1_2_3_4_5_6_7_8_9_10_11_12_13_14_15	+
Aldh7a1	VLMC_2	56526747-56526747	56527007,56528276,56528352,56531489,56531563,56531710,56531808,56531980,56532097,56532487,56532594,56534189,56534274,56537203,56537298,56538700,56538742,56542224,56542322,56544964,56545042,56546903,56546948,56548446,56548579,56550295,56550419,56551159,56551240,56559221,56559287,56560775,56560829,56562032,	56562189-56562189	Na	56527007,56528276,56528352,56531489,56531563,56531710,56531808,56531980,56532097,56532487,56532594,56534189,56534274,56537203,56537298,56538700,56538742,56542224,56542322,56544964,56545042,56546903,56546948,56548446,56548579,56550295,56550419,56551159,56551240,56559221,56559287,56560775,56560829,56562032,	56562189-56562189,	56526747-56526747,	Na	Na	1	3	1_2_3_4_5_6_7_8_9_10_11_12_13_14_15_16_17_18	-
Aldh9a1	Oligo_5.2	167350126-167350126	167350416,167352519,167352665,167354426,167354556,167355671,167355806,167356529,167356726,167357309,167357450,167361402,167361591,167361803,167361891,167364507,167364649,167365774,167365887,167367404,	167368058-167368063	Na	167350416,167352519,167352665,167354426,167354556,167355671,167355806,167356529,167356726,167357309,167357450,167361402,167361591,167361803,167361891,167364507,167364649,167365774,167365887,167367404,	Na	167350126-167350126,	Na	167368058-167368063,	1	2	1_2_3_4_5_6_7_8_9_10_11	+
Aldh9a1	Oligo_5.2	167350222-167350223	167350416,167352519,167352665,167354426,167354556,167355671,167355806,167356529,167356726,167357309,167357450,167361402,167361591,167361803,167361891,167364507,167364649,167365774,167365887,167367404,	167368058-167368063	Na	167350416,167352519,167352665,167354426,167354556,167355671,167355806,167356529,167356726,167357309,167357450,167361402,167361591,167361803,167361891,167364507,167364649,167365774,167365887,167367404,	Na	167350222-167350223,	Na	167368058-167368063,	2	3	1_2_3_4_5_6_7_8_9_10_11	+
Aldoa	Oligo_1.1	126795234-126795238	126795514,126795612,126795812,126795949,126796124,126796216,126796300,126796594,126796755,126796853,126796908,126797336,126797548,126797643,126797776,126799044,	126799137-126799141	Na	126795514,126795612,126795812,126795949,126796124,126796216,126796300,126796594,126796755,126796853,126796908,126797336,126797548,126797643,	Na	126795234-126795238,	126797776,126799044,	126799137-126799141,	4	5	1_2_3_4_5_6_7_8_10	-
Aldoa	VLMC_2	126795234-126795238	126795514,126795612,126795812,126795949,126796124,126796216,126796300,126796594,126796755,126796853,126796908,126797336,126797548,126797643,126797776,126799044,	126799137-126799141	Na	126795514,126795612,126795812,126795949,126796124,126796216,126796300,126796594,126796755,126796853,126796908,126797336,126797548,126797643,	Na	126795234-126795238,	126797776,126799044,	126799137-126799141,	1	1	1_2_3_4_5_6_7_8_10,	-
Aldoa	Oligo_5.1	126795234-126795238	126795514,126795612,126795812,126795949,126796124,126796216,126796300,126796594,126796755,126796853,126796908,126797336,126797548,126797643,126797776,126799044,	126799183-126799183	Na	126795514,126795612,126795812,126795949,126796124,126796216,126796300,126796594,126796755,126796853,126796908,126797336,126797548,126797643,	Na	126795234-126795238,	126797776,126799044,	126799183-126799183,	1	1	1_2_3_4_5_6_7_8_10,	-
Aldoc	Oligo_1.1	78323102-78323102	78323222,78324389,78324513,78324603,78324815,78324908,78324963,78325048,78325209,78325328,78325412,78325641,78325816,78325934,78326134,78326261,	78326756-78326759	Na	78324513,78324603,78324815,78324908,78324963,78325048,78325209,78325328,78325412,78325641,78325816,78325934,78326134,78326261,	Na	78323102-78323102,	78323222,78324389,	78326756-78326759,	2	2	1_2_3_4_5_6_7_8_9,	+
Aldoc	Oligo_1.1	78323125-78323125	78323222,78324389,78324513,78324603,78324815,78324908,78324963,78325048,78325209,78325328,78325412,78325641,78325816,78325934,78326134,78326261,	78326756-78326759	Na	78324513,78324603,78324815,78324908,78324963,78325048,78325209,78325328,78325412,78325641,78325816,78325934,78326134,78326261,	Na	78323125-78323125,	78323222,78324389,	78326756-78326759,	1	2	1_2_3_4_5_6_7_8_9	+
Alg11	Oligo_5.2	22060722-22060722	22060770,22061885,22062111,22070051,	22071625-22071625	Na	22060770,22061885,22062111,	Na	22060722-22060722,	22070051,	22071625-22071625,	1	1	1_2_4,	+
Alg5	Oligo_5.2	54735572-54735572	54735649,54738781,54738953,54739261,54739308,54741378,54741447,54742146,54742239,54744597,54744711,54745106,54745166,54746465,54746617,54748607,54748693,54749228,	54749791-54749791	Na	54735649,54738781,54738953,54739261,54739308,54741378,54741447,54742146,54742239,54744597,54744711,54745106,54745166,54746465,54746617,54748607,54748693,54749228,	Na	54735572-54735572,	Na	54749791-54749791,	1	1	1_2_3_4_5_6_7_8_9_10,	+
Alkbh6	VLMC_1	30308783-30308787	30308834,30309985,30310054,30311839,30311900,30312236,30312707,30313918,	30314302-30314303	Na	30309985,30310054,30311839,30311900,30312236,30312707,30313918,	Na	30308783-30308787,	30308834,	30314302-30314303,	2	5	1_3_4_5_6_7	+
Alkbh6	Oligo_1.2	30308783-30308787	30308834,30309480,30309559,30309985,30310054,30311839,30311900,30312236,30312388,30312590,30312707,30313918,	30314302-30314303	Na	30309559,30309985,30310054,30311839,30311900,30312236,30312388,30312590,30312707,30313918,	Na	30308783-30308787,	30308834,30309480,	30314302-30314303,	1	1	1_2_3_4_5_6_7,	+
Alkbh7	VLMC_2	56997356-56997356	56997567,56998388,56998562,56998670,56998794,56998929,	56999136-56999136	Na	56997567,56998388,56998562,56998670,56998794,56998929,	Na	56997356-56997356,	Na	56999136-56999136,	1	1	1_2_3_4,	+
Als2	VLMC_2	59191625-59191625	59192051,59194032,59194098,59196190,59196371,59199019,59199191,59202914,59203097,59206518,59206596,59207759,59207856,59208948,59209117,59211130,59211488,59215101,59216021,59217926,59218081,59220374,59220452,59237154,	59237226-59237226	59191625-59191625,	59192051,59194032,59194098,59196190,59196371,59199019,59199191,59202914,59203097,59206518,59206596,59207759,59207856,59208948,59209117,59211130,59211488,59215101,59216021,59217926,59218081,59220374,	Na	Na	59220452,59237154,	59237226-59237226,	1	5	22_23_24_25_26_27_28_29_30_31_32_33	-
Amer1	VLMC_2	95427366-95427366	95428598,95444657,	95444798-95444798	95427366-95427366,	Na	Na	Na	95428598,95444657,	95444798-95444798,	1	2	1_2	-
Amn1	VLMC_2	149157581-149157585	149157831,149166805,149166917,149169447,149169504,149170832,149171050,149183393,149183538,149184991,149185124,149188235,	149188691-149188691	Na	149157831,149166805,149166917,149169447,149169504,149170832,149171050,149183393,149183538,149184991,149185124,149188235,	Na	149157581-149157585,	Na	149188691-149188691,	1	2	1_2_3_4_5_6_7	-
Amph	Oligo_1.1	18948397-18948397	18948501,19045952,19046033,19077330,19077385,19086522,19086618,19094752,19094860,19096007,19096092,19099892,19099968,19100571,	19101602-19101602	Na	18948501,19045952,19046033,19077330,19077385,19086522,19086618,19094752,19094860,19096007,19096092,19099892,19099968,19100571,	19101602-19101602,	18948397-18948397,	Na	Na	1	1	1_2_3_5_6_7_8_9,	+
Amz2	Oligo_1.1	109425985-109425985	109426030,109426485,109426575,109426969,109427097,109428801,109429084,109429663,109429837,109429923,109430052,109433889,109434053,109434579,109434756,109436562,	109436756-109436756	Na	109427097,109428801,109429084,109429663,109429837,109429923,109430052,109433889,109434053,109434579,109434756,109436562,	Na	109425985-109425985,	109426030,109426485,109426575,109426969,	109436756-109436756,	1	2	1_2_3_4_5_6_7_8_9	+
Amz2	Oligo_1.1	109426238-109426238	109426575,109426969,109427097,109428801,109429084,109429663,109429837,109429923,109430052,109433889,109434053,109434579,109434756,109436562,	109436756-109436756	Na	109427097,109428801,109429084,109429663,109429837,109429923,109430052,109433889,109434053,109434579,109434756,109436562,	Na	109426238-109426238,	109426575,109426969,	109436756-109436756,	1	3	2_3_4_5_6_7_8_9	+
Anapc13	Oligo_5.1	102626319-102626321	102626346,102629762,102629888,102634013,	102634240-102634242	Na	102629888,102634013,	Na	102626319-102626321,	102626346,102629762,	102634240-102634242,	1	2	1_2_3	+
Anapc13	Oligo_1.2	102626319-102626321	102626346,102629762,102629888,102634013,	102634240-102634242	Na	102629888,102634013,	Na	102626319-102626321,	102626346,102629762,	102634240-102634242,	1	1	1_2_3,	+
Anapc13	Oligo_5.2	102626310-102626310	102626346,102629762,102629888,102634013,	102634240-102634242	Na	102629888,102634013,	Na	102626310-102626310,	102626346,102629762,	102634240-102634242,	1	2	1_2_3	+
Anapc16	Oligo_1.1	59988436-59988439	59988838,59990832,59990907,59996447,59996614,60002955,	60003102-60003102	Na	59988838,59990832,59990907,59996447,	Na	59988436-59988439,	59996614,60002955,	60003102-60003102,	1	1	1_2_3_4,	-
Anapc16	Oligo_5.1	59987912-59987912	59988838,59990832,59990907,59996447,59996614,60002955,	60003002-60003002	Na	59988838,59990832,59990907,59996447,	Na	59987912-59987912,	59996614,60002955,	60003002-60003002,	2	2	1_2_3_4,	-
Anapc16	Oligo_5.1	59988056-59988056	59988838,59990832,59990907,59996447,59996614,60002955,	60003002-60003002	Na	59988838,59990832,59990907,59996447,	Na	59988056-59988056,	59996614,60002955,	60003002-60003002,	1	1	1_2_3_4,	-
Anapc16	Oligo_5.2	59988436-59988439	59988838,59990832,59990907,59996447,59996614,60002955,	60003062-60003062	Na	59988838,59990832,59990907,59996447,	Na	59988436-59988439,	59996614,60002955,	60003062-60003062,	1	1	1_2_3_4,	-
Anapc4	Oligo_1.1	52834138-52834140	52834392,52835677,52835783,52839621,52839754,52841715,52841790,52841904,52841931,52842023,52842068,52842820,52842905,52843486,52843591,52845323,52845407,52846631,52846718,52847990,52848055,52848593,52848636,52848754,52848831,52850457,52850558,52850642,52850694,52855583,52855639,52855843,52855890,52856807,52856864,52859112,52859206,52861242,52861340,52861948,52862010,52862090,52862129,52862221,528…	52866739-52866740	Na	52834392,52835677,52835783,52839621,52839754,52841715,52841790,52841904,52841931,52842023,52842068,52842820,52842905,52843486,52843591,52845323,52845407,52846631,52846718,52847990,52848055,52848593,52848636,52848754,52848831,52850457,52850558,52850642,52850694,52855583,52855639,52855843,52855890,52856807,52856864,52859112,52859206,52861242,52861340,52861948,52862010,52862090,52862129,52862221,528…	Na	52834138-52834140,	Na	52866739-52866740,	3	5	1_2_3_4_5_6_7_8_9_10_11_12_13_14_15_16_17_18_20_21_22_23_24_25_26_27_28	+
Anapc5	Oligo_1.1	122787730-122787730	122788018,122788301,122788464,122791607,122791755,122791826,122791934,122793436,122793558,122794416,122794491,122799338,122799474,122800450,122800593,122802129,122802219,122802822,122802904,122806244,122806435,122807299,122807401,122814548,122814615,122817820,122818004,122818853,122818963,122819607,122819687,122820979,	122821280-122821280	Na	122788018,122788301,122788464,122791607,122791755,122791826,122791934,122793436,122793558,122794416,122794491,122799338,122799474,122800450,122800593,122802129,122802219,122802822,122802904,122806244,122806435,122807299,122807401,122814548,122814615,122817820,122818004,122818853,122818963,122819607,122819687,122820979,	Na	122787730-122787730,	Na	122821280-122821280,	1	1	1_2_3_4_5_6_7_8_9_10_11_12_13_14_15_16_17,	-
Ank3	Oligo_5.2	69533826-69533826	69534284,69808415,69808971,69809170,	69809543-69809543	Na	69534284,69808415,69808971,69809170,	69809543-69809543,	69533826-69533826,	Na	Na	1	1	1_2_3_4,	+
Ankra2	Oligo_5.1	98263183-98263183	98263476,98266150,	98266196-98266196	Na	Na	Na	98263183-98263183,	98263476,98266150,	98266196-98266196,	1	1	1_2,	+
Ankrd46	Oligo_1.1	36477667-36477668	36479473,36483980,36484139,36485794,36486127,36495876,36495993,36496726,	36496752-36496754	Na	36479473,36483980,36484139,36485794,	Na	36477667-36477668,	36486127,36495876,36495993,36496726,	36496752-36496754,	1	2	1_2_3_4_5	-
Ankrd46	Oligo_1.1	36477667-36477668	36479473,36483980,36484139,36485794,36486127,36495876,36495993,36496726,	36496777-36496780	Na	36479473,36483980,36484139,36485794,	Na	36477667-36477668,	36486127,36495876,36495993,36496726,	36496777-36496780,	1	3	1_2_3_4_5	-
Ankrd46	Oligo_5.2	36477667-36477668	36479473,36483980,36484139,36485794,36485882,36486108,36486127,36495876,36495993,36496726,	36496752-36496754	Na	36479473,36483980,36484139,36485794,36485882,	Na	36477667-36477668,	36486108,36486127,36495876,36495993,36496726,	36496752-36496754,	1	1	1_2_3_4_5,	-
Ankrd46	Oligo_5.2	36477667-36477668	36479473,36483980,36484139,36485794,36486127,36495876,36495993,36496726,	36496777-36496780	Na	36479473,36483980,36484139,36485794,	Na	36477667-36477668,	36486127,36495876,36495993,36496726,	36496777-36496780,	1	2	1_2_3_4_5	-
Ano10	Oligo_1.1	122175892-122175893	122176113,122201770,122201887,122251146,122251275,122252935,122253127,122257055,122257238,122258916,122258991,122259534,122259590,122261083,122261653,122263669,122263789,122271198,122271333,122272366,122272564,122275510,122275663,122294303,	122294374-122294374	Na	122201770,122201887,122251146,122251275,122252935,122253127,122257055,122257238,122258916,122258991,122259534,122259590,122261083,122261653,122263669,122263789,122271198,122271333,122272366,122272564,122275510,	Na	122175892-122175893,	122176113,122275663,122294303,	122294374-122294374,	1	3	1_2_3_4_5_6_7_8_9_10_11_12_13	-
Ano10	Oligo_1.1	122175892-122175893	122176478,122201770,122201887,122251146,122251275,122252935,122253127,122257055,122257238,122258916,122258991,122259534,122259590,122261083,122261653,122263669,122263789,122271198,122271333,122272366,122272564,122275510,122275663,122294303,	122294382-122294382	Na	122176478,122201770,122201887,122251146,122251275,122252935,122253127,122257055,122257238,122258916,122258991,122259534,122259590,122261083,122261653,122263669,122263789,122271198,122271333,122272366,122272564,122275510,	Na	122175892-122175893,	122275663,122294303,	122294382-122294382,	1	1	1_2_3_4_5_6_7_8_9_10_11_12_13,	-
Anxa2	VLMC_2	69453695-69453695	69453739,69464459,69464524,69467290,69467390,69476052,69476147,69479677,69479791,69482973,69483064,69483779,69483859,69485197,69485257,69486469,69486563,69487552,69487648,69488054,69488113,69489651,69489774,69491445,	69491785-69491792	Na	69464524,69467290,69467390,69476052,69476147,69479677,69479791,69482973,69483064,69483779,69483859,69485197,69485257,69486469,69486563,69487552,69487648,69488054,69488113,69489651,69489774,69491445,	Na	69453695-69453695,	69453739,69464459,	69491785-69491792,	1	5	1_2_3_4_5_6_7_8_9_10_11_12_13	+
Anxa3	Oligo_1.2	96793459-96793459	96793563,96797400,96797453,96811049,96811137,96812841,96812936,96816340,96816454,96820401,96820492,96824886,96824966,96828347,96828404,96828696,96828790,96830392,96830488,96834774,96834833,96838292,96838415,96845500,	96845965-96845965	Na	96797453,96811049,96811137,96812841,96812936,96816340,96816454,96820401,96820492,96824886,96824966,96828347,96828404,96828696,96828790,96830392,96830488,96834774,96834833,96838292,96838415,96845500,	Na	96793459-96793459,	96793563,96797400,	96845965-96845965,	1	2	1_2_3_4_5_6_7_8_9_10_11_12_13	+
Aox3	VLMC_2	58113175-58113175	58113312,58114870,58114928,58118597,58118694,58119480,58119589,58120977,58121103,58125017,58125079,58127626,58127707,58138215,58138296,58141350,58141495,58142669,58142762,58146423,58146575,58147193,58147287,58150294,58150404,58152553,58152738,58153020,58153183,58153479,58153572,58158200,58158370,58158904,58159019,58159636,58159759,58163348,58163445,58165836,58165961,58167602,58167736,58169777,581…	58200448-58200448	Na	58113312,58114870,58114928,58118597,58118694,58119480,58119589,58120977,58121103,58125017,58125079,58127626,58127707,58138215,58138296,58141350,58141495,58142669,58142762,58146423,58146575,58147193,58147287,58150294,58150404,58152553,58152738,58153020,58153183,58153479,58153572,58158200,58158370,58158904,58159019,58159636,58159759,58163348,58163445,58165836,58165961,58167602,58167736,58169777,581…	Na	58113175-58113175,	Na	58200448-58200448,	1	1	1_2_3_4_5_6_7_8_9_10_11_12_13_14_15_16_17_18_19_20_21_22_23_24_25_26_27_28_29_30_31_32_33_34_35,	+
Ap1s1	VLMC_2	137034993-137034998	137035791,137037417,137037555,137041768,137041877,137043063,137043242,137046007,	137046049-137046049	Na	137035791,137037417,137037555,137041768,137041877,137043063,137043242,137046007,	Na	137034993-137034998,	Na	137046049-137046049,	1	1	1_2_3_4_5,	-
Ap2s1	Oligo_1.1	16738439-16738443	16738538,16743218,16743368,16747260,16747374,16748688,16748748,16748911,	16749291-16749292	Na	16738538,16743218,16743368,16747260,16747374,16748688,16748748,16748911,	Na	16738439-16738443,	Na	16749291-16749292,	3	3	1_2_3_4_5,	+
Ap3m1	Oligo_5.2	21034809-21034809	21036703,21037112,21037257,21037977,21038185,21039127,21039261,21040051,21040137,21040952,21041090,21044652,21044824,21045487,21045763,21052139,	21052209-21052209	Na	21036703,21037112,21037257,21037977,21038185,21039127,21039261,21040051,21040137,21040952,21041090,21044652,21044824,21045487,	Na	21034809-21034809,	21045763,21052139,	21052209-21052209,	1	2	1_2_3_4_5_6_7_8_9	-
Ap5s1	Oligo_5.2	131210368-131210368	131210681,131212446,	131213511-131213511	Na	131212446,	Na	131210368-131210368,	131210681,	131213511-131213511,	1	1	1_3_4,	+
Apbb1	Oligo_1.1	105558483-105558486	105559050,105559131,105559308,105559442,105559558,105564971,105565055,105565300,105565385,105565532,105565647,105566050,105566178,105566547,105566697,105567082,105567146,105567253,105567339,105567427,105567484,105567577,105567753,105573681,105574416,105581134,	105581210-105581210	Na	105559050,105559131,105559308,105559442,105559558,105564971,105565055,105565300,105565385,105565532,105565647,105566050,105566178,105566547,105566697,105567082,105567146,105567253,105567339,105567427,105567484,105567577,	Na	105558483-105558486,	105567753,105573681,105574416,105581134,	105581210-105581210,	1	1	1_2_3_4_5_6_7_8_9_10_11_12_13_14,	-
Apbb1	Oligo_1.1	105558483-105558486	105559050,105559131,105559308,105559442,105559558,105563159,105563162,105564975,105565055,105565300,105565385,105565532,105565647,105566050,105566178,105566547,105566697,105567082,105567146,105567253,105567339,105567427,105567484,105567577,105567753,105573681,105574416,105581134,	105581210-105581210	Na	105559050,105559131,105559308,105559442,105559558,105563159,105563162,105564975,105565055,105565300,105565385,105565532,105565647,105566050,105566178,105566547,105566697,105567082,105567146,105567253,105567339,105567427,105567484,105567577,	Na	105558483-105558486,	105567753,105573681,105574416,105581134,	105581210-105581210,	1	2	1_2_3_4_5_6_7_8_9_10_11_12_13_14	-
Apbb1	Oligo_1.1	105558483-105558486	105559050,105559131,105559308,105559442,105559558,105564971,105565055,105565300,105565385,105565532,105565647,105566050,105566178,105566547,105566697,105567082,105567146,105567253,105567339,105567427,105567484,105567577,105567753,105573681,105574416,105581134,	105581246-105581246	Na	105559050,105559131,105559308,105559442,105559558,105564971,105565055,105565300,105565385,105565532,105565647,105566050,105566178,105566547,105566697,105567082,105567146,105567253,105567339,105567427,105567484,105567577,	Na	105558483-105558486,	105567753,105573681,105574416,105581134,	105581246-105581246,	1	1	1_2_3_4_5_6_7_8_9_10_11_12_13_14,	-
Apbb1	Oligo_5.2	105558483-105558486	105559050,105559131,105559308,105559442,105559558,105563159,105563162,105564975,105565055,105565300,105565385,105565532,105565647,105566050,105566178,105566547,105566697,105567082,105567146,105567253,105567339,105567427,105567484,105567577,105567753,105573681,105574416,105581134,	105581219-105581219	Na	105559050,105559131,105559308,105559442,105559558,105563159,105563162,105564975,105565055,105565300,105565385,105565532,105565647,105566050,105566178,105566547,105566697,105567082,105567146,105567253,105567339,105567427,105567484,105567577,	Na	105558483-105558486,	105567753,105573681,105574416,105581134,	105581219-105581219,	1	1	1_2_3_4_5_6_7_8_9_10_11_12_13_14,	-
Apbb1	Oligo_5.2	105558483-105558486	105559050,105559131,105559308,105559442,105559534,105573836,105574416,105581482,	105581612-105581612	Na	105559050,105559131,105559308,105559442,105559534,	Na	105558483-105558486,	105573836,105574416,105581482,	105581612-105581612,	1	1	1_2_3_13_14,	-
Apbb2	Oligo_1.1	66301887-66301902	66302160,66337493,	66337650-66337654	Na	66337493,	66337650-66337654,	66301887-66301902,	66302160,	Na	1	5	1	-
Apbb2	Oligo_5.2	66301887-66301902	66302709,66307534,66307714,66309077,66309193,66310999,66311083,66312158,66312246,66313314,66313429,66337459,	66337650-66337654	Na	66302709,66307534,66307714,66309077,66309193,66310999,66311083,66312158,66312246,66313314,66313429,66337459,	66337650-66337654,	66301887-66301902,	Na	Na	1	2	1_2_3_4_5_6	-
Apeh	Oligo_1.1	108085414-108085414	108085677,108085760,108085867,108085949,108086052,108086138,108086329,108086422,108086511,108087022,108087103,108087180,108087264,108087722,108087861,108088260,108088349,108089517,108089568,108090088,108090186,108091242,108091303,108091767,108091889,108091970,108092011,108092087,108092179,108092275,108092413,108092553,108092717,108092806,108092882,108092980,108093074,108093621,108093748,108094226…	108094472-108094472	Na	108085677,108085760,108085867,108085949,108086052,108086138,108086329,108086422,108086511,108087022,108087103,108087180,108087264,108087722,108087861,108088260,108088349,108089517,108089568,108090088,108090186,108091242,108091303,108091767,108091889,108091970,108092011,108092087,108092179,108092275,108092413,108092553,108092717,108092806,108092882,108092980,108093074,108093621,108093748,108094226…	Na	108085414-108085414,	Na	108094472-108094472,	1	2	1_2_3_4_5_6_7_8_9_10_11_12_13_14_15_16_17_18_19_20_21_22	-
Apip	VLMC_1	103073741-103073741	103073841,103082954,103083055,103087112,103087161,103088560,103088678,103089402,103089538,103091748,103091916,103092464,	103092637-103092638	Na	103073841,103082954,103083055,103087112,103087161,103088560,103088678,103089402,103089538,103091748,103091916,103092464,	Na	103073741-103073741,	Na	103092637-103092638,	1	2	1_2_3_4_5_6_7	+
Apip	Oligo_1.1	103073725-103073725	103073841,103082954,103083055,103087112,103087161,103088560,103088678,103089402,103089538,103091748,103091916,103092464,	103092637-103092638	Na	103073841,103082954,103083055,103087112,103087161,103088560,103088678,103089402,103089538,103091748,103091916,103092464,	Na	103073725-103073725,	Na	103092637-103092638,	1	2	1_2_3_4_5_6_7	+
Aplf	Oligo_5.2	87629746-87629746	87630175,87636929,87636976,87641889,87642015,87646013,87646351,87653707,87653892,87658432,87658565,87658840,87658988,87663684,87663857,87668415,87668487,87671859,	87672159-87672159	Na	87630175,87636929,87636976,87641889,87642015,87646013,87646351,87653707,87653892,87658432,87658565,87658840,87658988,87663684,87663857,87668415,87668487,87671859,	Na	87629746-87629746,	Na	87672159-87672159,	1	2	1_2_3_4_5_6_7_8_9_10_11	-
Aplnr	Oligo_5.1	85139543-85139543	Na	85139921-85139921	Na	Na	Na	85139543-85139543,	Na	85139921-85139921,	1	3	1	+
Aplp1	Oligo_1.1	30434980-30434989	30435391,30435475,30435619,30435745,30435808,30435972,30436069,30436786,30436894,30438177,30438277,30439934,30440063,30440143,30440302,30441054,30441129,30441641,30441772,30442169,30442360,30442479,30442613,30442797,30442910,30443091,30443224,30444317,30444461,30445321,	30445433-30445435	Na	30435391,30435475,30435619,30435745,30435808,30435972,30436069,30436786,30436894,30438177,30438277,30439934,30440063,30440143,30440302,30441054,30441129,30441641,30441772,30442169,30442360,30442479,30442613,30442797,30442910,30443091,30443224,30444317,30444461,30445321,	30445433-30445435,	30434980-30434989,	Na	Na	1	1	1_2_3_4_6_7_8_9_10_11_12_13_14_15_16_17,	-
Aplp1	Oligo_1.1	30434980-30434989	30435391,30435475,30435619,30435745,30435808,30435972,30436043,30436178,30436202,30436786,30436894,30438177,30438277,30439934,30440063,30440143,30440302,30441054,30441129,30441641,30441772,30442169,30442360,30442479,30442613,30442797,30442910,30443091,30443224,30444317,30444461,30445321,	30445433-30445435	Na	30435391,30435475,30435619,30435745,30435808,30435972,30436043,30436178,30436202,30436786,30436894,30438177,30438277,30439934,30440063,30440143,30440302,30441054,30441129,30441641,30441772,30442169,30442360,30442479,30442613,30442797,30442910,30443091,30443224,30444317,30444461,30445321,	30445433-30445435,	30434980-30434989,	Na	Na	1	1	1_2_3_4_5_6_7_8_9_10_11_12_13_14_15_16_17,	-
Aplp1	Oligo_1.1	30434980-30434989	30435391,30435475,30435619,30435745,30435808,30435972,30436045,30436770,30436894,30438177,30438277,30439934,30440063,30440143,30440302,30441054,30441129,30441641,30441772,30442169,30442360,30442479,30442613,30442797,30442910,30443091,30443224,30444317,30444461,30445321,	30445444-30445444	Na	30435391,30435475,30435619,30435745,30435808,30435972,30436045,30436770,30436894,30438177,30438277,30439934,30440063,30440143,30440302,30441054,30441129,30441641,30441772,30442169,30442360,30442479,30442613,30442797,30442910,30443091,30443224,30444317,30444461,30445321,	30445444-30445444,	30434980-30434989,	Na	Na	1	1	1_2_3_4_6_7_8_9_10_11_12_13_14_15_16_17,	-
Aplp2	Oligo_1.1	31149556-31149560	31150972,31151836,31151992,31152312,31152387,31153413,31153499,31157694,31157847,31158498,31158598,31161226,31161355,31161758,31161917,31163345,31163420,31164542,31164673,31168707,31168916,31170436,31170633,31171933,31172046,31177017,31177141,31177904,31178078,31211622,	31211805-31211805	Na	31150972,31151836,31151992,31152312,31152387,31153413,31153499,31157694,31157847,31158498,31158598,31161226,31161355,31161758,31161917,31163345,31163420,31164542,31164673,31168707,31168916,31170436,31170633,31171933,31172046,31177017,31177141,31177904,31178078,31211622,	Na	31149556-31149560,	Na	31211805-31211805,	1	1	1_2_3_4_5_6_7_8_9_10_12_13_14_15_16_17,	-
Aplp2	Oligo_1.1	31149556-31149560	31150972,31151836,31151992,31152312,31152387,31153413,31153499,31157694,31157847,31158498,31158598,31161226,31161355,31161758,31161917,31163345,31163420,31164542,31164673,31168707,31168916,31170436,31170633,31171933,31172046,31177017,31177141,31177904,31178078,31211622,	31211815-31211815	Na	31150972,31151836,31151992,31152312,31152387,31153413,31153499,31157694,31157847,31158498,31158598,31161226,31161355,31161758,31161917,31163345,31163420,31164542,31164673,31168707,31168916,31170436,31170633,31171933,31172046,31177017,31177141,31177904,31178078,31211622,	Na	31149556-31149560,	Na	31211815-31211815,	2	4	1_2_3_4_5_6_7_8_9_10_12_13_14_15_16_17	-
Aplp2	Oligo_1.1	31149556-31149560	31149867,31150728,31150972,31151836,31151992,31152312,31152387,31153413,31153499,31157694,31157847,31158498,31158598,31161226,31161355,31161758,31161917,31163345,31163420,31164542,31164673,31168707,31168916,31170436,31170633,31171933,31172046,31177017,31177141,31177904,31178078,31211622,	31211815-31211815	Na	31150972,31151836,31151992,31152312,31152387,31153413,31153499,31157694,31157847,31158498,31158598,31161226,31161355,31161758,31161917,31163345,31163420,31164542,31164673,31168707,31168916,31170436,31170633,31171933,31172046,31177017,31177141,31177904,31178078,31211622,	Na	31149556-31149560,	31149867,31150728,	31211815-31211815,	1	4	1_2_3_4_5_6_7_8_9_10_12_13_14_15_16_17	-
Apod	VLMC_1	31296638-31296642	31297576,31300394,31300483,31303409,31303531,31311013,31311164,31314398,31314468,31314551,	31314588-31314601	Na	31297576,31300394,31300483,31303409,31303531,31311013,	Na	31296638-31296642,	31311164,31314398,31314468,31314551,	31314588-31314601,	2	4	1_2_3_4_5_6	-
Apod	VLMC_1	31297112-31297127	31297576,31300394,31300483,31303409,31303531,31311013,31311164,31314398,	31314556-31314556	Na	31297576,31300394,31300483,31303409,31303531,31311013,	Na	31297112-31297127,	31311164,31314398,	31314556-31314556,	2	3	1_2_3_4_5_6	-
Apod	VLMC_1	31297112-31297127	31297576,31300394,31300483,31303409,31303531,31311013,31311164,31314551,	31314588-31314601	Na	31297576,31300394,31300483,31303409,31303531,31311013,	Na	31297112-31297127,	31311164,31314551,	31314588-31314601,	8	24	1_2_3_4_6	-
Apod	VLMC_1	31297112-31297127	31297576,31303409,31303531,31311013,31311164,31314398,31314468,31314551,	31314588-31314601	Na	31297576,31303409,31303531,31311013,	Na	31297112-31297127,	31311164,31314398,31314468,31314551,	31314588-31314601,	1	3	1_3_4_5_6	-
Apod	VLMC_1	31297112-31297127	31297576,31300394,31300483,31303403,31303531,31311013,31311164,31314398,31314468,31314551,	31314588-31314601	Na	31297576,31300394,31300483,31303403,31303531,31311013,	Na	31297112-31297127,	31311164,31314398,31314468,31314551,	31314588-31314601,	1	1	1_2_3_4_5_6,	-
Apod	VLMC_1	31297112-31297127	31297576,31300394,31300483,31303409,31303531,31311013,31311164,31314398,31314464,31314551,	31314588-31314601	Na	31297576,31300394,31300483,31303409,31303531,31311013,	Na	31297112-31297127,	31311164,31314398,31314464,31314551,	31314588-31314601,	5	30	1_2_3_4_5_6	-
Apod	VLMC_1	31297112-31297127	31297576,31300394,31300483,31303409,31303531,31311013,31311164,31314398,31314468,31314551,	31314588-31314601	Na	31297576,31300394,31300483,31303409,31303531,31311013,	Na	31297112-31297127,	31311164,31314398,31314468,31314551,	31314588-31314601,	39	100	1_2_3_4_5_6	-
Apod	VLMC_1	31297112-31297127	31297576,31300394,31300483,31303409,31303531,31311013,31311164,31314398,31314468,31314551,	31314666-31314666	Na	31297576,31300394,31300483,31303409,31303531,31311013,	Na	31297112-31297127,	31311164,31314398,31314468,31314551,	31314666-31314666,	2	5	1_2_3_4_5_6	-
Apod	VLMC_1	31297112-31297127	31297576,31300394,31300483,31303409,31303531,31311013,31311164,31314551,	31314769-31314773	Na	31297576,31300394,31300483,31303409,31303531,31311013,	Na	31297112-31297127,	31311164,31314551,	31314769-31314773,	1	1	1_2_3_4_6,	-
Apod	VLMC_1	31297381-31297381	31297417,31311013,31311164,31314398,31314468,31314551,	31314588-31314601	31297381-31297381,	31297417,31311013,	Na	Na	31311164,31314398,31314468,31314551,	31314588-31314601,	1	1	1_4_5_6,	-
Apod	VLMC_2	31297112-31297127	31297576,31300394,31300483,31303409,31303531,31311013,31311162,31314398,31314468,31314551,	31314565-31314573	Na	31297576,31300394,31300483,31303409,31303531,31311013,	Na	31297112-31297127,	31311162,31314398,31314468,31314551,	31314565-31314573,	1	1	1_2_3_4_5_6,	-
Apod	VLMC_2	31297112-31297127	31297576,31300394,31300483,31303409,31303531,31311013,31311164,31314398,31314468,31314551,	31314565-31314573	Na	31297576,31300394,31300483,31303409,31303531,31311013,	Na	31297112-31297127,	31311164,31314398,31314468,31314551,	31314565-31314573,	1	1	1_2_3_4_5_6,	-
Apod	VLMC_2	31297112-31297127	31297576,31300394,31300483,31303409,31303531,31311013,31311164,31314551,	31314580-31314582	Na	31297576,31300394,31300483,31303409,31303531,31311013,	Na	31297112-31297127,	31311164,31314551,	31314580-31314582,	1	1	1_2_3_4_6,	-
Apod	VLMC_2	31297112-31297127	31297576,31300394,31300483,31303409,31303446,31311032,31311164,31314551,	31314588-31314601	Na	31297576,31300394,31300483,31303409,31303446,31311032,	Na	31297112-31297127,	31311164,31314551,	31314588-31314601,	2	3	1_2_3_4_6	-
Apod	VLMC_2	31297112-31297127	31297576,31300394,31300483,31303409,31303531,31311013,31311164,31314551,	31314588-31314601	Na	31297576,31300394,31300483,31303409,31303531,31311013,	Na	31297112-31297127,	31311164,31314551,	31314588-31314601,	40	159	1_2_3_4_6	-
Apod	VLMC_2	31297112-31297127	31297576,31300394,31300483,31303406,31303531,31311013,31311164,31314398,31314468,31314551,	31314588-31314601	Na	31297576,31300394,31300483,31303406,31303531,31311013,	Na	31297112-31297127,	31311164,31314398,31314468,31314551,	31314588-31314601,	1	2	1_2_3_4_5_6	-
Apod	VLMC_2	31297112-31297127	31297576,31300394,31300483,31303409,31303531,31311013,31311164,31314398,31314464,31314551,	31314588-31314601	Na	31297576,31300394,31300483,31303409,31303531,31311013,	Na	31297112-31297127,	31311164,31314398,31314464,31314551,	31314588-31314601,	18	46	1_2_3_4_5_6	-
Apod	VLMC_2	31297112-31297127	31297576,31300394,31300483,31303409,31303531,31311013,31311164,31314398,31314468,31314551,	31314588-31314601	Na	31297576,31300394,31300483,31303409,31303531,31311013,	Na	31297112-31297127,	31311164,31314398,31314468,31314551,	31314588-31314601,	136	492	1_2_3_4_5_6	-
Apod	VLMC_2	31297112-31297127	31297576,31300394,31300483,31303409,31303816,31311013,31311164,31314398,31314468,31314551,	31314588-31314601	Na	31297576,31300394,31300483,31303409,31303816,31311013,	Na	31297112-31297127,	31311164,31314398,31314468,31314551,	31314588-31314601,	1	3	1_2_3_4_5_6	-
Apod	VLMC_2	31297112-31297127	31297576,31300394,31300483,31303409,31303814,31304190,31304193,31311013,31311164,31314398,31314468,31314551,	31314588-31314601	Na	31297576,31300394,31300483,31303409,31303814,31304190,31304193,31311013,	Na	31297112-31297127,	31311164,31314398,31314468,31314551,	31314588-31314601,	1	1	1_2_3_4_5_6,	-
Apod	VLMC_2	31297112-31297127	31297576,31300394,31300483,31303409,31303531,31311013,31311164,31314398,31314468,31314551,	31314655-31314660	Na	31297576,31300394,31300483,31303409,31303531,31311013,	Na	31297112-31297127,	31311164,31314398,31314468,31314551,	31314655-31314660,	1	1	1_2_3_4_5_6,	-
Apod	VLMC_2	31297112-31297127	31297576,31300394,31300483,31303409,31303531,31311013,31311164,31314398,31314468,31314551,	31314718-31314718	Na	31297576,31300394,31300483,31303409,31303531,31311013,	Na	31297112-31297127,	31311164,31314398,31314468,31314551,	31314718-31314718,	1	2	1_2_3_4_5_6	-
Apod	VLMC_2	31297112-31297127	31297576,31300394,31300483,31303409,31303531,31311013,31311164,31314398,31314468,31314551,	31314769-31314773	Na	31297576,31300394,31300483,31303409,31303531,31311013,	Na	31297112-31297127,	31311164,31314398,31314468,31314551,	31314769-31314773,	1	4	1_2_3_4_5_6	-
Apod	VLMC_2	31297381-31297381	31297576,31300394,31300483,31303409,31303531,31311013,31311164,31314551,	31314588-31314601	31297381-31297381,	31297576,31300394,31300483,31303409,31303531,31311013,	Na	Na	31311164,31314551,	31314588-31314601,	1	1	1_2_3_4_6,	-
Apod	VLMC_2	31297381-31297381	31297576,31300394,31300483,31303409,31303531,31311013,31311164,31314398,31314468,31314551,	31314588-31314601	31297381-31297381,	31297576,31300394,31300483,31303409,31303531,31311013,	Na	Na	31311164,31314398,31314468,31314551,	31314588-31314601,	1	11	1_2_3_4_5_6	-
Apod	VLMC_2	31297387-31297389	31297576,31300394,31300483,31303409,31303531,31311013,31311164,31314551,	31314588-31314601	31297387-31297389,	31297576,31300394,31300483,31303409,31303531,31311013,	Na	Na	31311164,31314551,	31314588-31314601,	4	6	1_2_3_4_6	-
Apod	VLMC_2	31297387-31297389	31297576,31300390,31300483,31303409,31303531,31311013,31311164,31314398,31314468,31314551,	31314588-31314601	31297387-31297389,	31297576,31300390,31300483,31303409,31303531,31311013,	Na	Na	31311164,31314398,31314468,31314551,	31314588-31314601,	1	4	1_2_3_4_5_6	-
Apod	VLMC_2	31297387-31297389	31297576,31300394,31300483,31303409,31303531,31311013,31311164,31314398,31314468,31314551,	31314588-31314601	31297387-31297389,	31297576,31300394,31300483,31303409,31303531,31311013,	Na	Na	31311164,31314398,31314468,31314551,	31314588-31314601,	3	11	1_2_3_4_5_6	-
Apod	VLMC_2	31314011-31314011	Na	31314588-31314601	Na	Na	Na	31314011-31314011,	Na	31314588-31314601,	1	5	6	-
Apod	Oligo_5.1	31297112-31297127	31297576,31300394,31300483,31303409,31303531,31311013,31311164,31314398,31314468,31314551,	31314565-31314573	Na	31297576,31300394,31300483,31303409,31303531,31311013,	Na	31297112-31297127,	31311164,31314398,31314468,31314551,	31314565-31314573,	1	3	1_2_3_4_5_6	-
Apod	Oligo_5.1	31297112-31297127	31297576,31300394,31300483,31303409,31303531,31311013,31311164,31314398,31314468,31314551,	31314580-31314582	Na	31297576,31300394,31300483,31303409,31303531,31311013,	Na	31297112-31297127,	31311164,31314398,31314468,31314551,	31314580-31314582,	1	2	1_2_3_4_5_6	-
Apod	Oligo_5.1	31297112-31297127	31297576,31300390,31300483,31303409,31303531,31311013,31311164,31314551,	31314588-31314601	Na	31297576,31300390,31300483,31303409,31303531,31311013,	Na	31297112-31297127,	31311164,31314551,	31314588-31314601,	1	1	1_2_3_4_6,	-
Apod	Oligo_5.1	31297112-31297127	31297576,31300394,31300483,31303409,31303531,31311013,31311164,31314551,	31314588-31314601	Na	31297576,31300394,31300483,31303409,31303531,31311013,	Na	31297112-31297127,	31311164,31314551,	31314588-31314601,	11	36	1_2_3_4_6	-
Apod	Oligo_5.1	31297112-31297127	31297665,31300394,31300483,31303409,31303531,31311013,31311164,31314551,	31314588-31314601	Na	31297665,31300394,31300483,31303409,31303531,31311013,	Na	31297112-31297127,	31311164,31314551,	31314588-31314601,	3	3	1_2_3_4_6,	-
Apod	Oligo_5.1	31297112-31297127	31297576,31300394,31300483,31303409,31303531,31311013,31311162,31314398,31314468,31314551,	31314588-31314601	Na	31297576,31300394,31300483,31303409,31303531,31311013,	Na	31297112-31297127,	31311162,31314398,31314468,31314551,	31314588-31314601,	1	1	1_2_3_4_5_6,	-
Apod	Oligo_5.1	31297112-31297127	31297576,31300394,31300483,31303409,31303531,31311013,31311164,31314398,31314468,31314551,	31314588-31314601	Na	31297576,31300394,31300483,31303409,31303531,31311013,	Na	31297112-31297127,	31311164,31314398,31314468,31314551,	31314588-31314601,	23	62	1_2_3_4_5_6	-
Apod	Oligo_5.1	31297112-31297127	31297665,31300394,31300483,31303409,31303531,31311013,31311164,31314398,31314468,31314551,	31314588-31314601	Na	31297665,31300394,31300483,31303409,31303531,31311013,	Na	31297112-31297127,	31311164,31314398,31314468,31314551,	31314588-31314601,	1	5	1_2_3_4_5_6	-
Apod	Oligo_5.1	31297112-31297127	31297576,31300394,31300483,31303409,31303531,31311013,31311164,31314398,31314468,31314551,	31314731-31314731	Na	31297576,31300394,31300483,31303409,31303531,31311013,	Na	31297112-31297127,	31311164,31314398,31314468,31314551,	31314731-31314731,	1	4	1_2_3_4_5_6	-
Apod	Oligo_5.1	31297387-31297389	31297576,31300394,31300483,31303409,31303531,31311013,31311164,31314398,31314468,31314551,	31314588-31314601	31297387-31297389,	31297576,31300394,31300483,31303409,31303531,31311013,	Na	Na	31311164,31314398,31314468,31314551,	31314588-31314601,	2	6	1_2_3_4_5_6	-
Apod	Oligo_5.2	31296210-31296210	31297576,31300394,31300483,31303409,31303531,31311013,31311164,31314398,31314468,31314551,	31314588-31314601	Na	31297576,31300394,31300483,31303409,31303531,31311013,	Na	31296210-31296210,	31311164,31314398,31314468,31314551,	31314588-31314601,	1	1	1_2_3_4_5_6,	-
Apod	Oligo_5.2	31297112-31297127	31297576,31300394,31300483,31303409,31303531,31311013,31311164,31314398,	31314556-31314556	Na	31297576,31300394,31300483,31303409,31303531,31311013,	Na	31297112-31297127,	31311164,31314398,	31314556-31314556,	1	1	1_2_3_4_5_6,	-
Apod	Oligo_5.2	31297112-31297127	31297576,31300394,31300483,31303409,31303531,31311013,31311164,31314398,	31314565-31314573	Na	31297576,31300394,31300483,31303409,31303531,31311013,	Na	31297112-31297127,	31311164,31314398,	31314565-31314573,	1	1	1_2_3_4_5_6,	-
Apod	Oligo_5.2	31297112-31297127	31297576,31300394,31300483,31303409,31303531,31311013,31311164,31314398,31314468,31314551,	31314580-31314582	Na	31297576,31300394,31300483,31303409,31303531,31311013,	Na	31297112-31297127,	31311164,31314398,31314468,31314551,	31314580-31314582,	2	2	1_2_3_4_5_6,	-
Apod	Oligo_5.2	31297112-31297127	31297576,31300394,31300455,31303409,31303531,31311013,31311164,31314551,	31314588-31314601	Na	31297576,31300394,31300455,31303409,31303531,31311013,	Na	31297112-31297127,	31311164,31314551,	31314588-31314601,	1	1	1_2_3_4_6,	-
Apod	Oligo_5.2	31297112-31297127	31297576,31300394,31300483,31303409,31303531,31311010,31311164,31314551,	31314588-31314601	Na	31297576,31300394,31300483,31303409,31303531,31311010,	Na	31297112-31297127,	31311164,31314551,	31314588-31314601,	1	1	1_2_3_4_6,	-
Apod	Oligo_5.2	31297112-31297127	31297576,31300394,31300483,31303409,31303531,31311013,31311164,31314551,	31314588-31314601	Na	31297576,31300394,31300483,31303409,31303531,31311013,	Na	31297112-31297127,	31311164,31314551,	31314588-31314601,	11	11	1_2_3_4_6,	-
Apod	Oligo_5.2	31297112-31297127	31297576,31300394,31300483,31303409,31303683,31311013,31311164,31314551,	31314588-31314601	Na	31297576,31300394,31300483,31303409,31303683,31311013,	Na	31297112-31297127,	31311164,31314551,	31314588-31314601,	1	2	1_2_3_4_6	-
Apod	Oligo_5.2	31297112-31297127	31297576,31300392,31300483,31303409,31303531,31311013,31311164,31314398,31314468,31314551,	31314588-31314601	Na	31297576,31300392,31300483,31303409,31303531,31311013,	Na	31297112-31297127,	31311164,31314398,31314468,31314551,	31314588-31314601,	1	2	1_2_3_4_5_6	-
Apod	Oligo_5.2	31297112-31297127	31297576,31300394,31300483,31303409,31303531,31311013,31311164,31314398,31314464,31314551,	31314588-31314601	Na	31297576,31300394,31300483,31303409,31303531,31311013,	Na	31297112-31297127,	31311164,31314398,31314464,31314551,	31314588-31314601,	4	5	1_2_3_4_5_6	-
Apod	Oligo_5.2	31297112-31297127	31297576,31300394,31300483,31303409,31303531,31311013,31311164,31314398,31314468,31314551,	31314588-31314601	Na	31297576,31300394,31300483,31303409,31303531,31311013,	Na	31297112-31297127,	31311164,31314398,31314468,31314551,	31314588-31314601,	40	51	1_2_3_4_5_6	-
Apod	Oligo_5.2	31297112-31297127	31297576,31300394,31300483,31303409,31303531,31311013,31311164,31314400,31314468,31314551,	31314588-31314601	Na	31297576,31300394,31300483,31303409,31303531,31311013,	Na	31297112-31297127,	31311164,31314400,31314468,31314551,	31314588-31314601,	1	1	1_2_3_4_5_6,	-
Apod	Oligo_5.2	31297112-31297127	31297576,31300394,31300483,31303409,31303531,31311013,31311164,31314398,31314468,31314551,	31314655-31314660	Na	31297576,31300394,31300483,31303409,31303531,31311013,	Na	31297112-31297127,	31311164,31314398,31314468,31314551,	31314655-31314660,	1	1	1_2_3_4_5_6,	-
Apod	Oligo_5.2	31297387-31297389	31297576,31300394,31300483,31303409,31303531,31311013,31311164,31314398,31314468,31314551,	31314588-31314601	31297387-31297389,	31297576,31300394,31300483,31303409,31303531,31311013,	Na	Na	31311164,31314398,31314468,31314551,	31314588-31314601,	1	1	1_2_3_4_5_6,	-
Apoe	VLMC_2	19696269-19696273	19697103,19697478,19697647,19698187,19698253,19699010,	19699045-19699052	Na	19697103,19697478,19697647,19698187,	Na	19696269-19696273,	19698253,19699010,	19699045-19699052,	9	18	1_2_3_4	-
Apoe	VLMC_2	19696269-19696273	19697103,19697478,19697647,19698187,19698253,19699010,	19699094-19699094	Na	19697103,19697478,19697647,19698187,	Na	19696269-19696273,	19698253,19699010,	19699094-19699094,	1	2	1_2_3_4	-
App	Oligo_1.1	84954436-84954463	84955432,84962721,84962868,84965669,84965770,84971407,84971461,84978063,84978285,85013626,85013726,85015231,85015360,85024852,85025011,85025422,85025497,85030231,85030365,85056323,85056526,85079839,85080033,85082775,85082888,85103205,85103335,85120529,85120697,85173501,	85173661-85173661	Na	84955432,84962721,84962868,84965669,84965770,84971407,84971461,84978063,84978285,85013626,85013726,85015231,85015360,85024852,85025011,85025422,85025497,85030231,85030365,85056323,85056526,85079839,85080033,85082775,85082888,85103205,85103335,85120529,85120697,85173501,	Na	84954436-84954463,	Na	85173661-85173661,	1	1	1_2_3_4_5_6_7_8_9_10_13_14_15_16_17_18,	-
App	Oligo_1.1	84954641-84954643	84955432,84962721,84962868,84965669,84965770,84971407,84971461,84978063,84978285,85013626,85013726,85015231,85015360,85024852,85025011,85025422,85025497,85030231,85030365,85056323,85056526,85079839,85080033,85082775,85082888,85103205,85103335,85120529,85120697,85173501,	85173591-85173592	Na	84955432,84962721,84962868,84965669,84965770,84971407,84971461,84978063,84978285,85013626,85013726,85015231,85015360,85024852,85025011,85025422,85025497,85030231,85030365,85056323,85056526,85079839,85080033,85082775,85082888,85103205,85103335,85120529,85120697,85173501,	Na	84954641-84954643,	Na	85173591-85173592,	1	1	1_2_3_4_5_6_7_8_9_10_13_14_15_16_17_18,	-
App	Oligo_1.1	84954641-84954643	84955432,84962721,84962868,84965669,84965770,84971407,84971461,84978063,84978285,85013626,85013726,85015231,85015360,85024852,85025011,85025422,85025497,85030233,85030365,85056323,85056526,85079839,85080033,85082775,85082888,85103205,85103335,85120529,85120697,85173501,	85173591-85173592	Na	84955432,84962721,84962868,84965669,84965770,84971407,84971461,84978063,84978285,85013626,85013726,85015231,85015360,85024852,85025011,85025422,85025497,85030233,85030365,85056323,85056526,85079839,85080033,85082775,85082888,85103205,85103335,85120529,85120697,85173501,	Na	84954641-84954643,	Na	85173591-85173592,	1	1	1_2_3_4_5_6_7_8_9_10_13_14_15_16_17_18,	-
App	Oligo_1.1	84954641-84954643	84955432,84962721,84962868,84965669,84965770,84971407,84971461,84978063,84978285,85013626,85013726,85015231,85015360,85024852,85024867,85103264,85103335,85120529,85120697,85173501,	85173704-85173705	Na	84955432,84962721,84962868,84965669,84965770,84971407,84971461,84978063,84978285,85013626,85013726,85015231,85015360,85024852,85024867,85103264,85103335,85120529,85120697,85173501,	Na	84954641-84954643,	Na	85173704-85173705,	1	1	1_2_3_4_5_6_7_8_16_17_18,	-
App	Oligo_1.1	84954641-84954643	84955432,84962721,84962868,84965669,84965770,84971407,84971461,84978063,84978285,85013626,85013726,85015231,85015360,85024852,85025011,85025422,85025497,85030231,85030365,85056323,85056526,85079839,85080033,85082775,85082888,85103205,85103335,85120529,85120697,85173501,	85173704-85173705	Na	84955432,84962721,84962868,84965669,84965770,84971407,84971461,84978063,84978285,85013626,85013726,85015231,85015360,85024852,85025011,85025422,85025497,85030231,85030365,85056323,85056526,85079839,85080033,85082775,85082888,85103205,85103335,85120529,85120697,85173501,	Na	84954641-84954643,	Na	85173704-85173705,	1	1	1_2_3_4_5_6_7_8_9_10_13_14_15_16_17_18,	-
App	Oligo_1.1	84994714-84994714	84995067,85013626,85013726,85015231,85015360,85024852,85025011,85025422,85025497,85030231,85030365,85056323,85056526,85079839,85080033,85082775,85082888,85103205,85103335,85120529,85120697,85173501,85173543,85173678,	85173704-85173705	84994714-84994714,	84995067,85013626,85013726,85015231,85015360,85024852,85025011,85025422,85025497,85030231,85030365,85056323,85056526,85079839,85080033,85082775,85082888,85103205,85103335,85120529,85120697,85173501,85173543,	Na	Na	85173678,	85173704-85173705,	1	2	6_7_8_9_10_13_14_15_16_17_18	-
App	Oligo_5.2	84954641-84954643	84955432,84962721,84962868,84965669,84965770,84971407,84971461,84978063,84978285,85013626,85013726,85015231,85015360,85024852,85024904,85173657,	85173698-85173698	Na	84955432,84962721,84962868,84965669,84965770,84971407,84971461,84978063,84978285,85013626,85013726,85015231,85015360,85024852,85024904,	Na	84954641-84954643,	85173657,	85173698-85173698,	1	2	1_2_3_4_5_6_7_8_18	-
Appl1	Oligo_1.1	26923546-26923548	26923871,26925416,26925506,26925958,26926009,26927728,26927875,26928439,26928476,26928558,26928733,26940243,26940296,26942647,26942830,26943911,26944003,26945544,26945601,26947120,26947163,26949441,26949630,26950551,26950710,26951434,26951517,26952977,26953124,26958452,26958511,26959424,26959466,26960950,26961038,26962805,26962877,26963646,26963706,26964858,26964957,26970400,	26970486-26970486	Na	26923871,26925416,26925506,26925958,26926009,26927728,26927875,26928439,26928476,26928558,26928733,26940243,26940296,26942647,26942830,26943911,26944003,26945544,26945601,26947120,26947163,26949441,26949630,26950551,26950710,26951434,26951517,26952977,26953124,26958452,26958511,26959424,26959466,26960950,26961038,26962805,26962877,26963646,26963706,26964858,26964957,26970400,	Na	26923546-26923548,	Na	26970486-26970486,	1	3	1_2_3_4_5_6_7_8_9_10_11_12_13_14_15_16_17_18_19_20_21_22	-
Aprt	Oligo_1.2	122574637-122574637	122575027,122575136,122575215,122575401,122575535,122576514,122576621,122576752,	122576899-122576899	Na	122575027,122575136,122575215,122575401,122575535,122576514,122576621,122576752,	Na	122574637-122574637,	Na	122576899-122576899,	1	3	1_2_3_4_5	-
Araf	Oligo_5.2	20848574-20848574	20848619,20849926,20850082,20850244,20850348,20851465,20851568,20851657,20851812,20851929,	20852852-20852852	Na	20850082,20850244,20850348,20851465,20851568,20851657,20851812,20851929,	20852852-20852852,	20848574-20848574,	20848619,20849926,	Na	1	1	1_2_3_4_5_6,	+
Araf	Oligo_5.2	20848581-20848581	20848619,20849926,20850082,20850244,20850348,20851465,20851568,20851657,20851812,20851929,	20852852-20852852	Na	20850082,20850244,20850348,20851465,20851568,20851657,20851812,20851929,	20852852-20852852,	20848581-20848581,	20848619,20849926,	Na	1	1	1_2_3_4_5_6,	+
Arap2	Oligo_1.1	62706618-62706619	62706728,62714732,62714802,62730520,62730874,62732969,62733061,62733899,62733976,62734987,62735046,62748775,62749816,62765893,	62766036-62766036	62706618-62706619,	62706728,62714732,62714802,62730520,62730874,62732969,62733061,62733899,62733976,62734987,62735046,62748775,	Na	Na	62749816,62765893,	62766036-62766036,	1	4	26_27_28_29_30_31_32_33	-
Arap2	Oligo_1.1	62730731-62730731	62730874,62732969,62733061,62733899,62733976,62734987,62735046,62748775,62749816,62765893,	62766049-62766049	62730731-62730731,	62730874,62732969,62733061,62733899,62733976,62734987,62735046,62748775,	Na	Na	62749816,62765893,	62766049-62766049,	1	1	28_29_30_31_32_33,	-
Arap2	Oligo_5.2	62706618-62706619	62706728,62714732,62714802,62730520,62730874,62732969,62733061,62733899,62733976,62734987,62735046,62748775,62749816,62765893,	62766021-62766021	62706618-62706619,	62706728,62714732,62714802,62730520,62730874,62732969,62733061,62733899,62733976,62734987,62735046,62748775,	Na	Na	62749816,62765893,	62766021-62766021,	1	1	26_27_28_29_30_31_32_33,	-
Arap2	Oligo_5.2	62706618-62706619	62706728,62714732,62714802,62730520,62730874,62732969,62733061,62733899,62733976,62734987,62735046,62748775,62749816,62765893,	62766027-62766027	62706618-62706619,	62706728,62714732,62714802,62730520,62730874,62732969,62733061,62733899,62733976,62734987,62735046,62748775,	Na	Na	62749816,62765893,	62766027-62766027,	1	1	26_27_28_29_30_31_32_33,	-
Arc	Oligo_1.1	74669083-74669084	74669993,74670179,74670319,74670564,	74670984-74670984	Na	Na	Na	74669083-74669084,	74669993,74670179,74670319,74670564,	74670984-74670984,	1	1	1_2_3,	-
Arcn1	Oligo_1.1	44742043-44742043	44744016,44745417,44745622,44750324,44750433,44751215,44751363,44752109,44752275,44757119,44757284,44758560,44758766,44758880,44759060,44759961,44760225,44767669,	44767790-44767790	Na	44744016,44745417,44745622,44750324,44750433,44751215,44751363,44752109,44752275,44757119,44757284,44758560,44758766,44758880,44759060,44759961,44760225,44767669,	Na	44742043-44742043,	Na	44767790-44767790,	1	1	1_2_3_4_5_6_7_8_9_10,	-
Arf2	Oligo_1.1	103966753-103966753	103966827,103969078,103969245,103972952,103973063,103981693,103981818,103983587,	103985329-103985329	Na	103969245,103972952,103973063,103981693,103981818,103983587,	Na	103966753-103966753,	103966827,103969078,	103985329-103985329,	1	2	2_3_4_5	+
Arf4	VLMC_1	26638202-26638209	26638486,26646658,26646739,26646913,26647023,26653105,26653177,26653836,26653962,26655895,	26656834-26656842	Na	26638486,26646658,26646739,26646913,26647023,26653105,26653177,26653836,26653962,26655895,	Na	26638202-26638209,	Na	26656834-26656842,	3	12	1_2_3_4_5_6	+
Arf4	Oligo_1.1	26638202-26638209	26638486,26646658,26646739,26646913,26647023,26653105,26653177,26653836,26653962,26655895,	26656834-26656842	Na	26638486,26646658,26646739,26646913,26647023,26653105,26653177,26653836,26653962,26655895,	Na	26638202-26638209,	Na	26656834-26656842,	1	2	1_2_3_4_5_6	+
Arf4	Oligo_1.1	26638242-26638243	26638486,26646658,26646739,26646913,26647023,26653105,26653177,26653836,26653962,26655895,	26656834-26656842	Na	26638486,26646658,26646739,26646913,26647023,26653105,26653177,26653836,26653962,26655895,	Na	26638242-26638243,	Na	26656834-26656842,	5	10	1_2_3_4_5_6	+
Arf4	Oligo_1.1	26638428-26638428	26638486,26646658,26646739,26646913,26647023,26653105,26653177,26653836,26653962,26655895,	26656834-26656842	26638428-26638428,	26638486,26646658,26646739,26646913,26647023,26653105,26653177,26653836,26653962,26655895,	Na	Na	Na	26656834-26656842,	1	2	1_2_3_4_5_6	+
Arf4	Oligo_5.1	26638400-26638404	26638486,26646658,26646739,26646913,26647023,26653105,26653177,26653836,26653962,26655895,	26656834-26656842	Na	26638486,26646658,26646739,26646913,26647023,26653105,26653177,26653836,26653962,26655895,	Na	26638400-26638404,	Na	26656834-26656842,	1	1	1_2_3_4_5_6,	+
Arf4	Oligo_1.2	26638281-26638281	26638486,26646658,26646739,26646913,26647023,26653105,26653177,26653836,26653962,26655895,	26656834-26656842	Na	26638486,26646658,26646739,26646913,26647023,26653105,26653177,26653836,26653962,26655895,	Na	26638281-26638281,	Na	26656834-26656842,	1	4	1_2_3_4_5_6	+
Arf4	Oligo_1.2	26638400-26638404	26638486,26646658,26646739,26646913,26647023,26653105,26653177,26653836,26653962,26655895,	26656834-26656842	Na	26638486,26646658,26646739,26646913,26647023,26653105,26653177,26653836,26653962,26655895,	Na	26638400-26638404,	Na	26656834-26656842,	1	1	1_2_3_4_5_6,	+
Arf4	Oligo_5.2	26638202-26638209	26638486,26646658,26646739,26646913,26647023,26653105,26653177,26653836,26653962,26655895,	26656834-26656842	Na	26638486,26646658,26646739,26646913,26647023,26653105,26653177,26653836,26653962,26655895,	Na	26638202-26638209,	Na	26656834-26656842,	1	1	1_2_3_4_5_6,	+
Arfip1	Oligo_1.1	84496094-84496095	84497891,84509807,84509982,84515632,84515790,84519481,84519703,84527685,84527797,84534586,84534695,84547933,84548035,84582413,	84582551-84582551	Na	84497891,84509807,84509982,84515632,84515790,84519481,84519703,84527685,84527797,84534586,84534695,84547933,	Na	84496094-84496095,	84548035,84582413,	84582551-84582551,	2	3	1_2_3_4_5_7_8_9	-
Arhgap5	Oligo_1.1	52503997-52503997	52504048,52516078,	52519950-52519950	Na	Na	52519950-52519950,	52503997-52503997,	52504048,52516078,	Na	1	1	1,	+
Arhgap5	Oligo_1.1	52504011-52504013	52504048,52516078,	52518301-52518302	Na	Na	52518301-52518302,	52504011-52504013,	52504048,52516078,	Na	2	11	1	+
Arhgap5	Oligo_1.1	52516354-52516354	Na	52518301-52518302	52516354-52516354,	Na	52518301-52518302,	Na	Na	Na	1	5	1	+
Arhgdia	Oligo_5.2	120578105-120578105	120578858,120580310,120580393,120581521,	120581598-120581598	Na	120580310,	Na	120578105-120578105,	120578858,120580393,120581521,	120581598-120581598,	1	1	1_5_6,	-
Arid4b	Oligo_5.2	14063801-14063801	14064032,14064824,14064879,14120140,14120251,14126450,14126516,14129174,14129265,14132435,14132515,14136167,14136259,14142979,14143118,14145286,14145366,14153415,14153492,14154980,	14155100-14155100	Na	14064879,14120140,14120251,14126450,14126516,14129174,14129265,14132435,14132515,14136167,14136259,14142979,14143118,14145286,14145366,14153415,14153492,14154980,	14155100-14155100,	14063801-14063801,	14064032,14064824,	Na	1	1	1_2_3_4_5_6_7_8_9_10_11,	+
Arl1	VLMC_2	88731410-88731413	88731564,88733542,88733680,88735897,88735979,88737090,88737202,88741906,88742085,88743022,	88744081-88744081	Na	88731564,88733542,88733680,88735897,88735979,88737090,88737202,88741906,88742085,88743022,	Na	88731410-88731413,	Na	88744081-88744081,	1	1	1_2_3_4_5_6,	+
Arl1	VLMC_2	88731410-88731413	88731564,88733542,88733680,88735897,88735979,88737090,88737202,88741906,88742085,88743022,	88744091-88744091	Na	88731564,88733542,88733680,88735897,88735979,88737090,88737202,88741906,88742085,88743022,	Na	88731410-88731413,	Na	88744091-88744091,	1	2	1_2_3_4_5_6	+
Arl15	Oligo_5.2	113794544-113794544	113794696,113922246,113922391,113934063,113934123,113967581,	113969059-113969059	Na	113794696,113922246,113922391,113934063,113934123,113967581,	113969059-113969059,	113794544-113794544,	Na	Na	1	3	1_2_3_4	+
Arl16	Oligo_1.1	120465322-120465322	120465821,120465983,120466099,120466653,120466767,120467181,120467240,120467362,	120467491-120467491	Na	120465821,120465983,120466099,120466653,120466767,120467181,120467240,120467362,	Na	120465322-120465322,	Na	120467491-120467491,	1	4	1_2_3_4_5	-
Arl2	Oligo_1.1	6134383-6134388	6134801,6135978,6136059,6137477,6137640,6137729,6137840,6141036,	6141098-6141112	Na	6134801,6135978,6136059,6137477,6137640,6137729,6137840,6141036,	Na	6134383-6134388,	Na	6141098-6141112,	2	3	1_2_3_4_5	-
Arl2	Oligo_1.1	6134383-6134388	6134801,6135978,6136059,6137477,6137640,6137729,6137840,6141036,	6141136-6141141	Na	6134801,6135978,6136059,6137477,6137640,6137729,6137840,6141036,	Na	6134383-6134388,	Na	6141136-6141141,	2	3	1_2_3_4_5	-
Arl2	Oligo_5.1	6134383-6134388	6134801,6135978,6136059,6137477,6137640,6137729,6137840,6141036,	6141098-6141112	Na	6134801,6135978,6136059,6137477,6137640,6137729,6137840,6141036,	Na	6134383-6134388,	Na	6141098-6141112,	2	3	1_2_3_4_5	-
Arl2	Oligo_5.2	6134383-6134388	6134801,6135978,6136059,6137477,6137640,6137729,6137840,6141036,	6141098-6141112	Na	6134801,6135978,6136059,6137477,6137640,6137729,6137840,6141036,	Na	6134383-6134388,	Na	6141098-6141112,	1	1	1_2_3_4_5,	-
Arl2	Oligo_5.2	6134383-6134388	6134801,6135978,6136059,6137477,6137640,6137729,6137840,6141036,	6141136-6141141	Na	6134801,6135978,6136059,6137477,6137640,6137729,6137840,6141036,	Na	6134383-6134388,	Na	6141136-6141141,	1	1	1_2_3_4_5,	-
Arl4a	VLMC_1	40035821-40035823	40036833,40037262,	40037342-40037342	Na	Na	Na	40035821-40035823,	40036833,40037262,	40037342-40037342,	1	5	1	-
Arl4a	VLMC_1	40035821-40035823	40036833,40037262,	40037370-40037376	Na	Na	Na	40035821-40035823,	40036833,40037262,	40037370-40037376,	6	19	1	-
Arl4a	VLMC_2	40035821-40035823	40036833,40037262,	40037370-40037376	Na	Na	Na	40035821-40035823,	40036833,40037262,	40037370-40037376,	5	11	1	-
Arl4a	VLMC_2	40036187-40036192	40036833,40037262,	40037370-40037376	40036187-40036192,	Na	Na	Na	40036833,40037262,	40037370-40037376,	1	4	1	-
Arl4a	Oligo_1.2	40036187-40036192	40036833,40037262,	40037370-40037376	40036187-40036192,	Na	Na	Na	40036833,40037262,	40037370-40037376,	1	1	1,	-
Arl6	Oligo_1.1	59613322-59613325	59613844,59618794,59618850,59621218,59621348,59623020,59623115,59623877,59623946,59624279,59624341,59632310,59632460,59638929,	59639135-59639141	Na	59613844,59618794,59618850,59621218,59621348,59623020,59623115,59623877,59623946,59624279,59624341,59632310,	Na	59613322-59613325,	59632460,59638929,	59639135-59639141,	2	2	1_2_3_4_5_6_7_8,	-
Arl6	Oligo_5.2	59613322-59613325	59613844,59618794,59618850,59621218,59621348,59623020,59623115,59623877,59623946,59624279,59624341,59632310,59632460,59638929,	59639093-59639093	Na	59613844,59618794,59618850,59621218,59621348,59623020,59623115,59623877,59623946,59624279,59624341,59632310,	Na	59613322-59613325,	59632460,59638929,	59639093-59639093,	1	1	1_2_3_4_5_6_7_8,	-
Arl6	Oligo_5.2	59613322-59613325	59613844,59618794,59618850,59621218,59621348,59623020,59623115,59623877,59623946,59624279,59624341,59632310,59632460,59638929,	59639135-59639141	Na	59613844,59618794,59618850,59621218,59621348,59623020,59623115,59623877,59623946,59624279,59624341,59632310,	Na	59613322-59613325,	59632460,59638929,	59639135-59639141,	2	2	1_2_3_4_5_6_7_8,	-
Arl6ip1	Oligo_1.1	118119540-118119540	118120410,118121160,118121245,118121925,118122043,118126395,118126515,118127133,118127267,118129468,	118129567-118129576	Na	118120410,118121160,118121245,118121925,118122043,118126395,118126515,118127133,118127267,118129468,	Na	118119540-118119540,	Na	118129567-118129576,	1	2	1_2_3_4_5_6	-
Arl6ip1	Oligo_1.1	118120314-118120319	118120410,118121160,118121245,118121925,118122043,118126395,118126515,118127133,118127267,118129468,	118129567-118129576	118120314-118120319,	118120410,118121160,118121245,118121925,118122043,118126395,118126515,118127133,118127267,118129468,	Na	Na	Na	118129567-118129576,	2	3	1_2_3_4_5_6	-
Arl6ip1	Oligo_5.2	118118969-118118974	118120410,118121160,118121245,118121925,118122043,118126395,118126515,118127133,118127267,118129468,	118129567-118129576	Na	118120410,118121160,118121245,118121925,118122043,118126395,118126515,118127133,118127267,118129468,	Na	118118969-118118974,	Na	118129567-118129576,	2	4	1_2_3_4_5_6	-
Arl6ip1	Oligo_5.2	118120314-118120319	118120410,118121160,118121194,118121925,118122043,118126395,118126515,118127133,118127267,118129468,	118129567-118129576	118120314-118120319,	118120410,118121160,118121194,118121925,118122043,118126395,118126515,118127133,118127267,118129468,	Na	Na	Na	118129567-118129576,	1	1	1_2_3_4_5_6,	-
Arl6ip1	Oligo_5.2	118120314-118120319	118120410,118121160,118121245,118121925,118122043,118126395,118126515,118127133,118127267,118129468,	118129567-118129576	118120314-118120319,	118120410,118121160,118121245,118121925,118122043,118126395,118126515,118127133,118127267,118129468,	Na	Na	Na	118129567-118129576,	4	4	1_2_3_4_5_6,	-
Arl8b	Oligo_1.1	108783079-108783083	108783377,108813626,108813707,108814983,108815057,108815257,108815351,108818244,108818312,108818542,108818613,108821502,	108823546-108823554	Na	108783377,108813626,108813707,108814983,108815057,108815257,108815351,108818244,108818312,108818542,108818613,108821502,	Na	108783079-108783083,	Na	108823546-108823554,	1	2	1_2_3_4_5_6_7	+
Arl8b	Oligo_1.1	108783095-108783095	108783377,108813626,108813707,108814983,108815057,108815257,108815351,108818244,108818312,108818542,108818613,108821502,	108823719-108823719	Na	108783377,108813626,108813707,108814983,108815057,108815257,108815351,108818244,108818312,108818542,108818613,108821502,	Na	108783095-108783095,	Na	108823719-108823719,	1	8	1_2_3_4_5_6_7	+
Arl8b	Oligo_1.1	108783129-108783129	108783377,108813626,108813707,108814983,108815057,108815257,108815351,108818244,108818312,108818542,108818613,108821502,	108823546-108823554	Na	108783377,108813626,108813707,108814983,108815057,108815257,108815351,108818244,108818312,108818542,108818613,108821502,	Na	108783129-108783129,	Na	108823546-108823554,	1	5	1_2_3_4_5_6_7	+
Arl8b	Oligo_5.2	108783079-108783083	108783377,108813626,108813707,108814983,108815057,108815257,108815351,108818244,108818312,108818542,108818613,108821502,	108823546-108823554	Na	108783377,108813626,108813707,108814983,108815057,108815257,108815351,108818244,108818312,108818542,108818613,108821502,	Na	108783079-108783083,	Na	108823546-108823554,	1	1	1_2_3_4_5_6_7,	+
Armc1	Oligo_1.1	19133440-19133441	19134223,19134842,19134917,19135006,19135123,19144329,19144519,19149485,19149577,19157471,19157692,19162909,	19163058-19163058	Na	19134223,19134842,19134917,19135006,19135123,19144329,19144519,19149485,19149577,19157471,	Na	19133440-19133441,	19157692,19162909,	19163058-19163058,	1	1	1_2_3_4_5_6_7,	-
Armc1	Oligo_5.2	19133440-19133441	19134205,19134842,19134917,19135006,19135123,19144329,19144519,19149485,19149577,19157471,19157692,19162909,	19163038-19163038	Na	19134205,19134842,19134917,19135006,19135123,19144329,19144519,19149485,19149577,19157471,	Na	19133440-19133441,	19157692,19162909,	19163038-19163038,	1	3	1_2_3_4_5_6_7	-
Armc5	VLMC_2	128234447-128234447	Na	128238058-128238058	Na	Na	Na	128234447-128234447,	Na	128238058-128238058,	1	2	1	+
Armc7	Oligo_5.2	115475684-115475684	115475949,115481330,	115482051-115482051	Na	115475949,115481330,	115482051-115482051,	115475684-115475684,	Na	Na	1	3	1	+
Arnt2	Oligo_5.2	84310603-84310607	84310975,84343741,84343955,84347341,84347555,84354519,84354567,84361553,84361668,84409854,	84409914-84409914	84310603-84310607,	84310975,84343741,84343955,84347341,84347555,84354519,84354567,84361553,84361668,84409854,	Na	Na	Na	84409914-84409914,	1	1	14_15_16_17_18_19,	-
Arnt2	Oligo_5.2	84310603-84310607	84310975,84343741,84343955,84347341,84347555,84354519,84354567,84361553,84361666,84408760,84408763,84409854,	84409914-84409914	84310603-84310607,	84310975,84343741,84343955,84347341,84347555,84354519,84354567,84361553,84361666,84408760,84408763,84409854,	Na	Na	Na	84409914-84409914,	1	1	14_15_16_17_18_19,	-
Arpc1a	Oligo_1.1	145083871-145083871	145083972,145091152,145091246,145092457,145092562,145096051,145096274,145097215,145097323,145101056,145101269,145104441,145104517,145104697,145104891,145107044,145107135,145108376,	145108753-145108758	Na	145091246,145092457,145092562,145096051,145096274,145097215,145097323,145101056,145101269,145104441,145104517,145104697,145104891,145107044,145107135,145108376,	Na	145083871-145083871,	145083972,145091152,	145108753-145108758,	1	1	1_2_3_4_5_6_7_8_9_10,	+
Arpc1a	Oligo_1.1	145083877-145083877	145083972,145091152,145091246,145092457,145092562,145096051,145096274,145097215,145097323,145101056,145101269,145104441,145104517,145104697,145104891,145107044,145107135,145108376,	145108753-145108758	Na	145091246,145092457,145092562,145096051,145096274,145097215,145097323,145101056,145101269,145104441,145104517,145104697,145104891,145107044,145107135,145108376,	Na	145083877-145083877,	145083972,145091152,	145108753-145108758,	1	1	1_2_3_4_5_6_7_8_9_10,	+
Arpc1a	Oligo_1.1	145083905-145083910	145083972,145091152,145091246,145092457,145092562,145096051,145096274,145097215,145097323,145101056,145101269,145104441,145104517,145104697,145104891,145107044,145107135,145108376,	145108753-145108758	Na	145091246,145092457,145092562,145096051,145096274,145097215,145097323,145101056,145101269,145104441,145104517,145104697,145104891,145107044,145107135,145108376,	Na	145083905-145083910,	145083972,145091152,	145108753-145108758,	3	8	1_2_3_4_5_6_7_8_9_10	+
Arpc1a	Oligo_1.1	145083923-145083923	145083972,145091152,145091246,145092457,145092562,145096051,145096274,145097215,145097323,145101056,145101269,145104697,145104891,145107044,145107135,145108376,	145108753-145108758	Na	145091246,145092457,145092562,145096051,145096274,145097215,145097323,145101056,145101269,145104697,145104891,145107044,145107135,145108376,	Na	145083923-145083923,	145083972,145091152,	145108753-145108758,	1	1	1_2_3_4_5_6_8_9_10,	+
Arpc1a	Oligo_5.1	145083896-145083896	145083972,145091152,145091246,145092457,145092562,145096051,145096274,145097215,145097323,145101056,145101269,145104441,145104517,145104697,145104891,145107044,145107135,145108376,	145108753-145108758	Na	145091246,145092457,145092562,145096051,145096274,145097215,145097323,145101056,145101269,145104441,145104517,145104697,145104891,145107044,145107135,145108376,	Na	145083896-145083896,	145083972,145091152,	145108753-145108758,	1	4	1_2_3_4_5_6_7_8_9_10	+
Arpc1a	Oligo_1.2	145083905-145083910	145083972,145091152,145091246,145092457,145092562,145096051,145096274,145097215,145097323,145101056,145101269,145104441,145104517,145104697,145104891,145107044,145107135,145108376,	145108753-145108758	Na	145091246,145092457,145092562,145096051,145096274,145097215,145097323,145101056,145101269,145104441,145104517,145104697,145104891,145107044,145107135,145108376,	Na	145083905-145083910,	145083972,145091152,	145108753-145108758,	1	2	1_2_3_4_5_6_7_8_9_10	+
Arpc2	VLMC_1	74236791-74236791	74236899,74246079,74246114,74248131,74248244,74251253,74251299,74254827,74255014,74255957,74256051,74262458,74262585,74263742,74263843,74264352,	74264427-74264427	Na	74236899,74246079,74246114,74248131,74248244,74251253,74251299,74254827,74255014,74255957,74256051,74262458,74262585,74263742,74263843,74264352,	74264427-74264427,	74236791-74236791,	Na	Na	1	1	1_2_3_4_5_6_7_8_9,	+
Arpc4	Oligo_1.1	113378173-113378173	113378208,113380725,113380753,113390131,	113390445-113390445	Na	113378208,113380725,113380753,	Na	113378173-113378173,	113390131,	113390445-113390445,	1	2	1_2_6	+
Arpc5l	Oligo_1.1	39008140-39008140	39008344,39013114,39013174,39015109,	39015589-39015592	Na	39008344,39013114,39013174,39015109,	Na	39008140-39008140,	Na	39015589-39015592,	2	3	1_2_4	+
Arpc5l	Oligo_5.2	39008148-39008148	39008344,39013114,39013187,39013722,39013899,39015057,	39015589-39015592	Na	39008344,39013114,39013187,39013722,39013899,39015057,	Na	39008148-39008148,	Na	39015589-39015592,	1	1	1_2_3_4,	+
Arpp19	Oligo_1.1	75037692-75037697	75037719,75037906,75037961,75052232,75052355,75056634,	75056821-75056822	Na	75037961,75052232,75052355,75056634,	Na	75037692-75037697,	75037719,75037906,	75056821-75056822,	1	2	1_2_3_4	+
Arpp19	VLMC_2	75037674-75037674	75037719,75037906,75037961,75052232,75052355,75056634,	75058075-75058081	Na	75037961,75052232,75052355,75056634,	Na	75037674-75037674,	75037719,75037906,	75058075-75058081,	2	4	1_2_3_4	+
Arpp19	Oligo_1.2	75037692-75037697	75037719,75037906,75037961,75052232,75052355,75056634,	75056821-75056822	Na	75037961,75052232,75052355,75056634,	Na	75037692-75037697,	75037719,75037906,	75056821-75056822,	1	1	1_2_3_4,	+
Arxes2	Oligo_5.2	135994978-135994978	Na	135995350-135995350	Na	Na	Na	135994978-135994978,	Na	135995350-135995350,	1	1	1,	+
As3mt	Oligo_1.1	46707460-46707460	46707536,46707755,46707799,46708069,46708197,46708967,46709118,46709546,46709683,46712220,46712290,46715188,46715270,46719888,46720020,46720313,46720456,46724903,46725038,46740460,	46741097-46741097	Na	46707536,46707755,46707799,46708069,46708197,46708967,46709118,46709546,46709683,46712220,46712290,46715188,46715270,46719888,46720020,46720313,46720456,46724903,46725038,46740460,	Na	46707460-46707460,	Na	46741097-46741097,	1	1	1_2_3_4_5_6_7_8_9_10_11,	+
Asah1	VLMC_1	41340666-41340667	41341685,41342884,41342941,41343518,41343642,41343729,41343861,41346106,41346188,41346295,41346350,41346930,41347075,41348087,41348133,41349549,41349624,41351893,41351972,41354013,41354100,41354826,41354917,41360252,41360299,41374509,	41374672-41374672	Na	41341685,41342884,41342941,41343518,41343642,41343729,41343861,41346106,41346188,41346295,41346350,41346930,41347075,41348087,41348133,41349549,41349624,41351893,41351972,41354013,41354100,41354826,41354917,41360252,41360299,41374509,	Na	41340666-41340667,	Na	41374672-41374672,	1	4	1_2_3_4_5_6_7_8_9_10_11_12_13_14	-
Asah1	VLMC_2	41340666-41340667	41341685,41342884,41342941,41343518,41343642,41343729,41343861,41346106,41346188,41346295,41346350,41346930,41347075,41348087,41348133,41349549,41349624,41351893,41351972,41354013,41354100,41354826,41354917,41360252,41360299,41374509,	41374646-41374646	Na	41341685,41342884,41342941,41343518,41343642,41343729,41343861,41346106,41346188,41346295,41346350,41346930,41347075,41348087,41348133,41349549,41349624,41351893,41351972,41354013,41354100,41354826,41354917,41360252,41360299,41374509,	Na	41340666-41340667,	Na	41374646-41374646,	1	13	1_2_3_4_5_6_7_8_9_10_11_12_13_14	-
Asb3	Oligo_1.1	30954431-30954431	30954569,30998312,30998521,31028907,31029066,31055457,31055570,31056101,	31056661-31056662	Na	30998521,31028907,31029066,31055457,31055570,31056101,	31056661-31056662,	30954431-30954431,	30954569,30998312,	Na	2	2	1_2_3_4_5,	+
Asb3	Oligo_5.2	30954490-30954490	30954569,30998312,	30999454-30999454	Na	Na	30999454-30999454,	30954490-30954490,	30954569,30998312,	Na	1	1	1_2,	+
Asb8	Oligo_5.2	98134639-98134639	98136438,98141283,98141388,98142650,98142814,98145600,	98145655-98145655	Na	98136438,98141283,98141388,98142650,	Na	98134639-98134639,	98142814,98145600,	98145655-98145655,	1	1	1_2_3,	-
Ascc1	Oligo_1.1	60002840-60002840	60002907,60004794,60004927,60007726,60007826,60012461,60012559,60013595,60013774,60042120,60042257,60049751,60049871,60062459,60062584,60064322,60064408,60098092,60098214,60099705,	60099986-60099986	Na	60004927,60007726,60007826,60012461,60012559,60013595,60013774,60042120,60042257,60049751,60049871,60062459,60062584,60064322,60064408,60098092,	Na	60002840-60002840,	60002907,60004794,60098214,60099705,	60099986-60099986,	1	2	1_2_3_4_5_6_7_8_9_10_11	+
Asnsd1	Oligo_5.2	53344643-53344643	53344979,53346579,53346761,53347014,53348558,53349986,53350062,53350879,53350933,53352529,	53352698-53352698	Na	53344979,53346579,53346761,53347014,	Na	53344643-53344643,	53348558,53349986,53350062,53350879,53350933,53352529,	53352698-53352698,	1	1	1_2_3_4_5_6,	-
Aspa	Oligo_5.1	73304988-73304995	73305633,73308708,73308818,73313509,73313617,73319794,73319888,73322085,73322281,73324254,	73324583-73324583	Na	73305633,73308708,73308818,73313509,73313617,73319794,73319888,73322085,73322281,73324254,	Na	73304988-73304995,	Na	73324583-73324583,	1	1	1_2_3_4_5_6,	-
Aspa	Oligo_5.2	73303757-73303757	73305633,73308708,73308818,73313509,73313617,73319794,73319888,73322085,73322281,73324254,	73324631-73324635	Na	73305633,73308708,73308818,73313509,73313617,73319794,73319888,73322085,73322281,73324254,	Na	73303757-73303757,	Na	73324631-73324635,	1	1	1_2_3_4_5_6,	-
Aspa	Oligo_5.2	73304988-73304995	73305633,73308708,73308818,73313509,73313617,73319794,73319888,73322085,73322281,73324254,	73324622-73324622	Na	73305633,73308708,73308818,73313509,73313617,73319794,73319888,73322085,73322281,73324254,	Na	73304988-73304995,	Na	73324622-73324622,	1	1	1_2_3_4_5_6,	-
Aspa	Oligo_5.2	73304988-73304995	73305633,73308708,73308818,73319768,73319888,73322085,73322281,73324254,	73324631-73324635	Na	73305633,73308708,73308818,73319768,73319888,73322085,73322281,73324254,	Na	73304988-73304995,	Na	73324631-73324635,	1	1	1_2_4_5_6,	-
Aspa	Oligo_5.2	73304988-73304995	73305633,73308708,73308818,73319794,73319888,73322085,73322281,73324254,	73324631-73324635	Na	73305633,73308708,73308818,73319794,73319888,73322085,73322281,73324254,	Na	73304988-73304995,	Na	73324631-73324635,	1	2	1_2_4_5_6	-
Aspa	Oligo_5.2	73304988-73304995	73305633,73308708,73308818,73313509,73313617,73319794,73319888,73322085,73322281,73324254,	73324631-73324635	Na	73305633,73308708,73308818,73313509,73313617,73319794,73319888,73322085,73322281,73324254,	Na	73304988-73304995,	Na	73324631-73324635,	2	3	1_2_3_4_5_6	-
Aspa	Oligo_5.2	73304988-73304995	73305626,73308708,73308818,73313125,73313317,73313509,73313617,73319794,73319888,73322085,73322281,73324254,	73324631-73324635	Na	73305626,73308708,73308818,73313125,73313317,73313509,73313617,73319794,73319888,73322085,73322281,73324254,	Na	73304988-73304995,	Na	73324631-73324635,	1	1	1_2_3_4_5_6,	-
Asrgl1	Oligo_1.1	9112040-9112045	9113208,9114183,9114294,9116501,9116620,9119187,9119330,9134786,9134987,9135514,	9135564-9135574	Na	9113208,9114183,9114294,9116501,9116620,9119187,9119330,9134786,9134987,9135514,	Na	9112040-9112045,	Na	9135564-9135574,	1	1	1_2_3_5_6_7,	-
Asrgl1	Oligo_1.1	9125526-9125526	9126348,9134786,9134987,9135514,	9135564-9135574	9125526-9125526,	9126348,9134786,9134987,9135514,	Na	Na	Na	9135564-9135574,	1	1	6_7,	-
Asrgl1	Oligo_5.1	9112040-9112045	9113208,9114183,9114294,9116501,9116620,9118528,9118686,9119187,9119330,9134786,9134987,9135514,	9135548-9135548	Na	9113208,9114183,9114294,9116501,9116620,9118528,9118686,9119187,9119330,9134786,9134987,9135514,	9135548-9135548,	9112040-9112045,	Na	Na	1	7	1_2_3_4_5_6_7	-
Asrgl1	Oligo_5.1	9112040-9112045	9113208,9114183,9114294,9116501,9116620,9118528,9118686,9119187,9119330,9134786,9134987,9135514,	9135564-9135574	Na	9113208,9114183,9114294,9116501,9116620,9118528,9118686,9119187,9119330,9134786,9134987,9135514,	Na	9112040-9112045,	Na	9135564-9135574,	2	5	1_2_3_4_5_6_7	-
Asrgl1	Oligo_1.2	9112926-9112929	9113208,9114183,9114294,9116501,9116620,9118528,9118686,9119187,9119330,9134786,9134987,9135514,	9135564-9135574	Na	9113208,9114183,9114294,9116501,9116620,9118528,9118686,9119187,9119330,9134786,9134987,9135514,	Na	9112926-9112929,	Na	9135564-9135574,	1	1	1_2_3_4_5_6_7,	-
Asrgl1	Oligo_5.2	9112040-9112045	9113208,9114183,9114294,9116501,9116620,9118528,9118686,9119187,9119330,9134786,9134987,9135514,	9135564-9135574	Na	9113208,9114183,9114294,9116501,9116620,9118528,9118686,9119187,9119330,9134786,9134987,9135514,	Na	9112040-9112045,	Na	9135564-9135574,	1	1	1_2_3_4_5_6_7,	-
Asrgl1	Oligo_5.2	9112876-9112877	9113208,9114183,9114294,9116501,9116620,9118528,9118686,9119187,9119330,9134786,9134987,9135514,	9135564-9135574	Na	9113208,9114183,9114294,9116501,9116620,9118528,9118686,9119187,9119330,9134786,9134987,9135514,	Na	9112876-9112877,	Na	9135564-9135574,	2	2	1_2_3_4_5_6_7,	-
Atad1	Oligo_1.1	32672809-32672809	32674364,32676716,32676850,32684001,32684052,32687232,32687322,32695791,32695898,32698439,32698640,32701519,32701640,32702539,32702638,32706834,32707009,32712265,	32712296-32712297	Na	32674364,32676716,32676850,32684001,32684052,32687232,32687322,32695791,32695898,32698439,32698640,32701519,32701640,32702539,32702638,32706834,	Na	32672809-32672809,	32707009,32712265,	32712296-32712297,	2	2	1_2_3_4_5_6_7_8_9_10,	-
Atat1	Oligo_1.1	35899852-35899852	35900872,35901367,35901611,35901982,35902054,35904107,35904176,35904289,35904335,35908562,35908664,35908852,35908966,35909087,35909148,35909258,35909350,35909430,35909491,35909928,	35910038-35910038	Na	35900872,35901367,35901611,35901982,35902054,35904107,35904176,35904289,35904335,35908562,35908664,35908852,35908966,35909087,35909148,35909258,35909350,35909430,35909491,35909928,	Na	35899852-35899852,	Na	35910038-35910038,	1	1	4_5_6_7_8_9_10_11_12_13,	-
Ate1	VLMC_2	130509097-130509097	130509258,130510810,130510914,130513761,130513824,130516104,130516168,130519355,	130519472-130519472	130509097-130509097,	130509258,130510810,130510914,130513761,130513824,130516104,130516168,130519355,	130519472-130519472,	Na	Na	Na	1	2	8_9_10_11	-
Atf2	Oligo_5.2	73873414-73873414	73873745,73880284,73880381,73892474,	73892600-73892601	Na	Na	Na	73873414-73873414,	73873745,73880284,73880381,73892474,	73892600-73892601,	2	3	13_14_15	-
Atf3	VLMC_2	191170298-191170299	191171679,191172374,191172482,191177230,191177474,191183092,	191183252-191183253	Na	191171679,191172374,191172482,191177230,	Na	191170298-191170299,	191177474,191183092,	191183252-191183253,	4	5	1_2_3_4	-
Atf3	VLMC_2	191170298-191170299	191171679,191172374,191172482,191177230,191177474,191183092,	191183325-191183325	Na	191171679,191172374,191172482,191177230,	Na	191170298-191170299,	191177474,191183092,	191183325-191183325,	1	1	1_2_3_4,	-
Atf3	VLMC_2	191170308-191170308	191171679,191172374,191172482,191177230,191177474,191183092,	191183252-191183253	Na	191171679,191172374,191172482,191177230,	Na	191170308-191170308,	191177474,191183092,	191183252-191183253,	1	4	1_2_3_4	-
Atf3	VLMC_2	191170328-191170328	191171679,191172374,191172482,191177230,191177474,191183092,	191183252-191183253	Na	191171679,191172374,191172482,191177230,	Na	191170328-191170328,	191177474,191183092,	191183252-191183253,	1	1	1_2_3_4,	-
Atf4	Oligo_1.1	80255496-80255498	80255685,80256206,80256521,80256633,	80257535-80257543	Na	80256521,80256633,	Na	80255496-80255498,	80255685,80256206,	80257535-80257543,	2	2	2_3_4,	+
Atg101	Oligo_1.1	101284331-101284331	101284545,101286932,101287250,101290267,	101290943-101290943	Na	101287250,101290267,	Na	101284331-101284331,	101284545,101286932,	101290943-101290943,	1	1	1_2_3,	+
Atg3	Oligo_1.1	45159024-45159024	45159171,45162405,45162447,45166979,45167029,45169865,45169936,45171645,45171753,45175248,45175298,45178229,45178311,45182655,45182690,45182820,45182976,45183681,45183809,45186165,45186234,45187659,	45187922-45187922	Na	45159171,45162405,45162447,45166979,45167029,45169865,45169936,45171645,45171753,45175248,45175298,45178229,45178311,45182655,45182690,45182820,45182976,45183681,45183809,45186165,45186234,45187659,	Na	45159024-45159024,	Na	45187922-45187922,	1	2	1_2_3_4_5_6_7_8_9_10_11_12	+
Atox1	Oligo_1.1	55446638-55446643	55446784,55450456,55450625,55454880,55454956,55461087,	55461127-55461127	Na	55450625,55454880,55454956,55461087,	Na	55446638-55446643,	55446784,55450456,	55461127-55461127,	1	2	1_2_3_4	-
Atox1	Oligo_1.1	55446638-55446643	55446784,55450456,55450625,55454880,55454956,55461087,	55461133-55461137	Na	55450625,55454880,55454956,55461087,	Na	55446638-55446643,	55446784,55450456,	55461133-55461137,	1	1	1_2_3_4,	-
Atox1	VLMC_2	55446638-55446643	55446784,55450456,55450625,55454880,55454956,55461087,	55461133-55461137	Na	55450625,55454880,55454956,55461087,	Na	55446638-55446643,	55446784,55450456,	55461133-55461137,	2	2	1_2_3_4,	-
Atp1b3	Oligo_1.1	96333044-96333047	96333694,96335378,96335462,96338658,96338709,96340201,96340386,96343267,96343375,96345764,96345893,96364045,	96364188-96364188	Na	96333694,96335378,96335462,96338658,96338709,96340201,96340386,96343267,96343375,96345764,96345893,96364045,	Na	96333044-96333047,	Na	96364188-96364188,	1	1	1_2_3_4_5_6_7,	-
Atp1b3	VLMC_2	96332662-96332678	96333694,96335378,96335462,96338658,96338709,96340201,96340386,96343267,96343375,96345764,96345893,96364045,	96364292-96364293	Na	96333694,96335378,96335462,96338658,96338709,96340201,96340386,96343267,96343375,96345764,96345893,96364045,	Na	96332662-96332678,	Na	96364292-96364293,	1	3	1_2_3_4_5_6_7	-
Atp1b3	VLMC_2	96332662-96332678	96333694,96335378,96335462,96338658,96338709,96340201,96340386,96343267,96343375,96345766,96345893,96364045,	96364292-96364293	Na	96333694,96335378,96335462,96338658,96338709,96340201,96340386,96343267,96343375,96345766,96345893,96364045,	Na	96332662-96332678,	Na	96364292-96364293,	1	1	1_2_3_4_5_6_7,	-
Atp5a1	Oligo_1.1	77773997-77774001	77774110,77775776,77775855,77777518,77777688,77778461,77778635,77778731,77778898,77779078,77779227,77779826,77779978,77780078,77780303,77780984,77781092,77781211,77781356,77781798,77781949,77782300,	77782511-77782514	Na	77774110,77775776,77775855,77777518,77777688,77778461,77778635,77778731,77778898,77779078,77779227,77779826,77779978,77780078,77780303,77780984,77781092,77781211,77781356,77781798,77781949,77782300,	Na	77773997-77774001,	Na	77782511-77782514,	2	4	1_2_3_4_5_6_7_8_9_10_11_12	+
Atp5a1	Oligo_1.1	77773997-77774001	77774110,77775776,77775855,77777518,77777688,77778461,77778635,77778731,77778898,77779078,77779227,77779826,77779978,77780078,77780303,77780984,77781092,77781211,77781356,77781798,77781949,77782300,	77782864-77782869	Na	77774110,77775776,77775855,77777518,77777688,77778461,77778635,77778731,77778898,77779078,77779227,77779826,77779978,77780078,77780303,77780984,77781092,77781211,77781356,77781798,77781949,77782300,	Na	77773997-77774001,	Na	77782864-77782869,	4	9	1_2_3_4_5_6_7_8_9_10_11_12	+
Atp5a1	VLMC_2	77773997-77774001	77774110,77775776,77775855,77777518,77777688,77778461,77778635,77778731,77778898,77779078,77779227,77779826,77779978,77780078,77780303,77780984,77781092,77781211,77781356,77781798,77781949,77782300,	77782864-77782869	Na	77774110,77775776,77775855,77777518,77777688,77778461,77778635,77778731,77778898,77779078,77779227,77779826,77779978,77780078,77780303,77780984,77781092,77781211,77781356,77781798,77781949,77782300,	Na	77773997-77774001,	Na	77782864-77782869,	2	5	1_2_3_4_5_6_7_8_9_10_11_12	+
Atp5a1	Oligo_5.2	77773997-77774001	77774110,77775776,77775855,77777518,77777688,77778461,77778635,77778731,77778898,77779078,77779227,77779826,77779978,77780078,77780303,77780984,77781092,77781211,77781356,77781798,77781949,77782300,	77782864-77782869	Na	77774110,77775776,77775855,77777518,77777688,77778461,77778635,77778731,77778898,77779078,77779227,77779826,77779978,77780078,77780303,77780984,77781092,77781211,77781356,77781798,77781949,77782300,	Na	77773997-77774001,	Na	77782864-77782869,	2	3	1_2_3_4_5_6_7_8_9_10_11_12	+
Atp5b	Oligo_1.1	128083305-128083316	128083453,128083891,128084074,128084296,128084471,128085090,128085212,128085441,128085626,128086037,128086196,128086297,128086420,128088320,128088533,128088956,128088977,128090124,	128090268-128090275	Na	128083453,128083891,128084074,128084296,128084471,128085090,128085212,128085441,128085626,128086037,128086196,128086297,128086420,128088320,128088533,128088956,128088977,	Na	128083305-128083316,	128090124,	128090268-128090275,	1	2	1_2_3_4_5_6_7_8_9_10	+
Atp5b	Oligo_1.1	128083305-128083316	128083453,128083891,128084074,128084296,128084471,128085090,128085212,128085441,128085626,128086037,128086196,128086297,128086420,128088320,128088533,128088956,128089158,128090018,	128090268-128090275	Na	128083453,128083891,128084074,128084296,128084471,128085090,128085212,128085441,128085626,128086037,128086196,128086297,128086420,128088320,128088533,128088956,128089158,128090018,	Na	128083305-128083316,	Na	128090268-128090275,	17	31	1_2_3_4_5_6_7_8_9_10	+
Atp5b	VLMC_2	128083305-128083316	128083453,128083891,128084074,128084296,128084471,128085090,128085212,128085441,128085626,128086037,128086196,128086297,128086420,128088320,128088533,128088956,128089158,128090018,	128090268-128090275	Na	128083453,128083891,128084074,128084296,128084471,128085090,128085212,128085441,128085626,128086037,128086196,128086297,128086420,128088320,128088533,128088956,128089158,128090018,	Na	128083305-128083316,	Na	128090268-128090275,	2	3	1_2_3_4_5_6_7_8_9_10	+
Atp5b	VLMC_2	128083424-128083424	128083453,128083891,128084074,128084296,128084471,128085090,128085212,128085441,128085626,128086037,128086196,128086297,128086420,128088320,128088533,128088956,128089158,128090018,	128090268-128090275	128083424-128083424,	128083453,128083891,128084074,128084296,128084471,128085090,128085212,128085441,128085626,128086037,128086196,128086297,128086420,128088320,128088533,128088956,128089158,128090018,	Na	Na	Na	128090268-128090275,	1	5	1_2_3_4_5_6_7_8_9_10	+
Atp5b	Oligo_5.2	128083305-128083316	128083453,128083891,128084074,128084296,128084471,128085090,128085161,128088396,128088533,128088956,128089158,128090018,	128090268-128090275	Na	128083453,128083891,128084074,128084296,128084471,128085090,128085161,128088396,128088533,128088956,128089158,128090018,	Na	128083305-128083316,	Na	128090268-128090275,	1	2	1_2_3_4_8_9_10	+
Atp5b	Oligo_5.2	128083305-128083316	128083453,128083891,128084074,128084296,128084471,128085090,128085212,128085441,128085626,128086037,128086196,128086297,128086420,128088320,128088533,128088956,128089158,128090018,	128090268-128090275	Na	128083453,128083891,128084074,128084296,128084471,128085090,128085212,128085441,128085626,128086037,128086196,128086297,128086420,128088320,128088533,128088956,128089158,128090018,	Na	128083305-128083316,	Na	128090268-128090275,	1	1	1_2_3_4_5_6_7_8_9_10,	+
Atp5c1	VLMC_1	10056029-10056036	10056161,10056769,10056806,10058995,10059092,10059500,10059656,10063285,10063350,10063442,10063586,10064106,10064311,10068609,10068741,10069692,10069727,10080347,	10080425-10080435	Na	10056806,10058995,10059092,10059500,10059656,10063285,10063350,10063442,10063586,10064106,10064311,10068609,10068741,10069692,10069727,10080347,	Na	10056029-10056036,	10056161,10056769,	10080425-10080435,	1	5	1_2_3_4_5_6_7_8_9_10	-
Atp5c1	Oligo_1.1	10056029-10056036	10056161,10056769,10056806,10058995,10059092,10059500,10059656,10063285,10063350,10063442,10063586,10064106,10064311,10068609,10068741,10069692,10069727,10080347,	10080411-10080411	Na	10056806,10058995,10059092,10059500,10059656,10063285,10063350,10063442,10063586,10064106,10064311,10068609,10068741,10069692,10069727,10080347,	Na	10056029-10056036,	10056161,10056769,	10080411-10080411,	1	1	1_2_3_4_5_6_7_8_9_10,	-
Atp5c1	Oligo_1.1	10056029-10056036	10056161,10056769,10056806,10058995,10059092,10059500,10059656,10063285,10063350,10063442,10063586,10064106,10064311,10068609,10068741,10069692,10069727,10080347,	10080482-10080482	Na	10056806,10058995,10059092,10059500,10059656,10063285,10063350,10063442,10063586,10064106,10064311,10068609,10068741,10069692,10069727,10080347,	Na	10056029-10056036,	10056161,10056769,	10080482-10080482,	1	1	1_2_3_4_5_6_7_8_9_10,	-
Atp5c1	VLMC_2	10056029-10056036	10056161,10056769,10056806,10058995,10059092,10059500,10059656,10063285,10063350,10063442,10063586,10064106,10064311,10068609,10068741,10069692,10069727,10080347,	10080425-10080435	Na	10056806,10058995,10059092,10059500,10059656,10063285,10063350,10063442,10063586,10064106,10064311,10068609,10068741,10069692,10069727,10080347,	Na	10056029-10056036,	10056161,10056769,	10080425-10080435,	3	7	1_2_3_4_5_6_7_8_9_10	-
Atp5c1	VLMC_2	10056029-10056036	10056161,10056769,10056806,10058995,10059092,10059500,10059656,10063285,10063350,10063442,10063586,10064106,10064311,10068609,10068741,10069692,10069727,10080347,	10080441-10080441	Na	10056806,10058995,10059092,10059500,10059656,10063285,10063350,10063442,10063586,10064106,10064311,10068609,10068741,10069692,10069727,10080347,	Na	10056029-10056036,	10056161,10056769,	10080441-10080441,	1	3	1_2_3_4_5_6_7_8_9_10	-
Atp5c1	Oligo_5.1	10056029-10056036	10056161,10056769,10056806,10058995,10059092,10059500,10059656,10063285,10063350,10063442,10063586,10064106,10064311,10068609,10068741,10069692,10069727,10080347,	10080425-10080435	Na	10056806,10058995,10059092,10059500,10059656,10063285,10063350,10063442,10063586,10064106,10064311,10068609,10068741,10069692,10069727,10080347,	Na	10056029-10056036,	10056161,10056769,	10080425-10080435,	3	7	1_2_3_4_5_6_7_8_9_10	-
Atp5c1	Oligo_5.1	10056029-10056036	10056161,10056769,10056806,10058995,10059092,10059500,10059656,10063285,10063350,10063442,10063586,10064106,10064311,10068609,10068741,10069692,10069727,10080347,	10080441-10080441	Na	10056806,10058995,10059092,10059500,10059656,10063285,10063350,10063442,10063586,10064106,10064311,10068609,10068741,10069692,10069727,10080347,	Na	10056029-10056036,	10056161,10056769,	10080441-10080441,	1	5	1_2_3_4_5_6_7_8_9_10	-
Atp5c1	Oligo_5.2	10056029-10056036	10056161,10056769,10056806,10058995,10059092,10059500,10059656,10063285,10063350,10063442,10063586,10064106,10064311,10068609,10068741,10069692,10069727,10080347,	10080425-10080435	Na	10056806,10058995,10059092,10059500,10059656,10063285,10063350,10063442,10063586,10064106,10064311,10068609,10068741,10069692,10069727,10080347,	Na	10056029-10056036,	10056161,10056769,	10080425-10080435,	1	1	1_2_3_4_5_6_7_8_9_10,	-
Atp5c1	Oligo_5.2	10056029-10056036	10056161,10058995,10059092,10059500,10059656,10063285,10063350,10063442,10063586,10064106,10064311,10066229,10066501,10068609,10068741,10069692,10069727,10080347,	10080425-10080435	Na	10058995,10059092,10059500,10059656,10063285,10063350,10063442,10063586,10064106,10064311,10066229,10066501,10068609,10068741,10069692,10069727,10080347,	Na	10056029-10056036,	10056161,	10080425-10080435,	1	1	1_3_4_5_6_7_8_9_10,	-
Atp5c1	Oligo_5.2	10056029-10056036	10056161,10056769,10056806,10058995,10059092,10059500,10059656,10063285,10063350,10063442,10063586,10064106,10064311,10068609,10068741,10069692,10069727,10080347,	10080510-10080510	Na	10056806,10058995,10059092,10059500,10059656,10063285,10063350,10063442,10063586,10064106,10064311,10068609,10068741,10069692,10069727,10080347,	Na	10056029-10056036,	10056161,10056769,	10080510-10080510,	2	2	1_2_3_4_5_6_7_8_9_10,	-
Atp5d	Oligo_1.1	80142415-80142415	80142606,80143831,80143985,80145218,80145307,80145422,	80145810-80145811	Na	80142606,80143831,80143985,80145218,80145307,80145422,	Na	80142415-80142415,	Na	80145810-80145811,	1	1	1_2_3_4,	+
Atp5e	Oligo_1.1	174461074-174461075	174461221,174462499,174462629,174463964,	174464039-174464039	Na	174462629,174463964,	Na	174461074-174461075,	174461221,174462499,	174464039-174464039,	1	1	1_2_3,	-
Atp5e	Oligo_1.1	174461074-174461075	174461221,174462499,174462629,174463964,	174464045-174464045	Na	174462629,174463964,	Na	174461074-174461075,	174461221,174462499,	174464045-174464045,	1	1	1_2_3,	-
Atp5e	Oligo_1.1	174461074-174461075	174461221,174462499,174462629,174463964,	174464057-174464057	Na	174462629,174463964,	Na	174461074-174461075,	174461221,174462499,	174464057-174464057,	1	1	1_2_3,	-
Atp5e	Oligo_1.1	174461074-174461075	174461221,174462499,174462629,174463964,	174464073-174464076	Na	174462629,174463964,	Na	174461074-174461075,	174461221,174462499,	174464073-174464076,	4	6	1_2_3	-
Atp5e	Oligo_1.1	174461074-174461075	174461221,174462499,174462629,174463964,	174464082-174464091	Na	174462629,174463964,	Na	174461074-174461075,	174461221,174462499,	174464082-174464091,	9	20	1_2_3	-
Atp5e	Oligo_5.1	174461074-174461075	174461221,174462499,174462629,174463964,	174464082-174464091	Na	174462629,174463964,	Na	174461074-174461075,	174461221,174462499,	174464082-174464091,	5	9	1_2_3	-
Atp5e	Oligo_1.2	174461074-174461075	174461221,174462499,174462629,174463964,	174464082-174464091	Na	174462629,174463964,	Na	174461074-174461075,	174461221,174462499,	174464082-174464091,	1	1	1_2_3,	-
Atp5e	Oligo_5.2	174461074-174461075	174461221,174462499,174462629,174463964,	174464073-174464076	Na	174462629,174463964,	Na	174461074-174461075,	174461221,174462499,	174464073-174464076,	1	1	1_2_3,	-
Atp5g3	Oligo_1.1	73908448-73908449	73908707,73909183,73909377,73909863,73909941,73910954,73911060,73911241,	73911294-73911300	Na	73908707,73909183,73909377,73909863,73909941,73910954,	Na	73908448-73908449,	73911060,73911241,	73911294-73911300,	2	4	1_2_3_4_5	-
Atp5g3	Oligo_1.1	73908448-73908449	73908707,73909183,73909377,73909863,73909941,73910954,73911060,73911251,	73911294-73911300	Na	73908707,73909183,73909377,73909863,73909941,73910954,	Na	73908448-73908449,	73911060,73911251,	73911294-73911300,	4	5	1_2_3_4_5	-
Atp5g3	VLMC_2	73908448-73908449	73908707,73909183,73909377,73909863,73909941,73910954,73911060,73911241,	73911294-73911300	Na	73908707,73909183,73909377,73909863,73909941,73910954,	Na	73908448-73908449,	73911060,73911241,	73911294-73911300,	2	11	1_2_3_4_5	-
Atp5g3	VLMC_2	73908448-73908449	73908707,73909183,73909377,73909863,73909941,73910954,73911060,73911251,	73911312-73911312	Na	73908707,73909183,73909377,73909863,73909941,73910954,	Na	73908448-73908449,	73911060,73911251,	73911312-73911312,	1	1	1_2_3_4_5,	-
Atp5g3	Oligo_5.1	73908448-73908449	73908707,73909183,73909377,73909863,73909941,73910954,73911060,73911251,	73911294-73911300	Na	73908707,73909183,73909377,73909863,73909941,73910954,	Na	73908448-73908449,	73911060,73911251,	73911294-73911300,	1	1	1_2_3_4_5,	-
Atp5g3	Oligo_5.2	73908448-73908449	73908707,73909183,73909377,73909863,73909941,73910954,73911060,73911251,	73911294-73911300	Na	73908707,73909183,73909377,73909863,73909941,73910954,	Na	73908448-73908449,	73911060,73911251,	73911294-73911300,	3	3	1_2_3_4_5,	-
Atp5g3	Oligo_5.2	73908448-73908449	73908707,73909183,73909377,73909863,73909941,73910954,73911060,73911251,	73911319-73911319	Na	73908707,73909183,73909377,73909863,73909941,73910954,	Na	73908448-73908449,	73911060,73911251,	73911319-73911319,	1	1	1_2_3_4_5,	-
Atp5j	VLMC_1	84827870-84827872	84827995,84828424,84828549,84831328,84831507,84834808,	84834857-84834857	Na	84827995,84828424,84828549,84831328,	Na	84827870-84827872,	84831507,84834808,	84834857-84834857,	1	4	1_2_3_5	-
Atp5j	Oligo_1.1	84827870-84827872	84827995,84828424,84828549,84831328,84831502,84834808,	84834857-84834857	Na	84827995,84828424,84828549,84831328,	Na	84827870-84827872,	84831502,84834808,	84834857-84834857,	1	2	1_2_3_5	-
Atp5j	Oligo_1.1	84827870-84827872	84827995,84828424,84828549,84831328,84831507,84834808,	84834872-84834872	Na	84827995,84828424,84828549,84831328,	Na	84827870-84827872,	84831507,84834808,	84834872-84834872,	1	3	1_2_3_5	-
Atp5j	VLMC_2	84827870-84827872	84827995,84828424,84828549,84831328,84831507,84834808,	84834857-84834857	Na	84827995,84828424,84828549,84831328,	Na	84827870-84827872,	84831507,84834808,	84834857-84834857,	1	2	1_2_3_5	-
Atp5j	VLMC_2	84827870-84827872	84827995,84828424,84828549,84831328,84831507,84834808,	84834985-84834985	Na	84827995,84828424,84828549,84831328,	Na	84827870-84827872,	84831507,84834808,	84834985-84834985,	1	4	1_2_3_5	-
Atp5j	Oligo_5.1	84827870-84827872	84827995,84828424,84828549,84831328,84831507,84834808,	84834884-84834884	Na	84827995,84828424,84828549,84831328,	Na	84827870-84827872,	84831507,84834808,	84834884-84834884,	1	1	1_2_3_5,	-
Atp5j	Oligo_5.2	84827870-84827872	84827995,84828424,84828549,84831328,84831502,84834808,	84834857-84834857	Na	84827995,84828424,84828549,84831328,	Na	84827870-84827872,	84831502,84834808,	84834857-84834857,	2	2	1_2_3_5,	-
Atp5j2	Oligo_1.1	145183703-145183708	145183867,145184531,145184648,145187125,145187233,145191502,	145191522-145191543	Na	145183867,145184531,145184648,145187125,145187233,145191502,	Na	145183703-145183708,	Na	145191522-145191543,	6	9	1_2_3_4	-
Atp5j2	VLMC_2	145183703-145183708	145183867,145184531,145184648,145187125,145187233,145191502,	145191522-145191543	Na	145183867,145184531,145184648,145187125,145187233,145191502,	Na	145183703-145183708,	Na	145191522-145191543,	1	5	1_2_3_4	-
Atp5j2	Oligo_5.1	145183703-145183708	145183867,145184531,145184648,145187125,145187233,145191502,	145191522-145191543	Na	145183867,145184531,145184648,145187125,145187233,145191502,	Na	145183703-145183708,	Na	145191522-145191543,	1	3	1_2_3_4	-
Atp5j2	Oligo_5.2	145183703-145183708	145183867,145184531,145184648,145187125,145187233,145191502,	145191522-145191543	Na	145183867,145184531,145184648,145187125,145187233,145191502,	Na	145183703-145183708,	Na	145191522-145191543,	4	4	1_2_3_4,	-
Atp5k	VLMC_1	108433251-108433254	108433337,108433730,108433829,108434025,108434080,108434325,	108434377-108434377	Na	108433337,108433730,108433829,108434025,108434080,108434325,	Na	108433251-108433254,	Na	108434377-108434377,	1	1	1_2_3_4,	-
Atp5k	Oligo_5.1	108433251-108433254	108433337,108433730,108433829,108434025,108434080,108434325,	108434370-108434370	Na	108433337,108433730,108433829,108434025,108434080,108434325,	Na	108433251-108433254,	Na	108434370-108434370,	1	2	1_2_3_4	-
Atp5o	Oligo_1.1	91925222-91925223	91925391,91925540,91925627,91926458,91926571,91926852,91926982,91928898,91929009,91930353,91930404,91931519,	91931591-91931594	Na	91925391,91925540,91925627,91926458,91926571,91926852,91926982,91928898,91929009,91930353,91930404,91931519,	Na	91925222-91925223,	Na	91931591-91931594,	1	1	1_2_3_4_5_6_7,	-
Atp5o	Oligo_5.1	91925222-91925223	91925391,91925540,91925627,91926458,91926571,91926852,91926982,91928898,91929009,91930353,91930404,91931519,	91931591-91931594	Na	91925391,91925540,91925627,91926458,91926571,91926852,91926982,91928898,91929009,91930353,91930404,91931519,	Na	91925222-91925223,	Na	91931591-91931594,	1	1	1_2_3_4_5_6_7,	-
Atp6ap1	Oligo_1.1	74297146-74297146	74297321,74297622,74297749,74300249,74300324,74300577,74300771,74301323,74301364,74301935,74302021,74302361,74302600,74303221,74303269,74303357,74303586,74303796,	74304689-74304691	Na	74297321,74297622,74297749,74300249,74300324,74300577,74300771,74301323,74301364,74301935,74302021,74302361,74302600,74303221,74303269,74303357,74303586,74303796,	Na	74297146-74297146,	Na	74304689-74304691,	1	2	1_2_3_4_5_6_7_8_9_10	+
Atp6ap1	Oligo_5.1	74297126-74297126	74297321,74297622,74297749,74300249,74300324,74300577,74300771,74301323,74301364,74301935,74302021,74302361,74302600,74303221,74303269,74303357,74303586,74303796,	74304689-74304691	Na	74297321,74297622,74297749,74300249,74300324,74300577,74300771,74301323,74301364,74301935,74302021,74302361,74302600,74303221,74303269,74303357,74303586,74303796,	Na	74297126-74297126,	Na	74304689-74304691,	1	5	1_2_3_4_5_6_7_8_9_10	+
Atp6ap1	Oligo_5.2	74297132-74297132	74297321,74297622,74297749,74300249,74300324,74300577,74300771,74301323,74301364,74301935,74302021,74302361,74302600,74303221,74303269,74303357,74303586,74303796,	74304689-74304691	Na	74297321,74297622,74297749,74300249,74300324,74300577,74300771,74301323,74301364,74301935,74302021,74302361,74302600,74303221,74303269,74303357,74303586,74303796,	Na	74297132-74297132,	Na	74304689-74304691,	1	1	1_2_3_4_5_6_7_8_9_10,	+
Atp6ap1	Oligo_5.2	74297146-74297146	74297321,74297622,74297749,74300249,74300324,74300577,74300771,74301323,74301364,74301935,74302021,74302361,74302600,74303221,74303269,74303357,74303586,74303796,	74304689-74304691	Na	74297321,74297622,74297749,74300249,74300324,74300577,74300771,74301323,74301364,74301935,74302021,74302361,74302600,74303221,74303269,74303357,74303586,74303796,	Na	74297146-74297146,	Na	74304689-74304691,	2	3	1_2_3_4_5_6_7_8_9_10	+
Atp6ap1	Oligo_5.2	74297158-74297158	74297321,74297622,74297749,74300249,74300324,74300577,74300771,74301323,74301364,74301935,74302021,74302361,74302600,74303221,74303269,74303357,74303586,74303796,	74304689-74304691	Na	74297321,74297622,74297749,74300249,74300324,74300577,74300771,74301323,74301364,74301935,74302021,74302361,74302600,74303221,74303269,74303357,74303586,74303796,	Na	74297158-74297158,	Na	74304689-74304691,	1	1	1_2_3_4_5_6_7_8_9_10,	+
Atp6ap2	Oligo_1.1	12587799-12587802	12587935,12594760,12594891,12596155,12596287,12604866,12604962,12605117,12605255,12606280,12606334,12606930,12607080,12608834,12608954,12615681,	12616738-12616748	Na	12587935,12594760,12594891,12596155,12596287,12604866,12604962,12605117,12605255,12606280,12606334,12606930,12607080,12608834,12608954,12615681,	Na	12587799-12587802,	Na	12616738-12616748,	1	7	1_2_3_4_5_6_7_8_9	+
Atp6ap2	Oligo_5.2	12587799-12587802	12587935,12594760,12594891,12596155,12596287,12604866,12604962,12605117,12605255,12606280,12606334,12606930,12607080,12608834,12608954,12615681,	12616738-12616748	Na	12587935,12594760,12594891,12596155,12596287,12604866,12604962,12605117,12605255,12606280,12606334,12606930,12607080,12608834,12608954,12615681,	Na	12587799-12587802,	Na	12616738-12616748,	2	3	1_2_3_4_5_6_7_8_9	+
Atp6ap2	Oligo_5.2	12587799-12587802	12587935,12594760,12594891,12596155,12596287,12604866,12604962,12605117,12605255,12606280,12606334,12606930,12607080,12608834,12608954,12615681,	12617046-12617046	Na	12587935,12594760,12594891,12596155,12596287,12604866,12604962,12605117,12605255,12606280,12606334,12606930,12607080,12608834,12608954,12615681,	Na	12587799-12587802,	Na	12617046-12617046,	1	3	1_2_3_4_5_6_7_8_9	+
Atp6ap2	Oligo_5.2	12587811-12587811	12587935,12594760,12594891,12596155,12596287,12604866,12604962,12605117,12605255,12606280,12606334,12606930,12607080,12608834,12608954,12615681,	12616738-12616748	Na	12587935,12594760,12594891,12596155,12596287,12604866,12604962,12605117,12605255,12606280,12606334,12606930,12607080,12608834,12608954,12615681,	Na	12587811-12587811,	Na	12616738-12616748,	1	6	1_2_3_4_5_6_7_8_9	+
Atp6ap2	Oligo_5.2	12587819-12587827	12587935,12594760,12594891,12596155,12596287,12604866,12604962,12605117,12605255,12606280,12606334,12606930,12607080,12608834,12608954,12615681,	12616738-12616748	Na	12587935,12594760,12594891,12596155,12596287,12604866,12604962,12605117,12605255,12606280,12606334,12606930,12607080,12608834,12608954,12615681,	Na	12587819-12587827,	Na	12616738-12616748,	3	8	1_2_3_4_5_6_7_8_9	+
Atp6v0b	Oligo_1.1	117884325-117884335	117884641,117885103,117885294,117885628,117885680,117885803,117885873,117886067,117886145,117886275,117886359,117886589,117886638,117887169,	117887307-117887320	Na	117884641,117885103,117885294,117885628,117885680,117885803,117885873,117886067,117886145,117886275,117886359,117886589,117886638,117887169,	Na	117884325-117884335,	Na	117887307-117887320,	4	6	1_2_3_4_5_6_7_8	-
Atp6v0b	VLMC_2	117884325-117884335	117884641,117885103,117885294,117885628,117885680,117885803,117885873,117886067,117886145,117886275,117886359,117886589,117886638,117887169,	117887307-117887320	Na	117884641,117885103,117885294,117885628,117885680,117885803,117885873,117886067,117886145,117886275,117886359,117886589,117886638,117887169,	Na	117884325-117884335,	Na	117887307-117887320,	1	1	1_2_3_4_5_6_7_8,	-
Atp6v0b	Oligo_5.1	117884325-117884335	117884641,117885103,117885294,117885628,117885680,117885803,117885873,117886067,117886145,117886275,117886359,117886589,117886638,117887169,	117887301-117887301	Na	117884641,117885103,117885294,117885628,117885680,117885803,117885873,117886067,117886145,117886275,117886359,117886589,117886638,117887169,	Na	117884325-117884335,	Na	117887301-117887301,	1	2	1_2_3_4_5_6_7_8	-
Atp6v0b	Oligo_5.1	117884325-117884335	117884641,117885103,117885294,117885628,117885680,117885803,117885873,117886067,117886145,117886275,117886359,117886589,117886638,117887169,	117887307-117887320	Na	117884641,117885103,117885294,117885628,117885680,117885803,117885873,117886067,117886145,117886275,117886359,117886589,117886638,117887169,	Na	117884325-117884335,	Na	117887307-117887320,	2	3	1_2_3_4_5_6_7_8	-
Atp6v0b	Oligo_1.2	117884325-117884335	117884641,117885103,117885294,117885628,117885680,117885803,117885873,117886067,117886145,117886275,117886359,117886589,117886638,117887169,	117887307-117887320	Na	117884641,117885103,117885294,117885628,117885680,117885803,117885873,117886067,117886145,117886275,117886359,117886589,117886638,117887169,	Na	117884325-117884335,	Na	117887307-117887320,	2	2	1_2_3_4_5_6_7_8,	-
Atp6v0b	Oligo_5.2	117884325-117884335	117884641,117885103,117885294,117885628,117885680,117885803,117885873,117886067,117886145,117886275,117886359,117886589,117886638,117887169,	117887251-117887251	Na	117884641,117885103,117885294,117885628,117885680,117885803,117885873,117886067,117886145,117886275,117886359,117886589,117886638,117887169,	Na	117884325-117884335,	Na	117887251-117887251,	1	1	1_2_3_4_5_6_7_8,	-
Atp6v0b	Oligo_5.2	117884325-117884335	117884641,117885103,117885294,117885628,117885680,117885803,117885873,117886067,117886145,117886275,117886359,117886589,117886638,117887169,	117887266-117887266	Na	117884641,117885103,117885294,117885628,117885680,117885803,117885873,117886067,117886145,117886275,117886359,117886589,117886638,117887169,	Na	117884325-117884335,	Na	117887266-117887266,	1	1	1_2_3_4_5_6_7_8,	-
Atp6v0b	Oligo_5.2	117884325-117884335	117884641,117885103,117885294,117885628,117885680,117885803,117885873,117886067,117886145,117886275,117886359,117886589,117886638,117887169,	117887285-117887289	Na	117884641,117885103,117885294,117885628,117885680,117885803,117885873,117886067,117886145,117886275,117886359,117886589,117886638,117887169,	Na	117884325-117884335,	Na	117887285-117887289,	3	3	1_2_3_4_5_6_7_8,	-
Atp6v0b	Oligo_5.2	117884325-117884335	117884641,117885103,117885294,117885628,117885680,117885803,117885873,117886067,117886145,117886275,117886359,117886589,117886638,117887169,	117887307-117887320	Na	117884641,117885103,117885294,117885628,117885680,117885803,117885873,117886067,117886145,117886275,117886359,117886589,117886638,117887169,	Na	117884325-117884335,	Na	117887307-117887320,	4	5	1_2_3_4_5_6_7_8	-
Atp6v0d1	Oligo_1.1	105524462-105524470	105525064,105525156,105525234,105525322,105525499,105525623,105525701,105529173,105529253,105530814,105530993,105539320,105539492,105565782,	105565834-105565834	Na	105525064,105525156,105525234,105525322,105525499,105525623,105525701,105529173,105529253,105530814,105530993,105539320,105539492,105565782,	105565834-105565834,	105524462-105524470,	Na	Na	1	2	1_2_3_4_5_6_7_8	-
Atp6v0d1	Oligo_5.2	105530432-105530432	105530993,105539320,105539492,105565782,	105565907-105565907	105530432-105530432,	105530993,105539320,105539492,105565782,	105565907-105565907,	Na	Na	Na	1	2	6_7_8	-
Atp6v0e	Oligo_1.1	26676414-26676418	26676578,26682677,26682725,26695354,26695484,26699211,	26699640-26699644	Na	26676578,26682677,26682725,26695354,	Na	26676414-26676418,	26695484,26699211,	26699640-26699644,	2	3	1_2_3_4	+
Atp6v0e	Oligo_1.1	26676446-26676447	26676578,26682677,26682725,26695354,26695484,26699211,	26699640-26699644	Na	26676578,26682677,26682725,26695354,	Na	26676446-26676447,	26695484,26699211,	26699640-26699644,	1	2	1_2_3_4	+
Atp6v0e	VLMC_2	26676414-26676418	26676578,26682677,26682725,26695354,26695484,26699211,	26699640-26699644	Na	26676578,26682677,26682725,26695354,	Na	26676414-26676418,	26695484,26699211,	26699640-26699644,	3	8	1_2_3_4	+
Atp6v0e	Oligo_5.1	26676425-26676425	26676578,26682677,26682725,26695354,26695484,26699211,	26699640-26699644	Na	26676578,26682677,26682725,26695354,	Na	26676425-26676425,	26695484,26699211,	26699640-26699644,	1	4	1_2_3_4	+
Atp6v0e	Oligo_1.2	26676435-26676435	26676578,26682677,26682725,26695354,26695484,26699211,	26699640-26699644	Na	26676578,26682677,26682725,26695354,	Na	26676435-26676435,	26695484,26699211,	26699640-26699644,	1	2	1_2_3_4	+
Atp6v0e	Oligo_5.2	26676446-26676447	26676578,26682677,26682725,26695354,26695484,26699211,	26699640-26699644	Na	26676578,26682677,26682725,26695354,	Na	26676446-26676447,	26695484,26699211,	26699640-26699644,	2	2	1_2_3_4,	+
Atp6v0e2	Oligo_1.1	48537660-48537667	48537854,48539223,48539271,48540039,48540166,48540427,	48541793-48541794	Na	48537854,48539223,48539271,48540039,	Na	48537660-48537667,	48540166,48540427,	48541793-48541794,	1	1	1_2_3_4,	+
Atp6v0e2	Oligo_1.1	48537683-48537683	48537854,48539223,48539271,48540039,48540166,48540427,	48541778-48541779	Na	48537854,48539223,48539271,48540039,	Na	48537683-48537683,	48540166,48540427,	48541778-48541779,	1	3	1_2_3_4	+
Atp6v0e2	Oligo_5.2	48537660-48537667	48537854,48539223,48539271,48540039,48540166,48540427,	48541778-48541779	Na	48537854,48539223,48539271,48540039,	Na	48537660-48537667,	48540166,48540427,	48541778-48541779,	4	5	1_2_3_4	+
Atp6v1a	Oligo_1.1	44086811-44086816	44087516,44088905,44089077,44091170,44091265,44098726,44098930,44099941,44100005,44101564,44101679,44101762,44101885,44106934,44107043,44107724,44107887,44109494,44109646,44111094,44111232,44111497,44111712,44114613,44114742,44116786,44116882,44138961,	44139014-44139019	Na	44087516,44088905,44089077,44091170,44091265,44098726,44098930,44099941,44100005,44101564,44101679,44101762,44101885,44106934,44107043,44107724,44107887,44109494,44109646,44111094,44111232,44111497,44111712,44114613,44114742,44116786,	Na	44086811-44086816,	44116882,44138961,	44139014-44139019,	1	1	1_2_3_4_5_6_7_8_9_10_11_12_13_14_15,	-
Atp6v1a	VLMC_2	44086293-44086293	44087516,44088905,44089077,44091170,44091265,44098726,44098930,44099941,44100005,44101564,44101679,44101762,44101885,44106934,44107043,44107724,44107887,44109494,44109646,44111094,44111232,44111497,44111712,44114613,44114742,44116786,44116882,44138947,	44138999-44139004	Na	44087516,44088905,44089077,44091170,44091265,44098726,44098930,44099941,44100005,44101564,44101679,44101762,44101885,44106934,44107043,44107724,44107887,44109494,44109646,44111094,44111232,44111497,44111712,44114613,44114742,44116786,	Na	44086293-44086293,	44116882,44138947,	44138999-44139004,	3	8	1_2_3_4_5_6_7_8_9_10_11_12_13_14_15	-
Atp6v1a	Oligo_5.2	44086658-44086658	44087516,44088905,44089077,44091170,44091265,44098726,44098930,44099941,44100005,44101564,44101679,44101762,44101885,44106934,44107043,44107724,44107887,44109494,44109646,44111094,44111232,44111497,44111712,44114613,44114742,44116786,44116882,44138961,	44138999-44139004	Na	44087516,44088905,44089077,44091170,44091265,44098726,44098930,44099941,44100005,44101564,44101679,44101762,44101885,44106934,44107043,44107724,44107887,44109494,44109646,44111094,44111232,44111497,44111712,44114613,44114742,44116786,	Na	44086658-44086658,	44116882,44138961,	44138999-44139004,	1	1	1_2_3_4_5_6_7_8_9_10_11_12_13_14_15,	-
Atp6v1a	Oligo_5.2	44086811-44086816	44087516,44088905,44089077,44091170,44091265,44098726,44098930,44099941,44100005,44101564,44101679,44101762,44101885,44106934,44107043,44107724,44107887,44109494,44109646,44111094,44111232,44111497,44111712,44114613,44114742,44116786,44116882,44138961,	44138999-44139004	Na	44087516,44088905,44089077,44091170,44091265,44098726,44098930,44099941,44100005,44101564,44101679,44101762,44101885,44106934,44107043,44107724,44107887,44109494,44109646,44111094,44111232,44111497,44111712,44114613,44114742,44116786,	Na	44086811-44086816,	44116882,44138961,	44138999-44139004,	1	3	1_2_3_4_5_6_7_8_9_10_11_12_13_14_15	-
Atp6v1a	Oligo_5.2	44086811-44086816	44087516,44088905,44089077,44091170,44091265,44098726,44098930,44099941,44100005,44101564,44101679,44101762,44101885,44106934,44107043,44107724,44107887,44109494,44109646,44111094,44111232,44111497,44111712,44114613,44114742,44116786,44116882,44138947,	44139014-44139019	Na	44087516,44088905,44089077,44091170,44091265,44098726,44098930,44099941,44100005,44101564,44101679,44101762,44101885,44106934,44107043,44107724,44107887,44109494,44109646,44111094,44111232,44111497,44111712,44114613,44114742,44116786,	Na	44086811-44086816,	44116882,44138947,	44139014-44139019,	2	3	1_2_3_4_5_6_7_8_9_10_11_12_13_14_15	-
Atp6v1a	Oligo_5.2	44086811-44086816	44087516,44088905,44089077,44091170,44091265,44098726,44098930,44099941,44100005,44101564,44101679,44101762,44101885,44106934,44107043,44107724,44107887,44109494,44109646,44111094,44111232,44111497,44111712,44114613,44114742,44116786,44116882,44138961,	44139014-44139019	Na	44087516,44088905,44089077,44091170,44091265,44098726,44098930,44099941,44100005,44101564,44101679,44101762,44101885,44106934,44107043,44107724,44107887,44109494,44109646,44111094,44111232,44111497,44111712,44114613,44114742,44116786,	Na	44086811-44086816,	44116882,44138961,	44139014-44139019,	3	3	1_2_3_4_5_6_7_8_9_10_11_12_13_14_15,	-
Atp6v1c1	Oligo_1.1	38661943-38661954	38662083,38672856,38673020,38673896,38673964,38676027,38676113,38677518,38677613,38679319,38679411,38681066,38681165,38682940,38683009,38686803,38686896,38687015,38687109,38689124,38689222,38690532,38690659,38691611,	38692197-38692200	Na	38673020,38673896,38673964,38676027,38676113,38677518,38677613,38679319,38679411,38681066,38681165,38682940,38683009,38686803,38686896,38687015,38687109,38689124,38689222,38690532,38690659,38691611,	Na	38661943-38661954,	38662083,38672856,	38692197-38692200,	1	1	1_2_3_4_5_6_7_8_9_10_11_12_13,	+
Atp6v1c1	Oligo_1.1	38661943-38661954	38662083,38672856,38673020,38673896,38673964,38676027,38676113,38677518,38677613,38679319,38679411,38681066,38681165,38682940,38683009,38686803,38686896,38687015,38687109,38689124,38689222,38690532,38690659,38691611,	38692440-38692443	Na	38673020,38673896,38673964,38676027,38676113,38677518,38677613,38679319,38679411,38681066,38681165,38682940,38683009,38686803,38686896,38687015,38687109,38689124,38689222,38690532,38690659,38691611,	Na	38661943-38661954,	38662083,38672856,	38692440-38692443,	1	1	1_2_3_4_5_6_7_8_9_10_11_12_13,	+
Atp6v1c1	VLMC_2	38661943-38661954	38662083,38672856,38673020,38673896,38673964,38676027,38676113,38677518,38677613,38679319,38679411,38681066,38681165,38682940,38683009,38686803,38686896,38687015,38687109,38689124,38689222,38690532,38690659,38691611,	38692440-38692443	Na	38673020,38673896,38673964,38676027,38676113,38677518,38677613,38679319,38679411,38681066,38681165,38682940,38683009,38686803,38686896,38687015,38687109,38689124,38689222,38690532,38690659,38691611,	Na	38661943-38661954,	38662083,38672856,	38692440-38692443,	3	10	1_2_3_4_5_6_7_8_9_10_11_12_13	+
Atp6v1c1	Oligo_5.1	38661943-38661954	38662083,38672856,38673020,38673896,38673964,38676027,38676113,38677518,38677613,38679319,38679411,38681066,38681165,38682940,38683009,38686803,38686896,38687015,38687109,38689124,38689222,38690532,38690659,38691611,	38692440-38692443	Na	38673020,38673896,38673964,38676027,38676113,38677518,38677613,38679319,38679411,38681066,38681165,38682940,38683009,38686803,38686896,38687015,38687109,38689124,38689222,38690532,38690659,38691611,	Na	38661943-38661954,	38662083,38672856,	38692440-38692443,	1	1	1_2_3_4_5_6_7_8_9_10_11_12_13,	+
Atp6v1c1	Oligo_1.2	38661943-38661954	38662083,38672856,38673020,38673896,38673964,38676027,38676113,38677518,38677613,38679319,38679411,38681066,38681165,38682940,38683009,38686803,38686896,38687015,38687109,38689124,38689222,38690532,38690659,38691611,	38692440-38692443	Na	38673020,38673896,38673964,38676027,38676113,38677518,38677613,38679319,38679411,38681066,38681165,38682940,38683009,38686803,38686896,38687015,38687109,38689124,38689222,38690532,38690659,38691611,	Na	38661943-38661954,	38662083,38672856,	38692440-38692443,	1	2	1_2_3_4_5_6_7_8_9_10_11_12_13	+
Atp6v1c1	Oligo_5.2	38661943-38661954	38662083,38672856,38673020,38673896,38673964,38676027,38676113,38677518,38677613,38679319,38679411,38681066,38681165,38682940,38683009,38686803,38686896,38687015,38687109,38689124,38689222,38690532,38690659,38691611,	38692440-38692443	Na	38673020,38673896,38673964,38676027,38676113,38677518,38677613,38679319,38679411,38681066,38681165,38682940,38683009,38686803,38686896,38687015,38687109,38689124,38689222,38690532,38690659,38691611,	Na	38661943-38661954,	38662083,38672856,	38692440-38692443,	2	4	1_2_3_4_5_6_7_8_9_10_11_12_13	+
Atp6v1d	VLMC_1	78845222-78845225	78845304,78847766,78847833,78848395,78848499,78849739,78849784,78850471,78850539,78852264,78852344,78857226,78857344,78861418,	78861596-78861596	78845222-78845225,	78845304,78847766,78847833,78848395,78848499,78849739,78849784,78850471,78850539,78852264,78852344,78857226,78857344,78861418,	Na	Na	Na	78861596-78861596,	1	5	2_3_4_5_6_7_8_9	-
Atp6v1d	Oligo_1.1	78842989-78842989	78843610,78845225,78845304,78847766,78847833,78848395,78848499,78849739,78849784,78850471,78850539,78852264,78852344,78857226,78857344,78861418,	78861529-78861538	Na	78843610,78845225,78845304,78847766,78847833,78848395,78848499,78849739,78849784,78850471,78850539,78852264,78852344,78857226,78857344,78861418,	Na	78842989-78842989,	Na	78861529-78861538,	1	1	1_2_3_4_5_6_7_8_9,	-
Atp6v1d	VLMC_2	78845222-78845225	78845304,78847766,78847833,78848395,78848499,78849739,78849784,78850471,78850539,78852264,78852344,78857226,78857344,78861418,	78861544-78861544	78845222-78845225,	78845304,78847766,78847833,78848395,78848499,78849739,78849784,78850471,78850539,78852264,78852344,78857226,78857344,78861418,	Na	Na	Na	78861544-78861544,	2	5	2_3_4_5_6_7_8_9	-
Atp6v1d	Oligo_5.1	78845222-78845225	78845304,78847766,78847833,78848395,78848499,78849739,78849784,78850471,78850539,78852264,78852344,78857226,78857344,78861418,	78861529-78861538	78845222-78845225,	78845304,78847766,78847833,78848395,78848499,78849739,78849784,78850471,78850539,78852264,78852344,78857226,78857344,78861418,	Na	Na	Na	78861529-78861538,	1	2	2_3_4_5_6_7_8_9	-
Atp6v1d	Oligo_5.2	78845222-78845225	78845304,78847766,78847833,78848395,78848499,78849739,78849784,78850471,78850539,78852264,78852344,78857226,78857344,78861418,	78861529-78861538	78845222-78845225,	78845304,78847766,78847833,78848395,78848499,78849739,78849784,78850471,78850539,78852264,78852344,78857226,78857344,78861418,	Na	Na	Na	78861529-78861538,	1	1	2_3_4_5_6_7_8_9,	-
Atp6v1f	Oligo_1.1	29467782-29467787	29467974,29470066,	29470508-29470508	Na	29467974,29470066,	Na	29467782-29467787,	Na	29470508-29470508,	1	1	1_2,	+
Atp6v1f	VLMC_2	29467782-29467787	29467974,29470066,	29470508-29470508	Na	29467974,29470066,	Na	29467782-29467787,	Na	29470508-29470508,	1	10	1_2	+
Atp6v1f	Oligo_5.1	29467782-29467787	29467974,29470066,	29470508-29470508	Na	29467974,29470066,	Na	29467782-29467787,	Na	29470508-29470508,	2	4	1_2	+
Atp6v1h	Oligo_1.1	5083174-5083174	5083278,5084416,5084563,5089008,5089111,5093362,5093452,5095614,5095728,5098028,5098133,5117389,5117487,5124276,5124469,5133083,5133262,5135811,5135937,5143749,5143851,5149947,5150061,5162104,	5162444-5162450	Na	5084563,5089008,5089111,5093362,5093452,5095614,5095728,5098028,5098133,5117389,5117487,5124276,5124469,5133083,5133262,5135811,5135937,5143749,5143851,5149947,5150061,5162104,	Na	5083174-5083174,	5083278,5084416,	5162444-5162450,	1	1	1_2_3_4_5_6_8_9_10_11_12_13_14,	+
Atp9b	Oligo_1.1	80764676-80764678	80765115,80765770,80765932,80776797,80777046,80778862,80778975,80795289,80795432,80808611,80808772,80836354,80836431,80844526,80844602,80847171,80847252,80858543,80858638,80869741,80869793,80877314,80877373,80909591,80909705,80912796,80912947,80917704,80917878,80933823,	80933915-80933915	80764676-80764678,	80765115,80765770,80765932,80776797,80777046,80778862,80778975,80795289,80795432,80808611,80808772,80836354,80836431,80844526,80844602,80847171,80847252,80858543,80858638,80869741,80869793,80877314,80877373,80909591,80909705,80912796,80912947,80917704,80917878,80933823,	80933915-80933915,	Na	Na	Na	2	5	14_15_16_17_18_19_20_21_22_23_24_25_27_28_29_30	-
Atpaf2	VLMC_2	60400625-60400625	60401538,60403836,60403952,60404379,60404492,60405775,60405856,60407293,60407391,60409259,60409405,60409585,60409630,60416750,	60417047-60417047	Na	60401538,60403836,60403952,60404379,60404492,60405775,60405856,60407293,60407391,60409259,60409405,60409585,60409630,60416750,	Na	60400625-60400625,	Na	60417047-60417047,	1	2	1_2_3_4_5_6_7_8	-
Atraid	Oligo_1.1	31048649-31048649	31048756,31049461,31049580,31052196,31052268,31052461,31052533,31052762,31052884,31053960,31054058,31054314,	31054620-31054621	Na	31048756,31049461,31049580,31052196,31052268,31052461,31052533,31052762,31052884,31053960,31054058,31054314,	Na	31048649-31048649,	Na	31054620-31054621,	1	1	1_2_3_4_5_6_7,	+
Atraid	Oligo_1.2	31048670-31048670	31049064,31049461,31049580,31052196,31052268,31052461,31052533,31052762,31052884,31053960,31054058,31054262,	31054554-31054554	Na	31049064,31049461,31049580,31052196,31052268,31052461,31052533,31052762,31052884,31053960,31054058,31054262,	Na	31048670-31048670,	Na	31054554-31054554,	1	1	1_2_3_4_5_6_7,	+
Atraid	Oligo_1.2	31048670-31048670	31049064,31049461,31049580,31052196,31052268,31052461,31052533,31052762,31052884,31053960,31054058,31054262,	31054620-31054621	Na	31049064,31049461,31049580,31052196,31052268,31052461,31052533,31052762,31052884,31053960,31054058,31054262,	Na	31048670-31048670,	Na	31054620-31054621,	1	1	1_2_3_4_5_6_7,	+
Atrx	Oligo_5.2	105875911-105875911	105877573,105878366,105878434,105879908,105880018,105887714,105887839,105888992,105889045,105890916,105890972,105899880,105899993,105911469,105911654,105928958,	105929362-105929362	105875911-105875911,	105877573,105878366,105878434,105879908,105880018,105887714,105887839,105888992,105889045,105890916,105890972,105899880,105899993,105911469,105911654,105928958,	Na	Na	Na	105929362-105929362,	1	1	27_28_29_31_32_33_34_35,	-
Atrx	Oligo_5.2	105876188-105876188	105877573,105878366,105878434,105879908,105880018,105884306,105884420,105887714,105887839,105888992,105889045,105890916,105890972,105899880,105899993,105911469,105911654,105928958,	105929350-105929350	105876188-105876188,	105877573,105878366,105878434,105879908,105880018,105884306,105884420,105887714,105887839,105888992,105889045,105890916,105890972,105899880,105899993,105911469,105911654,105928958,	Na	Na	Na	105929350-105929350,	1	4	27_28_29_30_31_32_33_34_35	-
Atrx	Oligo_5.2	105876902-105876902	105877573,105878366,105878434,105879908,105880018,105884306,105884420,105887714,105887839,105888992,105889045,105890916,105890972,105899880,105899993,105928958,	105929331-105929331	105876902-105876902,	105877573,105878366,105878434,105879908,105880018,105884306,105884420,105887714,105887839,105888992,105889045,105890916,105890972,105899880,105899993,105928958,	Na	Na	Na	105929331-105929331,	1	1	27_28_29_30_31_32_33_34_35,	-
Atxn10	Oligo_1.1	85336407-85336407	85336580,85359453,85359645,85365276,85365359,85375321,85375418,85376543,85376702,85382903,85382984,85386990,85387156,85391637,85391746,85393336,85393506,85438101,85438165,85462279,85462467,85462920,	85463208-85463210	Na	85336580,85359453,85359645,85365276,85365359,85375321,85375418,85376543,85376702,85382903,85382984,85386990,85387156,85391637,85391746,85393336,85393506,85438101,85438165,85462279,85462467,85462920,	Na	85336407-85336407,	Na	85463208-85463210,	1	1	1_2_3_4_5_6_7_8_9_10_11_12,	+
Atxn7l3b	VLMC_1	112926694-112926695	Na	112927671-112927672	Na	Na	Na	112926694-112926695,	Na	112927671-112927672,	2	4	1	-
Atxn7l3b	Oligo_1.1	112926676-112926677	Na	112927132-112927133	Na	Na	Na	112926676-112926677,	Na	112927132-112927133,	1	1	1,	-
Atxn7l3b	Oligo_1.1	112926676-112926677	Na	112927964-112927964	Na	Na	Na	112926676-112926677,	Na	112927964-112927964,	1	1	1,	-
Atxn7l3b	Oligo_1.1	112926694-112926695	Na	112927132-112927133	Na	Na	Na	112926694-112926695,	Na	112927132-112927133,	1	4	1	-
Atxn7l3b	Oligo_1.1	112926694-112926695	Na	112929015-112929015	Na	Na	Na	112926694-112926695,	Na	112929015-112929015,	1	4	1	-
Atxn7l3b	Oligo_1.1	112928260-112928260	Na	112928995-112928995	Na	Na	Na	112928260-112928260,	Na	112928995-112928995,	1	1	1,	-
Atxn7l3b	Oligo_1.1	112928260-112928260	Na	112929007-112929007	Na	Na	Na	112928260-112928260,	Na	112929007-112929007,	1	1	1,	-
Atxn7l3b	Oligo_1.1	112928340-112928341	Na	112928987-112928988	Na	Na	Na	112928340-112928341,	Na	112928987-112928988,	2	3	1	-
Atxn7l3b	VLMC_2	112925432-112925437	Na	112925598-112925599	Na	Na	Na	112925432-112925437,	Na	112925598-112925599,	2	2	1,	-
Atxn7l3b	VLMC_2	112925432-112925437	Na	112927064-112927065	Na	Na	Na	112925432-112925437,	Na	112927064-112927065,	1	1	1,	-
Atxn7l3b	VLMC_2	112926694-112926695	Na	112927064-112927065	Na	Na	Na	112926694-112926695,	Na	112927064-112927065,	1	5	1	-
Atxn7l3b	Oligo_5.1	112928260-112928260	Na	112928971-112928971	Na	Na	Na	112928260-112928260,	Na	112928971-112928971,	1	2	1	-
Atxn7l3b	Oligo_1.2	112925432-112925437	Na	112925667-112925667	Na	Na	Na	112925432-112925437,	Na	112925667-112925667,	1	1	1,	-
Atxn7l3b	Oligo_1.2	112925432-112925437	112925703,112926656,	112926755-112926755	Na	Na	Na	112925432-112925437,	112925703,112926656,	112926755-112926755,	1	1	1,	-
Atxn7l3b	Oligo_1.2	112926694-112926695	Na	112927475-112927475	Na	Na	Na	112926694-112926695,	Na	112927475-112927475,	1	2	1	-
Atxn7l3b	Oligo_1.2	112926694-112926695	Na	112927596-112927596	Na	Na	Na	112926694-112926695,	Na	112927596-112927596,	1	1	1,	-
Atxn7l3b	Oligo_5.2	112928269-112928269	Na	112928879-112928879	Na	Na	Na	112928269-112928269,	Na	112928879-112928879,	1	2	1	-
Atxn7l3b	Oligo_5.2	112928340-112928341	Na	112928987-112928988	Na	Na	Na	112928340-112928341,	Na	112928987-112928988,	1	1	1,	-
Aurkaip1	VLMC_1	155831663-155831667	155831735,155831982,155832070,155832351,155832797,155832890,	155833058-155833063	Na	155832070,155832351,155832797,155832890,	Na	155831663-155831667,	155831735,155831982,	155833058-155833063,	2	3	1_2_3_4	+
Aurkaip1	VLMC_1	155831679-155831679	155831735,155831982,155832070,155832351,155832797,155832890,	155833058-155833063	Na	155832070,155832351,155832797,155832890,	Na	155831679-155831679,	155831735,155831982,	155833058-155833063,	2	7	1_2_3_4	+
Aurkaip1	VLMC_2	155831663-155831667	155832070,155832351,155832797,155832890,	155833058-155833063	Na	155832070,155832351,155832797,155832890,	Na	155831663-155831667,	Na	155833058-155833063,	2	2	1_2_3_4,	+
Aurkaip1	Oligo_5.2	155831663-155831667	155831735,155831982,155832070,155832351,155832797,155832890,	155833071-155833071	Na	155832070,155832351,155832797,155832890,	Na	155831663-155831667,	155831735,155831982,	155833071-155833071,	1	2	1_2_3_4	+
Aurkaip1	Oligo_5.2	155831663-155831667	155831735,155831982,155832070,155832351,155832797,155832890,	155833080-155833080	Na	155832070,155832351,155832797,155832890,	Na	155831663-155831667,	155831735,155831982,	155833080-155833080,	1	2	1_2_3_4	+
Auts2	Oligo_1.1	132541691-132541691	Na	132542014-132542014	Na	Na	Na	Na	Na	Na	1	1	19,	-
B2m	VLMC_2	122147685-122147688	122147804,122150872,122151151,122151646,122151675,122152650,	122152871-122152873	Na	122147804,122150872,122151151,122151646,	Na	122147685-122147688,	122151675,122152650,	122152871-122152873,	2	19	1_2_3_4	+
B2m	VLMC_2	122147685-122147688	122147804,122150872,122151151,122151646,122151675,122152650,	122152888-122152888	Na	122147804,122150872,122151151,122151646,	Na	122147685-122147688,	122151675,122152650,	122152888-122152888,	1	8	1_2_3_4	+
B2m	VLMC_2	122147685-122147688	122147804,122150872,122151151,122151646,122151675,122152650,	122153082-122153083	Na	122147804,122150872,122151151,122151646,	Na	122147685-122147688,	122151675,122152650,	122153082-122153083,	7	28	1_2_3_4	+
B2m	VLMC_2	122147727-122147728	122147804,122150872,122151151,122151646,122151675,122152650,	122152871-122152873	Na	122147804,122150872,122151151,122151646,	Na	122147727-122147728,	122151675,122152650,	122152871-122152873,	2	4	1_2_3_4	+
B4gat1	Oligo_1.1	5038891-5038891	5040032,5040306,	5040923-5040923	Na	5040032,5040306,	Na	5038891-5038891,	Na	5040923-5040923,	1	1	1_2,	+
B930041F14Rik	Oligo_5.2	155696166-155696166	Na	155696481-155696481	Na	Na	Na	155696166-155696166,	Na	155696481-155696481,	1	1	1,	+
Bad	VLMC_2	6942577-6942577	6942624,6942866,6943046,6950639,6950830,6951398,	6951892-6951893	6942577-6942577,	6942624,6942866,6943046,6950639,6950830,6951398,	Na	Na	Na	6951892-6951893,	1	2	2_3_4	+
Bag5	Oligo_1.1	111709838-111709841	111711412,111713043,	111713094-111713095	Na	Na	Na	111709838-111709841,	111711412,111713043,	111713094-111713095,	4	6	1_2	-
Banf1	Oligo_1.1	5364640-5364640	5365158,5365817,5365956,5366567,	5366631-5366631	Na	5365158,5365817,	Na	5364640-5364640,	5365956,5366567,	5366631-5366631,	1	3	1_2_3	-
Banf1	Oligo_1.1	5364640-5364640	5365158,5365817,5365956,5366567,	5366647-5366647	Na	5365158,5365817,	Na	5364640-5364640,	5365956,5366567,	5366647-5366647,	1	3	1_2_3	-
Banf1	VLMC_2	5364640-5364640	5365158,5365817,5365956,5366567,	5366660-5366660	Na	5365158,5365817,	Na	5364640-5364640,	5365956,5366567,	5366660-5366660,	1	5	1_2_3	-
Bbip1	VLMC_2	53931010-53931015	53931502,53932129,53932205,53943465,53943579,53944155,	53944165-53944170	Na	53931502,53932129,	Na	53931010-53931015,	53932205,53943465,53943579,53944155,	53944165-53944170,	2	2	1_2_3_4,	-
Bbip1	Oligo_5.2	53931010-53931015	53931502,53932129,53932205,53943465,53943579,53944155,	53944165-53944170	Na	53931502,53932129,	Na	53931010-53931015,	53932205,53943465,53943579,53944155,	53944165-53944170,	1	2	1_2_3_4	-
Bbip1	Oligo_5.2	53931010-53931015	53931502,53932129,53932205,53943465,53943579,53944155,	53944183-53944186	Na	53931502,53932129,	Na	53931010-53931015,	53932205,53943465,53943579,53944155,	53944183-53944186,	2	6	1_2_3_4	-
Bbip1	Oligo_5.2	53943492-53943492	53943579,53944155,	53944442-53944442	Na	Na	Na	53943492-53943492,	53943579,53944155,	53944442-53944442,	1	1	3_4,	-
Bbs10	Oligo_1.1	111298704-111298708	111298907,111299212,	111301725-111301725	Na	111298907,111299212,	Na	111298704-111298708,	Na	111301725-111301725,	2	3	1_2	+
Bbs2	Oligo_1.1	94067963-94067966	94068382,94069961,94070110,94074291,94074404,94075122,94075260,94076951,94077083,94079482,94079612,94080767,94080939,94081024,94081169,94081997,94082137,94082355,94082491,94086655,94086742,94086830,94086935,94087376,94087454,94089102,94089165,94089761,94089887,94092394,94092622,94098235,	94098347-94098347	Na	94068382,94069961,94070110,94074291,94074404,94075122,94075260,94076951,94077083,94079482,94079612,94080767,94080939,94081024,94081169,94081997,94082137,94082355,94082491,94086655,94086742,94086830,94086935,94087376,94087454,94089102,94089165,94089761,94089887,94092394,94092622,94098235,	94098347-94098347,	94067963-94067966,	Na	Na	1	1	1_2_3_4_5_6_7_8_9_10_11_12_13_14_15_16_17,	-
Bbs2	Oligo_1.1	94067963-94067966	94068382,94069961,94070110,94074291,94074404,94075122,94075260,94076951,94077083,94079482,94079612,94080767,94080939,94081024,94081169,94081997,94082137,94082355,94082491,94086655,94086742,94086830,94086935,94087376,94087454,94089102,94089165,94089761,94089887,94092394,94092622,94098235,	94098377-94098382	Na	94068382,94069961,94070110,94074291,94074404,94075122,94075260,94076951,94077083,94079482,94079612,94080767,94080939,94081024,94081169,94081997,94082137,94082355,94082491,94086655,94086742,94086830,94086935,94087376,94087454,94089102,94089165,94089761,94089887,94092394,94092622,94098235,	Na	94067963-94067966,	Na	94098377-94098382,	3	5	1_2_3_4_5_6_7_8_9_10_11_12_13_14_15_16_17	-
Bbs4	Oligo_5.2	59336178-59336178	59336417,59339810,59339883,59341086,59341198,59342487,59342551,59344059,59344139,59345799,59345851,59353409,	59353449-59353449	59336178-59336178,	59336417,59339810,59339883,59341086,59341198,59342487,59342551,59344059,59344139,59345799,59345851,59353409,	Na	Na	Na	59353449-59353449,	1	3	10_11_12_13_14_15_16	-
BC003331	Oligo_5.1	150374805-150374805	150374885,150375495,150375624,150380311,150380377,150381498,150381594,150382267,150382408,150386357,150386453,150388522,150388619,150390235,150390356,150392689,	150392748-150392748	150374805-150374805,	150374885,150375495,150375624,150380311,150380377,150381498,150381594,150382267,150382408,150386357,150386453,150388522,150388619,150390235,	Na	Na	150390356,150392689,	150392748-150392748,	1	1	4_5_6_7_8_11_12_13_14,	-
BC003331	Oligo_5.2	150361313-150361313	150362888,150363490,150363598,150372028,150372199,150374795,150374885,150375495,150375624,150380311,150380377,150381498,150381594,150382267,150382408,150383057,150383094,150384428,150384535,150386357,150386453,150388522,150388619,150390235,150390356,150392689,	150392739-150392740	Na	150362888,150363490,150363598,150372028,150372199,150374795,150374885,150375495,150375624,150380311,150380377,150381498,150381594,150382267,150382408,150383057,150383094,150384428,150384535,150386357,150386453,150388522,150388619,150390235,	Na	150361313-150361313,	150390356,150392689,	150392739-150392740,	1	1	1_2_3_4_5_6_7_8_9_10_11_12_13_14,	-
BC003331	Oligo_5.2	150361313-150361313	150362888,150363490,150363598,150372028,150372199,150374795,150374885,150375495,150375624,150380311,150380377,150381498,150381594,150382267,150382408,150383057,150383096,150384428,150384535,150386357,150386453,150388522,150388619,150390235,150390356,150392689,	150392739-150392740	Na	150362888,150363490,150363598,150372028,150372199,150374795,150374885,150375495,150375624,150380311,150380377,150381498,150381594,150382267,150382408,150383057,150383096,150384428,150384535,150386357,150386453,150388522,150388619,150390235,	Na	150361313-150361313,	150390356,150392689,	150392739-150392740,	1	1	1_2_3_4_5_6_7_8_9_10_11_12_13_14,	-
BC004004	Oligo_5.2	29268943-29268943	29269002,29277856,29277947,29282059,29282207,29301484,	29301523-29301524	Na	29282207,	Na	29268943-29268943,	29269002,29277856,29277947,29282059,29301484,	29301523-29301524,	1	1	1_2_3_9,	+
BC004004	Oligo_5.2	29268978-29268978	29269002,29277856,29277947,29282059,29282267,29282677,29282891,29294006,29294161,29294274,29294414,29296559,29296689,29298641,29298765,29301355,	29301523-29301524	Na	29282267,29282677,29282891,29294006,29294161,29294274,29294414,29296559,29296689,29298641,29298765,29301355,	Na	29268978-29268978,	29269002,29277856,29277947,29282059,	29301523-29301524,	1	2	1_2_3_4_5_6_7_8_9	+
BC005537	Oligo_1.1	24802907-24802907	24803509,24804781,24804958,24805861,24805984,24809885,24810020,24812636,	24813609-24813609	Na	24803509,24804781,24804958,24805861,24805984,24809885,24810020,24812636,	Na	24802907-24802907,	Na	24813609-24813609,	1	2	1_2_3_4_5	+
BC005537	Oligo_5.2	24802936-24802936	24803509,24804781,24804958,24805861,24805984,24809885,24810020,24812636,	24813870-24813870	Na	24803509,24804781,24804958,24805861,24805984,24809885,24810020,24812636,	Na	24802936-24802936,	Na	24813870-24813870,	1	1	1_2_3_4_5,	+
BC005537	Oligo_5.2	24803282-24803282	24803509,24804781,24804958,24805861,24805984,24809885,24810020,24812636,	24813935-24813935	Na	24803509,24804781,24804958,24805861,24805984,24809885,24810020,24812636,	Na	24803282-24803282,	Na	24813935-24813935,	1	1	1_2_3_4_5,	+
BC026585	Oligo_1.1	157458585-157458585	157458645,157458743,157458852,157461952,157462049,157464408,157464467,157464964,157465030,157465711,157465821,157467165,157467247,157470615,157470797,157472187,157472416,157488442,	157489748-157489748	Na	157458645,157458743,157458852,157461952,157462049,157464408,157464467,157464964,157465030,157465711,157465821,157467165,157467247,157470615,157470797,157472187,157472416,157488442,	Na	157458585-157458585,	Na	157489748-157489748,	1	1	1_2_3_4_5_6_7_8_9_10,	+
BC031181	Oligo_1.1	75005913-75005913	75006114,75008650,75008826,75009277,	75009932-75009934	Na	75008826,75009277,	Na	75005913-75005913,	75006114,75008650,	75009932-75009934,	1	1	1_2_3,	+
Bcap29	Oligo_1.2	31595356-31595361	31596377,31600643,31600744,31617074,31617180,31624114,31624250,31626725,31626876,31630792,31630893,31634262,31634380,31634604,	31634644-31634644	Na	31596377,31600643,31600744,31617074,31617180,31624114,31624250,31626725,31626876,31630792,31630893,31634262,	Na	31595356-31595361,	31634380,31634604,	31634644-31634644,	1	3	1_2_3_4_5_6_7_8	-
Bcap31	Oligo_1.1	73686179-73686182	73686595,73687836,73687937,73688659,73688780,73689546,73689682,73706996,73707144,73712444,73712545,73714792,73714928,73716117,	73716158-73716158	Na	73686595,73687836,73687937,73688659,73688780,73689546,73689682,73706996,73707144,73712444,73712545,73714792,	Na	73686179-73686182,	73714928,73716117,	73716158-73716158,	1	1	1_2_3_4_5_6_7_8,	-
Bcap31	Oligo_1.1	73686179-73686182	73686595,73687836,73687937,73688659,73688780,73689546,73689682,73706996,73707144,73712444,73712545,73714792,73714928,73716117,	73716169-73716171	Na	73686595,73687836,73687937,73688659,73688780,73689546,73689682,73706996,73707144,73712444,73712545,73714792,	Na	73686179-73686182,	73714928,73716117,	73716169-73716171,	2	4	1_2_3_4_5_6_7_8	-
Bcap31	Oligo_5.2	73686179-73686182	73686595,73687836,73687937,73688659,73688780,73689546,73689682,73706996,73707144,73712444,73712545,73714792,73714928,73716117,	73716169-73716171	Na	73686595,73687836,73687937,73688659,73688780,73689546,73689682,73706996,73707144,73712444,73712545,73714792,	Na	73686179-73686182,	73714928,73716117,	73716169-73716171,	1	1	1_2_3_4_5_6_7_8,	-
Bcas2	VLMC_2	103171754-103171754	103171865,103171947,103172040,103173274,103173345,103174339,103174501,103175618,103175669,103177338,103177419,103178354,	103178826-103178826	Na	103171865,103171947,103172040,103173274,103173345,103174339,103174501,103175618,103175669,103177338,103177419,103178354,	Na	103171754-103171754,	Na	103178826-103178826,	1	1	1_2_3_4_5_6_7,	+
Bckdha	Oligo_5.1	25629946-25629946	25630433,25630999,25631171,25631341,25631483,25631637,25631844,25633239,25633401,25638165,25638270,25641456,25641543,25641645,25641826,25658632,	25658750-25658750	Na	25630433,25630999,25631171,25631341,25631483,25631637,25631844,25633239,25633401,25638165,25638270,25641456,25641543,25641645,25641826,25658632,	Na	25629946-25629946,	Na	25658750-25658750,	1	1	1_2_3_4_5_6_7_8_9,	-
Bckdk	VLMC_1	127904114-127904114	127904169,127904762,127905125,127905221,127905290,127905369,127905480,127905748,127905796,127905872,127905992,127906071,127906170,127906348,127906422,127907218,127907347,127907441,127907531,127907920,127908079,127908166,	127908602-127908602	Na	127905125,127905221,127905290,127905369,127905480,127905748,127905796,127905872,127905992,127906071,127906170,127906348,127906422,127907218,127907347,127907441,127907531,127907920,127908079,127908166,	Na	127904114-127904114,	127904169,127904762,	127908602-127908602,	1	1	1_2_3_4_5_6_7_8_9_10_11_12,	+
Bclaf1	Oligo_1.1	20312516-20312516	20312604,20318007,20318111,20322002,20322116,20322962,20323868,20325139,20325805,20325929,20326099,20328101,20328207,20329309,20329394,20332085,20332261,20333391,20333572,20334498,20334645,20339708,20339921,20340051,	20340261-20340261	Na	20322116,20322962,20323868,20325139,20325805,20325929,20326099,20328101,20328207,20329309,20329394,20332085,20332261,20333391,20333572,20334498,20334645,20339708,20339921,20340051,	Na	20312516-20312516,	20312604,20318007,20318111,20322002,	20340261-20340261,	1	2	1_2_3_4_5_6_7_8_9_10_11_12_13	+
Bcs1l	Oligo_5.2	74588368-74588368	74588487,74589485,74589878,74589959,74590099,74590264,74590459,74590670,74590734,74590959,74591129,74591588,74591706,74591821,	74592190-74592190	Na	74589878,74589959,74590099,74590264,74590459,74590670,74590734,74590959,74591129,74591588,74591706,74591821,	Na	74588368-74588368,	74588487,74589485,	74592190-74592190,	1	1	1_2_3_4_5_6_7_8,	+
Bet1	Oligo_5.2	4076903-4076903	4078036,4079960,4080017,4082457,4082582,4086776,	4086927-4086927	Na	4078036,4079960,4080017,4082457,4082582,4086776,	Na	4076903-4076903,	Na	4086927-4086927,	1	1	1_2_3_4,	-
Bet1l	VLMC_2	140854386-140854387	140854623,140854764,140854821,140855073,140855165,140856220,	140856283-140856287	Na	140854623,140854764,140854821,140855073,140855165,140856220,	Na	140854386-140854387,	Na	140856283-140856287,	1	7	1_2_3_4	-
Bet1l	Oligo_5.2	140854386-140854387	140854623,140854764,140854821,140855073,140855165,140856220,	140856283-140856287	Na	140854623,140854764,140854821,140855073,140855165,140856220,	Na	140854386-140854387,	Na	140856283-140856287,	1	1	1_2_3_4,	-
Bhlhb9	VLMC_1	135885892-135885894	135886087,135886844,135886926,135887260,135887315,135888367,135888479,135888750,	135891050-135891050	Na	Na	Na	135885892-135885894,	135886087,135886844,135886926,135887260,135887315,135888367,135888479,135888750,	135891050-135891050,	1	1	1_2_3_4_5,	+
Bhlhb9	VLMC_1	135885892-135885894	135886087,135886844,135886926,135887260,135887317,135888371,135888479,135888750,	135891077-135891078	Na	Na	Na	135885892-135885894,	135886087,135886844,135886926,135887260,135887317,135888371,135888479,135888750,	135891077-135891078,	2	15	1_2_3_4_5	+
Bhlhe22	Oligo_5.2	18056443-18056443	Na	18056881-18056881	Na	Na	Na	18056443-18056443,	Na	18056881-18056881,	1	1	1,	+
Bicd1	Oligo_5.2	149409079-149409079	149409641,149483983,149484196,149494559,149494712,149511691,149512117,149512795,149513890,149516932,149517084,149518905,	149519328-149519328	Na	149409641,149483983,149484196,149494559,149494712,149511691,149512117,149512795,149513890,149516932,149517084,149518905,	149519328-149519328,	149409079-149409079,	Na	Na	1	1	1_2_3_4_5_6_7,	+
Bin1	Oligo_1.1	32377224-32377224	32377490,32406099,32406180,32412420,32412475,32412616,32412711,32413094,32413190,32414182,32414290,32419842,32419928,32420068,32420144,32421877,32421960,32424819,32424967,32431670,32431742,32431982,32432093,32432323,32432425,32435134,	32435732-32435737	Na	32377490,32406099,32406180,32412420,32412475,32412616,32412711,32413094,32413190,32414182,32414290,32419842,32419928,32420068,32420144,32421877,32421960,32424819,32424967,32431670,32431742,32431982,32432093,32432323,32432425,32435134,	Na	32377224-32377224,	Na	32435732-32435737,	1	1	1_2_3_4_5_6_8_9_10_11_16_17_18_19,	+
Bin1	Oligo_1.1	32377265-32377265	32377490,32406099,32406180,32412420,32412475,32412616,32412711,32413094,32413190,32414182,32414290,32414945,32415037,32419842,32419928,32420068,32420144,32421877,32421960,32424819,32424967,32431670,32431742,32431982,32432093,32432323,32432425,32435134,	32435732-32435737	Na	32377490,32406099,32406180,32412420,32412475,32412616,32412711,32413094,32413190,32414182,32414290,32414945,32415037,32419842,32419928,32420068,32420144,32421877,32421960,32424819,32424967,32431670,32431742,32431982,32432093,32432323,32432425,32435134,	Na	32377265-32377265,	Na	32435732-32435737,	1	1	1_2_3_4_5_6_7_8_9_10_11_16_17_18_19,	+
Bin1	Oligo_1.1	32377436-32377439	32377490,32406099,32406180,32412420,32412475,32412616,32412711,32413094,32413179,32414258,32414290,32419842,32419928,32420068,32420144,32421877,32421960,32424819,32424967,32431982,32432091,32432323,32432425,32435134,	32435732-32435737	32377436-32377439,	32377490,32406099,32406180,32412420,32412475,32412616,32412711,32413094,32413179,32414258,32414290,32419842,32419928,32420068,32420144,32421877,32421960,32424819,32424967,32431982,32432091,32432323,32432425,32435134,	Na	Na	Na	32435732-32435737,	1	1	1_2_3_4_5_6_8_9_10_11_17_18_19,	+
Bin1	Oligo_1.1	32377436-32377439	32377490,32406099,32406180,32412420,32412475,32412616,32412711,32413094,32413179,32414258,32414290,32419842,32419928,32420068,32420144,32421877,32421960,32424819,32424967,32431982,32432093,32432323,32432425,32435134,	32435732-32435737	32377436-32377439,	32377490,32406099,32406180,32412420,32412475,32412616,32412711,32413094,32413179,32414258,32414290,32419842,32419928,32420068,32420144,32421877,32421960,32424819,32424967,32431982,32432093,32432323,32432425,32435134,	Na	Na	Na	32435732-32435737,	1	2	1_2_3_4_5_6_8_9_10_11_17_18_19	+
Bloc1s1	Oligo_1.1	128919913-128919914	128920107,128920558,128920691,128922653,128922726,128923374,	128923498-128923498	Na	128920107,128920558,128920691,128922653,128922726,128923374,	Na	128919913-128919914,	Na	128923498-128923498,	1	1	1_2_3_4,	-
Bloc1s1	VLMC_2	128919913-128919914	128920107,128920558,128920691,128922653,128922726,128923374,	128923519-128923519	Na	128920107,128920558,128920691,128922653,128922726,128923374,	Na	128919913-128919914,	Na	128923519-128923519,	1	3	1_2_3_4	-
Bloc1s1	Oligo_5.1	128919913-128919914	128920107,128920558,128920691,128922653,128922726,128923374,	128923481-128923481	Na	128920107,128920558,128920691,128922653,128922726,128923374,	Na	128919913-128919914,	Na	128923481-128923481,	1	1	1_2_3_4,	-
Bloc1s1	Oligo_5.1	128919913-128919914	128920107,128920558,128920691,128922653,128922726,128923374,	128923492-128923492	Na	128920107,128920558,128920691,128922653,128922726,128923374,	Na	128919913-128919914,	Na	128923492-128923492,	1	3	1_2_3_4	-
Bloc1s5	VLMC_1	38602704-38602707	38604028,38612642,38612701,38619089,38619219,38630992,38631075,38634935,	38634981-38634982	Na	38604028,38612642,38612701,38619089,38619219,38630992,38631075,38634935,	38634981-38634982,	38602704-38602707,	Na	Na	3	4	1_2_3_4_5	-
Blvrb	VLMC_1	27448046-27448046	27448196,27459255,27459420,27459562,27459652,27462566,27462695,27465719,	27465950-27465950	Na	27448196,27459255,27459420,27459562,27459652,27462566,27462695,27465719,	Na	27448046-27448046,	Na	27465950-27465950,	1	7	1_2_3_4_5	+
Bmyc	Oligo_5.1	25707219-25707219	Na	25707669-25707669	25707219-25707219,	Na	Na	Na	Na	25707669-25707669,	1	2	1	+
Bmyc	Oligo_1.2	25707258-25707258	Na	25707669-25707669	25707258-25707258,	Na	Na	Na	Na	25707669-25707669,	1	1	1,	+
Bnip1	Oligo_1.1	26781084-26781084	26781176,26783444,26783537,26789694,26789796,26790925,26791044,26791940,	26792518-26792518	Na	26781176,26783444,26783537,26789694,26789796,26790925,26791044,26791940,	Na	26781084-26781084,	Na	26792518-26792518,	1	1	1_2_4_5_6,	+
Bola3	Oligo_1.1	83349483-83349484	83349554,83351265,83351389,83353041,83353130,83358146,	83358345-83358345	Na	83349554,83351265,83351389,83353041,83353130,83358146,	Na	83349483-83349484,	Na	83358345-83358345,	2	2	1_2_3_4,	+
Bpgm	Oligo_5.2	34476355-34476355	34476422,34487289,	34489301-34489301	Na	Na	34489301-34489301,	34476355-34476355,	34476422,34487289,	Na	1	2	1_2	+
Bpnt1	Oligo_1.1	185332165-185332166	185332263,185338105,185338232,185341222,185341327,185345314,185345422,185346674,185346723,185348743,185348835,185349836,185349881,185352181,185352379,185353956,185354062,185356477,	185357767-185357769	Na	185338232,185341222,185341327,185345314,185345422,185346674,185346723,185348743,185348835,185349836,185349881,185352181,185352379,185353956,185354062,185356477,	Na	185332165-185332166,	185332263,185338105,	185357767-185357769,	2	3	1_2_3_4_5_6_7_8_9	+
Bpnt1	Oligo_1.1	185332179-185332179	185332263,185338105,185338232,185341222,185341327,185345314,185345422,185346674,185346723,185348743,185348835,185349836,185349881,185352181,185352379,185353956,185354062,185356477,	185357767-185357769	Na	185338232,185341222,185341327,185345314,185345422,185346674,185346723,185348743,185348835,185349836,185349881,185352181,185352379,185353956,185354062,185356477,	Na	185332179-185332179,	185332263,185338105,	185357767-185357769,	1	2	1_2_3_4_5_6_7_8_9	+
Bpnt1	Oligo_5.2	185332165-185332166	185332263,185338105,185338232,185341222,185341327,185345314,185345422,185346674,185346723,185348743,185348835,185349836,185349881,185352181,	185352794-185352794	Na	185338232,185341222,185341327,185345314,185345422,185346674,185346723,185348743,185348835,185349836,185349881,185352181,	185352794-185352794,	185332165-185332166,	185332263,185338105,	Na	1	2	1_2_3_4_5_6_7	+
Bpnt1	Oligo_5.2	185332179-185332179	185332263,185338105,185338232,185341222,185341327,185345314,185345422,185346677,185346723,185348743,185348835,185349836,185349881,185352181,185352379,185353956,185354062,185356477,	185357767-185357769	Na	185338232,185341222,185341327,185345314,185345422,185346677,185346723,185348743,185348835,185349836,185349881,185352181,185352379,185353956,185354062,185356477,	Na	185332179-185332179,	185332263,185338105,	185357767-185357769,	1	2	1_2_3_4_5_6_7_8_9	+
Brinp3	Oligo_5.2	146495186-146495186	Na	146495846-146495846	Na	Na	Na	146495186-146495186,	Na	146495846-146495846,	1	1	1,	+
Brix1	VLMC_1	10476179-10476182	10476596,10476806,10476935,10478668,10478770,10478892,10478943,10479072,10479146,10479248,10479298,10479580,10479651,10481715,10481759,10483294,10483406,10485734,	10485901-10485904	Na	10476596,10476806,10476935,10478668,10478770,10478892,10478943,10479072,10479146,10479248,10479298,10479580,10479651,10481715,10481759,10483294,10483406,10485734,	Na	10476179-10476182,	Na	10485901-10485904,	1	3	1_2_3_4_5_6_7_8_9_10	-
Brix1	Oligo_1.1	10476179-10476182	10476596,10476806,10476935,10478668,10478770,10478892,10478943,10479072,10479146,10479248,10479298,10479580,10479651,10481715,10481759,10483294,10483406,10485734,	10485901-10485904	Na	10476596,10476806,10476935,10478668,10478770,10478892,10478943,10479072,10479146,10479248,10479298,10479580,10479651,10481715,10481759,10483294,10483406,10485734,	Na	10476179-10476182,	Na	10485901-10485904,	2	3	1_2_3_4_5_6_7_8_9_10	-
Brix1	Oligo_5.1	10476179-10476182	10476596,10476806,10476935,10478668,10478770,10478892,10478943,10479072,10479146,10479248,10479298,10479580,10479651,10481715,10481759,10483294,10483406,10485734,	10485901-10485904	Na	10476596,10476806,10476935,10478668,10478770,10478892,10478943,10479072,10479146,10479248,10479298,10479580,10479651,10481715,10481759,10483294,10483406,10485734,	Na	10476179-10476182,	Na	10485901-10485904,	2	3	1_2_3_4_5_6_7_8_9_10	-
Brix1	Oligo_5.2	10476179-10476182	10476596,10476806,10476935,10478668,10478770,10478892,10478943,10479072,10479146,10479248,10479298,10479580,10479651,10481715,10481759,10483294,10483406,10485734,	10485913-10485913	Na	10476596,10476806,10476935,10478668,10478770,10478892,10478943,10479072,10479146,10479248,10479298,10479580,10479651,10481715,10481759,10483294,10483406,10485734,	Na	10476179-10476182,	Na	10485913-10485913,	1	1	1_2_3_4_5_6_7_8_9_10,	-
Brk1	VLMC_2	113604856-113604856	113604896,113615775,113615858,113616064,	113616948-113616950	113604856-113604856,	113604896,113615775,113615858,113616064,	Na	Na	Na	113616948-113616950,	1	8	1_2_3	+
Brms1	Oligo_1.1	5041403-5041403	5041490,5045892,5046038,5046135,5046226,5046393,5046521,5046649,5046729,5046814,5046911,5047391,5047484,5048508,5048573,5048992,5049032,5049406,	5049910-5049910	Na	5046038,5046135,5046226,5046393,5046521,5046649,5046729,5046814,5046911,5047391,5047484,5048508,5048573,5048992,5049032,5049406,	Na	5041403-5041403,	5041490,5045892,	5049910-5049910,	1	1	1_2_3_4_5_6_7_8_9_10,	+
Bsg	VLMC_2	79704460-79704460	79704584,79709670,79709827,79710057,79710140,79710259,79710402,79710637,79710920,79711255,79711280,79711493,	79711964-79711969	Na	79704584,79709670,79709827,79710057,79710140,79710259,79710402,79710637,79710920,79711255,79711280,79711493,	Na	79704460-79704460,	Na	79711964-79711969,	1	1	1_3_4_5_6_7_8,	+
Bsg	Oligo_1.2	79704507-79704507	79704584,79709670,79709827,79710057,79710140,79710259,79710402,79710637,79710920,79711255,79711280,79711493,	79711664-79711664	Na	79704584,79709670,79709827,79710057,79710140,79710259,79710402,79710637,79710920,79711255,79711280,79711493,	Na	79704507-79704507,	Na	79711664-79711664,	1	1	1_3_4_5_6_7_8,	+
Btf3l4	Oligo_1.1	108816443-108816443	108816886,108818184,108818244,108819135,108819337,108826099,108826213,108830517,108830583,108833507,	108833572-108833572	Na	108816886,108818184,108818244,108819135,108819337,108826099,108826213,108830517,	Na	108816443-108816443,	108830583,108833507,	108833572-108833572,	1	1	1_2_3_4_5_6,	-
Btg2	VLMC_2	134075322-134075330	134077022,134077470,134077703,134078911,	134079116-134079117	Na	134077470,134077703,134078911,	Na	134075322-134075330,	134077022,	134079116-134079117,	1	4	1_2	-
Btg2	VLMC_2	134077202-134077205	134077703,134078911,	134079042-134079042	Na	134077703,134078911,	134079042-134079042,	134077202-134077205,	Na	Na	1	2	1_2	-
Btg2	VLMC_2	134077202-134077205	134077703,134078911,	134079116-134079117	Na	134077703,134078911,	Na	134077202-134077205,	Na	134079116-134079117,	6	21	1_2	-
Btrc	Oligo_1.1	45363816-45363816	45363886,45406544,45406586,45423132,45423240,45456532,45456610,45471014,45471104,45502931,45503163,45507683,45507870,45512644,45512741,45513386,45513524,45514007,45514126,45515857,45516107,45517014,45517133,45518808,45518919,45519441,45519520,45527263,45527456,45528972,	45529295-45529295	Na	45363886,45406544,45406586,45423132,45423240,45456532,45456610,45471014,45471104,45502931,45503163,45507683,45507870,45512644,45512741,45513386,45513524,45514007,45514126,45515857,45516107,45517014,45517133,45518808,45518919,45519441,45519520,45527263,	Na	45363816-45363816,	45527456,45528972,	45529295-45529295,	1	1	1_2_3_4_5_6_7_8_9_10_11_12_13_14_15,	+
Bub3	VLMC_2	131560390-131560391	131560454,131560709,131560904,131561536,131561606,131563333,131563485,131566192,131566351,131568183,131568361,131568504,131568721,131570878,	131571172-131571173	Na	131560709,131560904,131561536,131561606,131563333,131563485,131566192,131566351,131568183,131568361,131568504,131568721,131570878,	Na	131560390-131560391,	131560454,	131571172-131571173,	1	2	1_2_3_4_5_6_7_8	+
Bub3	Oligo_5.2	131560390-131560391	131560454,131560709,131560904,131561536,131561606,131563333,131563485,131566192,131566351,131568183,131568361,131568504,131568721,131570878,	131571172-131571173	Na	131560709,131560904,131561536,131561606,131563333,131563485,131566192,131566351,131568183,131568361,131568504,131568721,131570878,	Na	131560390-131560391,	131560454,	131571172-131571173,	1	1	1_2_3_4_5_6_7_8,	+
Bzw1	Oligo_1.1	58393137-58393148	58393216,58394201,58394275,58397675,58397852,58399003,58399098,58400078,58400144,58400706,58400842,58401113,58401223,58401340,58401511,58402886,58403033,58403614,58403753,58404231,58404354,58405034,	58406216-58406216	Na	58394275,58397675,58397852,58399003,58399098,58400078,58400144,58400706,58400842,58401113,58401223,58401340,58401511,58402886,58403033,58403614,58403753,58404231,58404354,58405034,	Na	58393137-58393148,	58393216,58394201,	58406216-58406216,	1	1	1_2_3_4_5_6_7_8_9_10_11_12,	+
Bzw1	Oligo_1.1	58393137-58393148	58393216,58394201,58394275,58397675,58397852,58399003,58399098,58400078,58400144,58400706,58400842,58401113,58401223,58401340,58401511,58402886,58403033,58403614,58403753,58404231,58404354,58405034,	58406223-58406223	Na	58394275,58397675,58397852,58399003,58399098,58400078,58400144,58400706,58400842,58401113,58401223,58401340,58401511,58402886,58403033,58403614,58403753,58404231,58404354,58405034,	Na	58393137-58393148,	58393216,58394201,	58406223-58406223,	1	1	1_2_3_4_5_6_7_8_9_10_11_12,	+
Bzw1	Oligo_1.1	58393137-58393148	58393216,58394201,58394275,58397675,58397852,58399003,58399098,58400078,58400144,58400706,58400842,58401113,58401223,58401340,58401511,58402886,58403033,58403614,58403753,58404231,58404354,58405034,	58406547-58406551	Na	58394275,58397675,58397852,58399003,58399098,58400078,58400144,58400706,58400842,58401113,58401223,58401340,58401511,58402886,58403033,58403614,58403753,58404231,58404354,58405034,	Na	58393137-58393148,	58393216,58394201,	58406547-58406551,	3	5	1_2_3_4_5_6_7_8_9_10_11_12	+
Bzw2	Oligo_1.1	36092260-36092262	36092309,36092966,36093089,36104261,36104400,36107495,36107642,36109704,36109875,36113967,36114077,36118986,36119122,36120718,36120784,36123934,36124038,36129991,36130168,36134890,36134955,36156667,	36156787-36156787	Na	36092309,36092966,36093089,36104261,36104400,36107495,36107642,36109704,36109875,36113967,36114077,36118986,36119122,36120718,36120784,36123934,36124038,36129991,36130168,36134890,	Na	36092260-36092262,	36134955,36156667,	36156787-36156787,	1	1	1_2_3_4_5_6_7_8_9_10_11_12,	-
C1d	Oligo_1.1	17257627-17257627	17257658,17262647,17262794,17263608,17263675,17263950,17264006,17266530,	17267225-17267230	Na	17262794,17263608,17263675,17263950,17264006,17266530,	Na	17257627-17257627,	17257658,17262647,	17267225-17267230,	1	2	1_2_3_4_5	+
C1d	Oligo_5.2	17257633-17257633	17257658,17262647,17262794,17263608,17263675,17263950,17264006,17266530,	17267225-17267230	Na	17262794,17263608,17263675,17263950,17264006,17266530,	Na	17257633-17257633,	17257658,17262647,	17267225-17267230,	1	1	1_2_3_4_5,	+
C1galt1c1	Oligo_1.2	38630791-38630792	38632123,38634977,	38635005-38635005	Na	Na	Na	38630791-38630792,	38632123,38634977,	38635005-38635005,	1	1	1_2,	-
C1galt1c1	Oligo_5.2	38630783-38630783	38632123,38634977,	38635016-38635016	Na	Na	Na	38630783-38630783,	38632123,38634977,	38635016-38635016,	1	1	1_2,	-
C1qtnf7	VLMC_2	43515785-43515785	43515986,43609052,43609298,43615619,	43616584-43616585	Na	43609298,43615619,	Na	43515785-43515785,	43515986,43609052,	43616584-43616585,	1	1	1_2_3,	+
C630043F03Rik	Oligo_1.1	72201243-72201243	Na	72203886-72203890	Na	Na	Na	Na	Na	Na	2	5	1	+
C630043F03Rik	Oligo_5.2	72201830-72201830	Na	72203886-72203890	Na	Na	Na	Na	Na	Na	1	1	1,	+
C920021L13Rik	Oligo_5.1	95871529-95871529	95871685,95886790,	95887954-95887954	Na	Na	Na	Na	Na	Na	1	3	1_2	+
Cacnb4	Oligo_1.1	52434046-52434047	52434749,52436885,52437071,52449949,52450045,52451868,52452020,52455599,52455709,52464609,52464668,52465597,52465678,52467243,52467320,52469476,52469607,52474862,52474985,52477691,52477811,52558268,	52558544-52558544	Na	52434749,52436885,52437071,52449949,52450045,52451868,52452020,52455599,52455709,52464609,52464668,52465597,52465678,52467243,52467320,52469476,52469607,52474862,52474985,52477691,52477811,52558268,	52558544-52558544,	52434046-52434047,	Na	Na	1	2	1_2_3_4_5_6_7_9_10_11_12_14	-
Cacnb4	Oligo_1.1	52434046-52434047	52434749,52436885,52437071,52449949,52450045,52451868,52452020,52455599,52455709,52464609,52464668,52465597,52465678,52467243,52467320,52469476,52469607,52474862,52474985,52477691,52477811,52556201,52556361,52558268,	52558560-52558560	Na	52434749,52436885,52437071,52449949,52450045,52451868,52452020,52455599,52455709,52464609,52464668,52465597,52465678,52467243,52467320,52469476,52469607,52474862,52474985,52477691,52477811,52556201,52556361,52558268,	52558560-52558560,	52434046-52434047,	Na	Na	1	1	1_2_3_4_5_6_7_9_10_11_12_13_14,	-
Cacnb4	Oligo_1.1	52451061-52451066	52451276,52451868,52452020,52455599,52455709,52464609,52464668,52465597,52465678,52465893,52465913,52467243,52467320,52469476,52469607,52474862,52474985,52477691,52477811,52556201,52556361,52558268,	52558566-52558566	52451061-52451066,	52451276,52451868,52452020,52455599,52455709,52464609,52464668,52465597,52465678,52465893,52465913,52467243,52467320,52469476,52469607,52474862,52474985,52477691,52477811,52556201,52556361,52558268,	52558566-52558566,	Na	Na	Na	1	1	4_5_6_7_8_9_10_11_12_13_14,	-
Cacybp	Oligo_1.1	160202924-160202925	160203723,160204967,160205065,160206095,160206195,160206612,160206709,160208378,160208595,160212646,	160212812-160212812	Na	160203723,160204967,160205065,160206095,160206195,160206612,160206709,160208378,160208595,160212646,	Na	160202924-160202925,	Na	160212812-160212812,	1	1	1_2_3_4_5_6,	-
Cacybp	VLMC_2	160202924-160202925	160203723,160204967,160205065,160206095,160206195,160206612,160206709,160208378,160208595,160212646,	160212848-160212848	Na	160203723,160204967,160205065,160206095,160206195,160206612,160206709,160208378,160208595,160212646,	Na	160202924-160202925,	Na	160212848-160212848,	1	2	1_2_3_4_5_6	-
Cacybp	Oligo_5.2	160202924-160202925	160203723,160204967,160205065,160206095,160206195,160206612,160206709,160208378,160208595,160212646,	160212819-160212819	Na	160203723,160204967,160205065,160206095,160206195,160206612,160206709,160208378,160208595,160212646,	Na	160202924-160202925,	Na	160212819-160212819,	1	1	1_2_3_4_5_6,	-
Cald1	VLMC_2	34709507-34709507	34709697,34741788,34741935,34745618,34745631,34745675,	34745946-34745946	Na	34709697,34741788,34741935,34745618,34745631,34745675,	34745946-34745946,	34709507-34709507,	Na	Na	2	7	1_2_3	+
Cald1	VLMC_2	34709533-34709533	34709697,34741788,34741935,34745618,	34745946-34745946	Na	34709697,34741788,34741935,34745618,	34745946-34745946,	34709533-34709533,	Na	Na	1	5	1_2_3	+
Calm1	VLMC_1	100199537-100199541	100199716,100202392,100202423,100203574,100203718,100205612,100205719,100206097,100206233,100206399,	100206492-100206503	Na	100199716,100202392,100202423,100203574,100203718,100205612,100205719,100206097,100206233,100206399,	Na	100199537-100199541,	Na	100206492-100206503,	2	4	1_2_3_4_5_6	+
Calm1	Oligo_1.1	100199537-100199541	100199716,100202392,100202423,100203574,100203718,100205612,100205719,100206097,100206233,100206399,	100206492-100206503	Na	100199716,100202392,100202423,100203574,100203718,100205612,100205719,100206097,100206233,100206399,	Na	100199537-100199541,	Na	100206492-100206503,	1	1	1_2_3_4_5_6,	+
Calm1	Oligo_1.1	100199575-100199575	100199716,100202392,100202423,100203574,100203718,100205612,100205719,100206097,100206233,100206399,	100206492-100206503	Na	100199716,100202392,100202423,100203574,100203718,100205612,100205719,100206097,100206233,100206399,	Na	100199575-100199575,	Na	100206492-100206503,	1	5	1_2_3_4_5_6	+
Calm1	VLMC_2	100199655-100199657	100199716,100202392,100202423,100203574,100203718,100205612,100205719,100206097,100206233,100206399,	100206492-100206503	Na	100199716,100202392,100202423,100203574,100203718,100205612,100205719,100206097,100206233,100206399,	Na	100199655-100199657,	Na	100206492-100206503,	2	2	1_2_3_4_5_6,	+
Calm1	VLMC_2	100199671-100199671	100199716,100202392,100202423,100203574,100203718,100205612,100205719,100206097,100206233,100206399,	100206492-100206503	Na	100199716,100202392,100202423,100203574,100203718,100205612,100205719,100206097,100206233,100206399,	Na	100199671-100199671,	Na	100206492-100206503,	1	2	1_2_3_4_5_6	+
Calm1	Oligo_5.1	100199597-100199597	100199716,100202392,100202423,100203574,100203718,100205612,100205719,100206097,100206233,100206399,	100206492-100206503	Na	100199716,100202392,100202423,100203574,100203718,100205612,100205719,100206097,100206233,100206399,	Na	100199597-100199597,	Na	100206492-100206503,	1	2	1_2_3_4_5_6	+
Calm1	Oligo_1.2	100199566-100199566	100199716,100202392,100202423,100203574,100203718,100205612,100205719,100206097,100206233,100206399,	100206492-100206503	Na	100199716,100202392,100202423,100203574,100203718,100205612,100205719,100206097,100206233,100206399,	Na	100199566-100199566,	Na	100206492-100206503,	1	1	1_2_3_4_5_6,	+
Calm1	Oligo_5.2	100199566-100199566	100199716,100202392,100202423,100203574,100203718,100205612,100205719,100206097,100206233,100206399,	100206492-100206503	Na	100199716,100202392,100202423,100203574,100203718,100205612,100205719,100206097,100206233,100206399,	Na	100199566-100199566,	Na	100206492-100206503,	1	3	1_2_3_4_5_6	+
Calm1	Oligo_5.2	100199640-100199640	100199716,100202392,100202423,100203574,100203718,100205612,100205719,100206097,100206233,100206399,	100206492-100206503	Na	100199716,100202392,100202423,100203574,100203718,100205612,100205719,100206097,100206233,100206399,	Na	100199640-100199640,	Na	100206492-100206503,	1	1	1_2_3_4_5_6,	+
Calm2	Oligo_5.1	87433413-87433418	87434055,87435075,87435211,87435603,87435710,87435790,87435934,87442695,87442726,87446792,	87446863-87446868	Na	87434055,87435075,87435211,87435603,87435710,87435790,87435934,87442695,87442726,87446792,	Na	87433413-87433418,	Na	87446863-87446868,	2	2	1_2_3_4_5_6,	-
Calm2	Oligo_5.1	87433437-87433437	87434055,87435075,87435211,87435603,87435710,87435790,87435934,87442695,87442726,87446792,	87446863-87446868	Na	87434055,87435075,87435211,87435603,87435710,87435790,87435934,87442695,87442726,87446792,	Na	87433437-87433437,	Na	87446863-87446868,	1	9	1_2_3_4_5_6	-
Calm2	Oligo_5.2	87433413-87433418	87434055,87435075,87435211,87435603,87435647,87446792,	87446863-87446868	Na	87434055,87435075,87435211,87435603,87435647,87446792,	Na	87433413-87433418,	Na	87446863-87446868,	1	1	1_2_3_6,	-
Calm2	Oligo_5.2	87433413-87433418	87434055,87435075,87435211,87435603,87435710,87435790,87435934,87442695,87442726,87446792,	87446863-87446868	Na	87434055,87435075,87435211,87435603,87435710,87435790,87435934,87442695,87442726,87446792,	Na	87433413-87433418,	Na	87446863-87446868,	6	6	1_2_3_4_5_6,	-
Calm2	Oligo_5.2	87433413-87433418	87434053,87434802,87434805,87435075,87435211,87435603,87435710,87435790,87435934,87442695,87442726,87446792,	87446863-87446868	Na	87434053,87434802,87434805,87435075,87435211,87435603,87435710,87435790,87435934,87442695,87442726,87446792,	Na	87433413-87433418,	Na	87446863-87446868,	1	1	1_2_3_4_5_6,	-
Calm3	Oligo_5.1	16916808-16916811	16916976,16917074,16917210,16917385,16917492,16917584,16917728,16919634,16919665,16923840,	16923936-16923936	Na	16916976,16917074,16917210,16917385,16917492,16917584,16917728,16919634,16919665,16923840,	Na	16916808-16916811,	Na	16923936-16923936,	1	2	1_2_3_4_5_6	-
Calm3	Oligo_5.2	16916808-16916811	16916976,16917074,16917210,16917385,16917492,16917584,16917728,16919634,16919665,16923840,	16923936-16923936	Na	16916976,16917074,16917210,16917385,16917492,16917584,16917728,16919634,16919665,16923840,	Na	16916808-16916811,	Na	16923936-16923936,	1	2	1_2_3_4_5_6	-
Calu	VLMC_1	29348153-29348154	29348208,29356470,29356697,29361293,29361487,29366039,29366206,29366916,29366977,29372470,29372670,29374398,	29376666-29376668	Na	29356697,29361293,29361487,29366039,29366206,29366916,29366977,29372470,29372670,29374398,	Na	29348153-29348154,	29348208,29356470,	29376666-29376668,	1	1	1_2_3_4_5_6_7,	+
Calu	Oligo_1.1	29348153-29348154	29348208,29356470,29356697,29361559,29361753,29366039,29366206,29366916,29366977,29372470,29372670,29374398,	29376666-29376668	Na	29356697,29361559,29361753,29366039,29366206,29366916,29366977,29372470,29372670,29374398,	Na	29348153-29348154,	29348208,29356470,	29376666-29376668,	1	4	1_2_4_5_6_7	+
Calu	VLMC_2	29348153-29348154	29348208,29356470,29356697,29361559,29361753,29366039,29366206,29366916,29366977,29372470,29372670,29374398,	29376666-29376668	Na	29356697,29361559,29361753,29366039,29366206,29366916,29366977,29372470,29372670,29374398,	Na	29348153-29348154,	29348208,29356470,	29376666-29376668,	1	2	1_2_4_5_6_7	+
Canx	Oligo_1.1	50294604-50294604	50294648,50308910,50308929,50310371,50310430,50310793,50310867,50311603,50311784,50325492,	50325524-50325524	Na	50308910,50308929,50310371,50310430,50310793,50310867,50311603,	Na	50294604-50294604,	50294648,50311784,50325492,	50325524-50325524,	1	1	1_11_12_13_14_15,	-
Cap1	VLMC_2	122885332-122885332	Na	122885861-122885861	Na	Na	Na	122885332-122885332,	Na	122885861-122885861,	1	3	13	-
Caprin1	Oligo_1.1	103765013-103765013	103766468,103771789,103771847,103772668,103772818,103772973,103773084,103773733,103773795,103775416,103775525,103775609,103775765,103775933,103776020,103776104,103776157,103777962,103778100,103779163,103779246,103779332,103779571,103782955,103783042,103783142,103783205,103796730,	103796887-103796887	Na	103771789,103771847,103772668,103772818,103772973,103773084,103773733,103773795,103775416,103775525,103775609,103775765,103775933,103776020,103776104,103776157,103777962,103778100,103779163,103779246,103779332,103779571,103782955,103783042,103783142,103783205,103796730,	103796887-103796887,	103765013-103765013,	103766468,	Na	1	2	1_5_6_7_8_9_10_11_12_13_14_15_16_17_18	-
Capza2	VLMC_1	17637090-17637098	17637160,17648519,17648583,17650002,17650054,17654105,17654169,17656237,17656444,17657172,17657252,17660748,17660827,17662097,17662169,17665050,17665113,17665294,	17666823-17666824	Na	17637160,17648519,17648583,17650002,17650054,17654105,17654169,17656237,17656444,17657172,17657252,17660748,17660827,17662097,17662169,17665050,17665113,17665294,	Na	17637090-17637098,	Na	17666823-17666824,	3	14	1_2_3_4_5_6_7_8_9_10	+
Capza2	Oligo_1.1	17637090-17637098	17637160,17648519,17648583,17650002,17650054,17654105,17654169,17656237,17656444,17657172,17657252,17660748,17660827,17662097,17662169,17665050,17665113,17665294,	17666823-17666824	Na	17637160,17648519,17648583,17650002,17650054,17654105,17654169,17656237,17656444,17657172,17657252,17660748,17660827,17662097,17662169,17665050,17665113,17665294,	Na	17637090-17637098,	Na	17666823-17666824,	1	3	1_2_3_4_5_6_7_8_9_10	+
Capza2	Oligo_1.1	17637090-17637098	17637160,17648519,17648583,17650002,17650054,17654105,17654169,17656237,17656444,17657172,17657252,17660748,17660827,17662097,17662169,17665050,17665113,17665294,17665464,17666031,	17666823-17666824	Na	17637160,17648519,17648583,17650002,17650054,17654105,17654169,17656237,17656444,17657172,17657252,17660748,17660827,17662097,17662169,17665050,17665113,17665294,	Na	17637090-17637098,	17665464,17666031,	17666823-17666824,	1	3	1_2_3_4_5_6_7_8_9_10	+
Capza2	VLMC_2	17637112-17637115	17637160,17648519,17648583,17650002,17650054,17654105,17654169,17656237,17656444,17657172,17657252,17660748,17660827,17662097,17662169,17665050,17665113,17665294,	17666242-17666242	Na	17637160,17648519,17648583,17650002,17650054,17654105,17654169,17656237,17656444,17657172,17657252,17660748,17660827,17662097,17662169,17665050,17665113,17665294,	Na	17637112-17637115,	Na	17666242-17666242,	1	2	1_2_3_4_5_6_7_8_9_10	+
Capza2	Oligo_5.2	17637112-17637115	17637160,17648519,17648583,17650002,17650054,17654105,17654169,17656237,17656444,17657172,17657252,17660748,17660827,17662097,17662169,17665050,17665113,17665294,	17666529-17666531	Na	17637160,17648519,17648583,17650002,17650054,17654105,17654169,17656237,17656444,17657172,17657252,17660748,17660827,17662097,17662169,17665050,17665113,17665294,	Na	17637112-17637115,	Na	17666529-17666531,	1	3	1_2_3_4_5_6_7_8_9_10	+
Capzb	VLMC_1	139192965-139192965	139193028,139238908,139239002,139239368,139239372,139257268,139257382,139261980,139262097,139279995,139280133,139280465,139280584,139287028,139287094,139287755,139287832,139291002,	139291263-139291266	Na	139193028,139238908,139239002,139239368,139239372,139257268,139257382,139261980,139262097,139279995,139280133,139280465,139280584,139287028,139287094,139287755,139287832,139291002,	Na	139192965-139192965,	Na	139291263-139291266,	1	1	1_2_3_4_5_6_7_8_10,	+
Capzb	Oligo_1.1	139192930-139192930	139193028,139238908,139238998,139257260,139257382,139261983,139262097,139279995,139280137,139280467,139280584,139287028,139287094,139287755,139287832,139288860,139288973,139291002,	139291302-139291305	Na	139193028,139238908,139238998,139257260,139257382,139261983,139262097,139279995,139280137,139280467,139280584,139287028,139287094,139287755,139287832,139288860,139288973,139291002,	Na	139192930-139192930,	Na	139291302-139291305,	1	1	1_2_3_4_5_6_7_8_9_10,	+
Capzb	Oligo_1.1	139192953-139192953	139193028,139238908,139238998,139257260,139257382,139261983,139262097,139279995,139280137,139280467,139280584,139287028,139287094,139287755,139287832,139288860,139288973,139291002,	139291263-139291266	Na	139193028,139238908,139238998,139257260,139257382,139261983,139262097,139279995,139280137,139280467,139280584,139287028,139287094,139287755,139287832,139288860,139288973,139291002,	Na	139192953-139192953,	Na	139291263-139291266,	1	1	1_2_3_4_5_6_7_8_9_10,	+
Capzb	Oligo_1.1	139192985-139192989	139193028,139238908,139238998,139257260,139257382,139261983,139262097,139279995,139280137,139280467,139280584,139287028,139287094,139287755,139287832,139288860,139288973,139291002,	139291263-139291266	Na	139193028,139238908,139238998,139257260,139257382,139261983,139262097,139279995,139280137,139280467,139280584,139287028,139287094,139287755,139287832,139288860,139288973,139291002,	Na	139192985-139192989,	Na	139291263-139291266,	1	1	1_2_3_4_5_6_7_8_9_10,	+
Capzb	VLMC_2	139192974-139192976	139193028,139238908,139238998,139257260,139257382,139261983,139262097,139279995,139280137,139280467,139280584,139287028,139287094,139287755,139287832,139291002,	139291756-139291757	Na	139193028,139238908,139238998,139257260,139257382,139261983,139262097,139279995,139280137,139280467,139280584,139287028,139287094,139287755,139287832,139291002,	Na	139192974-139192976,	Na	139291756-139291757,	1	1	1_2_3_4_5_6_7_8_10,	+
Capzb	VLMC_2	139192985-139192989	139193028,139238908,139238998,139257260,139257382,139261983,139262097,139279995,139280137,139280467,139280584,139287028,139287094,139287755,139287832,139291002,	139291263-139291266	Na	139193028,139238908,139238998,139257260,139257382,139261983,139262097,139279995,139280137,139280467,139280584,139287028,139287094,139287755,139287832,139291002,	Na	139192985-139192989,	Na	139291263-139291266,	2	4	1_2_3_4_5_6_7_8_10	+
Capzb	Oligo_5.2	139192974-139192976	139193028,139238908,139238998,139257260,139257382,139261983,139262097,139279995,139280137,139280467,139280584,139287028,139287094,139287755,139287832,139288860,139288973,139291002,	139291756-139291757	Na	139193028,139238908,139238998,139257260,139257382,139261983,139262097,139279995,139280137,139280467,139280584,139287028,139287094,139287755,139287832,139288860,139288973,139291002,	Na	139192974-139192976,	Na	139291756-139291757,	1	1	1_2_3_4_5_6_7_8_9_10,	+
Car13	Oligo_5.2	14641736-14641736	14641845,14645036,14645234,14650658,14650777,14654883,14654979,14656228,14656291,14656908,14657064,14661454,	14662511-14662511	Na	14641845,14645036,14645234,14650658,14650777,14654883,14654979,14656228,14656291,14656908,14657064,14661454,	Na	14641736-14641736,	Na	14662511-14662511,	1	1	1_2_3_4_5_6_7,	+
Car14	Oligo_5.1	95901899-95901900	95902131,95904319,	95904592-95904592	95901899-95901900,	95902131,95904319,	Na	Na	Na	95904592-95904592,	1	3	10_11	-
Car14	Oligo_5.1	95901899-95901900	95902131,95904319,	95904638-95904639	95901899-95901900,	95902131,95904319,	Na	Na	Na	95904638-95904639,	2	9	10_11	-
Car2	Oligo_5.1	14886689-14886694	14886786,14887833,14888031,14895021,14895140,14895534,14895627,14896699,14896762,14897913,14898069,14899970,	14900576-14900578	Na	14886786,14887833,14888031,14895021,14895140,14895534,14895627,14896699,14896762,14897913,14898069,14899970,	Na	14886689-14886694,	Na	14900576-14900578,	3	11	1_2_3_4_5_6_7	+
Car2	Oligo_5.1	14886689-14886694	14886786,14887833,14888031,14895021,14895140,14895534,14895627,14896699,14896762,14897913,14898069,14899970,	14900762-14900769	Na	14886786,14887833,14888031,14895021,14895140,14895534,14895627,14896699,14896762,14897913,14898069,14899970,	Na	14886689-14886694,	Na	14900762-14900769,	4	7	1_2_3_4_5_6_7	+
Car2	Oligo_5.2	14886689-14886694	14886786,14887833,14888031,14895021,	14895118-14895118	Na	14886786,14887833,14888031,14895021,	14895118-14895118,	14886689-14886694,	Na	Na	4	5	1_2_3	+
Car2	Oligo_5.2	14886689-14886694	14886786,14887833,14888031,14895021,14895140,14895534,14895627,14896699,14896762,14897913,14898069,14899970,	14900553-14900558	Na	14886786,14887833,14888031,14895021,14895140,14895534,14895627,14896699,14896762,14897913,14898069,14899970,	Na	14886689-14886694,	Na	14900553-14900558,	3	3	1_2_3_4_5_6_7,	+
Car2	Oligo_5.2	14886689-14886694	14886786,14887833,14888031,14895021,14895140,14895534,14895627,14896699,14896762,14897913,14898069,14899970,	14900567-14900567	Na	14886786,14887833,14888031,14895021,14895140,14895534,14895627,14896699,14896762,14897913,14898069,14899970,	Na	14886689-14886694,	Na	14900567-14900567,	1	1	1_2_3_4_5_6_7,	+
Car2	Oligo_5.2	14886689-14886694	14886786,14887833,14888031,14895021,14895140,14895534,14895627,14896699,14896762,14897913,14898069,14899970,	14900576-14900578	Na	14886786,14887833,14888031,14895021,14895140,14895534,14895627,14896699,14896762,14897913,14898069,14899970,	Na	14886689-14886694,	Na	14900576-14900578,	9	9	1_2_3_4_5_6_7,	+
Car2	Oligo_5.2	14886689-14886694	14886786,14887833,14888031,14895021,14895140,14895534,14895627,14896699,14896762,14897913,14898069,14899970,	14900762-14900769	Na	14886786,14887833,14888031,14895021,14895140,14895534,14895627,14896699,14896762,14897913,14898069,14899970,	Na	14886689-14886694,	Na	14900762-14900769,	29	36	1_2_3_4_5_6_7	+
Car2	Oligo_5.2	14886748-14886748	14886786,14887833,14888031,14895021,14895140,14895534,14895627,14896699,14896762,14897913,14898069,14899970,	14900762-14900769	Na	14886786,14887833,14888031,14895021,14895140,14895534,14895627,14896699,14896762,14897913,14898069,14899970,	Na	14886748-14886748,	Na	14900762-14900769,	1	1	1_2_3_4_5_6_7,	+
Car5b	VLMC_2	163979090-163979090	163979370,163987097,163987253,163988349,163988412,163990424,163990520,163991350,163991469,164000238,164000436,164027934,	164027984-164027984	Na	163979370,163987097,163987253,163988349,163988412,163990424,163990520,163991350,163991469,164000238,164000436,	Na	163979090-163979090,	164027934,	164027984-164027984,	1	3	1_2_3_4_5_6_8	-
Carkd	Oligo_1.1	11497601-11497601	11497626,11502621,11502772,11504884,11504930,11506706,11506815,11509321,11509557,11510226,11510347,11512894,	11513282-11513284	11497601-11497601,	11497626,11502621,11502772,11504884,11504930,11506706,11506815,11509321,11509557,11510226,11510347,11512894,	Na	Na	Na	11513282-11513284,	1	2	1_2_3_5_6_7_8_10	+
Carkd	Oligo_1.2	11497579-11497580	11497626,11502621,11502772,11504884,11504930,11505430,11505519,11506706,11506815,11509321,11509372,11509452,11509557,11510226,11510347,11511876,11511997,11512894,	11513282-11513284	Na	11497626,11502621,11502772,11504884,11504930,11505430,11505519,11506706,11506815,11509321,11509372,11509452,11509557,11510226,11510347,11511876,11511997,11512894,	Na	11497579-11497580,	Na	11513282-11513284,	1	1	1_2_3_4_5_6_7_8_9_10,	+
Carkd	Oligo_5.2	11497579-11497580	11497626,11502621,11502772,11504884,11504930,11505430,11505519,11506706,11506815,11509321,11509372,11509452,11509557,11510226,11510347,11511876,11511997,11512894,	11513282-11513284	Na	11497626,11502621,11502772,11504884,11504930,11505430,11505519,11506706,11506815,11509321,11509372,11509452,11509557,11510226,11510347,11511876,11511997,11512894,	Na	11497579-11497580,	Na	11513282-11513284,	1	1	1_2_3_4_5_6_7_8_9_10,	+
Carns1	Oligo_5.2	4174020-4174020	4175031,4175393,	4175476-4175476	4174020-4174020,	Na	Na	Na	4175031,4175393,	4175476-4175476,	1	1	9_10,	-
Casp3	Oligo_1.1	46617406-46617407	46617501,46629733,46629801,46632316,46632441,46634197,46634326,46635376,46635552,46636201,46636322,46637918,	46638705-46638706	Na	46629801,46632316,46632441,46634197,46634326,46635376,46635552,46636201,46636322,46637918,	Na	46617406-46617407,	46617501,46629733,	46638705-46638706,	1	2	1_2_3_4_5_6_7	+
Casp3	Oligo_1.1	46617406-46617407	46617501,46629733,46629801,46632316,46632441,46634197,46634326,46635376,46635552,46636201,46636322,46637918,	46638717-46638717	Na	46629801,46632316,46632441,46634197,46634326,46635376,46635552,46636201,46636322,46637918,	Na	46617406-46617407,	46617501,46629733,	46638717-46638717,	1	1	1_2_3_4_5_6_7,	+
Casp3	Oligo_1.1	46617434-46617436	46617501,46629733,46629801,46632316,46632441,46634197,46634284,46638197,	46638705-46638706	Na	46629801,46632316,46632441,46634197,46634284,	Na	46617434-46617436,	46617501,46629733,46638197,	46638705-46638706,	1	4	1_2_3_4_7	+
Casp3	Oligo_1.1	46617434-46617436	46617501,46629733,46629801,46632316,46632441,46634197,46634326,46635376,46635552,46636201,46636322,46637918,	46638705-46638706	Na	46629801,46632316,46632441,46634197,46634326,46635376,46635552,46636201,46636322,46637918,	Na	46617434-46617436,	46617501,46629733,	46638705-46638706,	1	1	1_2_3_4_5_6_7,	+
Casp3	VLMC_2	46617434-46617436	46617496,46629733,46629801,46632316,46632441,46634197,46634326,46635376,46635552,46636201,46636322,46637918,46638978,46639480,	46639685-46639688	Na	46629801,46632316,46632441,46634197,46634326,46635376,46635552,46636201,46636322,46637918,	Na	46617434-46617436,	46617496,46629733,46638978,46639480,	46639685-46639688,	3	9	1_2_3_4_5_6_7	+
Cat	Oligo_1.1	103453999-103454008	103454821,103455077,103455161,103456849,103456957,103460241,103460372,103463286,103463425,103467076,103467229,103467693,103467885,103470298,103470424,103471765,103471870,103472950,103473081,103474329,103474440,103476748,103476920,103484972,	103485094-103485094	Na	103454821,103455077,103455161,103456849,103456957,103460241,103460372,103463286,103463425,103467076,103467229,103467693,103467885,103470298,103470424,103471765,103471870,103472950,103473081,103474329,103474440,103476748,103476920,103484972,	Na	103453999-103454008,	Na	103485094-103485094,	1	1	1_2_3_4_5_6_7_8_9_10_11_12_13,	-
Cat	Oligo_1.1	103453999-103454008	103454821,103455077,103455161,103456849,103456957,103460241,103460372,103463286,103463425,103467076,103467229,103467693,103467885,103470298,103470424,103471765,103471870,103472950,103473081,103474329,103474440,103476748,103476920,103484972,	103485144-103485144	Na	103454821,103455077,103455161,103456849,103456957,103460241,103460372,103463286,103463425,103467076,103467229,103467693,103467885,103470298,103470424,103471765,103471870,103472950,103473081,103474329,103474440,103476748,103476920,103484972,	Na	103453999-103454008,	Na	103485144-103485144,	1	1	1_2_3_4_5_6_7_8_9_10_11_12_13,	-
Cat	Oligo_5.2	103453999-103454008	103454821,103455077,103455161,103456849,103456957,103460241,103460372,103463286,103463425,103467076,103467229,103467693,103467885,103470298,103470424,103471765,103471870,103472950,103473081,103474329,103474440,103476748,103476920,103484972,	103485101-103485104	Na	103454821,103455077,103455161,103456849,103456957,103460241,103460372,103463286,103463425,103467076,103467229,103467693,103467885,103470298,103470424,103471765,103471870,103472950,103473081,103474329,103474440,103476748,103476920,103484972,	Na	103453999-103454008,	Na	103485101-103485104,	2	2	1_2_3_4_5_6_7_8_9_10_11_12_13,	-
Cav2	Oligo_5.2	17281340-17281340	17281510,17281894,17282082,17286896,	17289009-17289009	Na	17281510,17281894,17282082,17286896,	Na	17281340-17281340,	Na	17289009-17289009,	1	1	1_2_3,	+
Cbr1	VLMC_2	93607857-93607857	93608254,93608788,93608896,93609794,	93610349-93610349	Na	93608254,93608788,93608896,93609794,	Na	93607857-93607857,	Na	93610349-93610349,	1	1	1_2_3,	+
Cbwd1	Oligo_1.1	24920430-24920431	24920702,24921020,24921150,24922596,24922662,24922755,24922824,24928326,24928375,24931663,24931720,24938395,24938440,24940748,24940835,24942682,24942729,24948068,24948106,24949201,24949261,24953259,24953351,24955335,24955432,24957903,24957990,24961383,	24961563-24961563	Na	24920702,24921020,24921150,24922596,24922662,24922755,24922824,24928326,24928375,24931663,24931720,24938395,24938440,24940748,24940835,24942682,24942729,24948068,24948106,24949201,24949261,24953259,24953351,24955335,24955432,24957903,24957990,24961383,	Na	24920430-24920431,	Na	24961563-24961563,	3	4	1_2_3_4_5_6_7_8_9_10_11_12_13_14_15	-
Cbwd1	VLMC_2	24947577-24947577	24948106,24949201,24949261,24953259,24953351,24955335,24955432,24957903,24957990,24961383,	24961601-24961601	24947577-24947577,	24948106,24949201,24949261,24953259,24953351,24955335,24955432,24957903,24957990,24961383,	Na	Na	Na	24961601-24961601,	1	5	10_11_12_13_14_15	-
Cbx1	Oligo_1.2	96789189-96789189	96789353,96800770,96800947,96801428,96801606,96802727,96802822,96806615,96806764,96807802,	96808147-96808147	Na	96800947,96801428,96801606,96802727,96802822,96806615,	Na	96789189-96789189,	96789353,96800770,96806764,96807802,	96808147-96808147,	1	1	1_2_3_4_5,	+
Cby1	Oligo_1.1	79659227-79659227	79659293,79661370,79661524,79665645,79665751,79665830,79665949,79666987,	79667657-79667657	Na	79661524,79665645,79665751,79665830,79665949,79666987,	Na	79659227-79659227,	79659293,79661370,	79667657-79667657,	2	2	1_2_3_4_5,	+
Cby1	Oligo_5.2	79659235-79659237	79659293,79661370,79661524,79665645,79665751,79665830,79665949,79666987,	79667657-79667657	Na	79661524,79665645,79665751,79665830,79665949,79666987,	Na	79659235-79659237,	79659293,79661370,	79667657-79667657,	2	3	1_2_3_4_5	+
Ccar1	Oligo_5.2	62753293-62753293	62753413,62756482,62756674,62760093,62760279,62763439,62763523,62764323,62764534,62765266,62765433,62765941,62766055,62766556,62766782,62770854,62771016,62771935,62772065,62776567,62776760,62776848,62776963,62780440,62780634,62783233,62783266,62783882,62783927,62785430,62785594,62790920,62791042,62792215,	62792282-62792282	62753293-62753293,	62753413,62756482,62756674,62760093,62760279,62763439,62763523,62764323,62764534,62765266,62765433,62765941,62766055,62766556,62766782,62770854,62771016,62771935,62772065,62776567,62776760,62776848,62776963,62780440,62780634,62783233,62783266,62783882,62783927,62785430,62785594,62790920,	Na	Na	62791042,62792215,	62792282-62792282,	1	2	8_9_10_11_12_13_14_15_16_17_18_19_20_21_22_23_24_25	-
Ccar1	Oligo_5.2	62753317-62753317	62753413,62756482,62756674,62760093,62760279,62763439,62763523,62764323,62764534,62765266,62765433,62765941,62766055,62766556,62766782,62770854,62771016,62771935,62772065,62776567,62776760,62776848,62776963,62780440,62780634,62783233,62783266,62783882,62783927,62785430,62785594,62790920,62791042,62792215,	62792265-62792265	62753317-62753317,	62753413,62756482,62756674,62760093,62760279,62763439,62763523,62764323,62764534,62765266,62765433,62765941,62766055,62766556,62766782,62770854,62771016,62771935,62772065,62776567,62776760,62776848,62776963,62780440,62780634,62783233,62783266,62783882,62783927,62785430,62785594,62790920,	Na	Na	62791042,62792215,	62792265-62792265,	1	1	8_9_10_11_12_13_14_15_16_17_18_19_20_21_22_23_24_25,	-
Ccbl2	Oligo_1.1	142701059-142701059	142701175,142706688,142706791,142718375,142718434,142720360,142720505,142723114,142723264,142725420,142725507,142725963,142726089,142726181,142726302,142729758,142729835,142731201,142731291,142734473,142734660,142737771,142737845,142738224,142738311,142744070,	142744912-142744912	Na	142718434,142720360,142720505,142723114,142723264,142725420,142725507,142725963,142726089,142726181,142726302,142729758,142729835,142731201,142731291,142734473,142734660,142737771,142737845,142738224,142738311,142744070,	Na	142701059-142701059,	142701175,142706688,142706791,142718375,	142744912-142744912,	1	3	1_2_3_4_5_6_7_8_9_10_11_12_13_14	+
Ccdc107	Oligo_1.1	43493372-43493374	43493536,43493607,43493759,43495194,43495255,43495341,43495432,43495508,43495621,43495696,	43495917-43495919	Na	43493536,43493607,43493759,43495194,43495255,43495341,43495432,43495508,43495621,43495696,	Na	43493372-43493374,	Na	43495917-43495919,	1	1	1_2_3_4_5_6,	+
Ccdc107	VLMC_2	43493372-43493374	43493536,43493607,43493759,43495194,43495255,43495341,43495432,43495508,43495621,43495696,	43495917-43495919	Na	43493536,43493607,43493759,43495194,43495255,43495341,43495432,43495508,43495621,43495696,	Na	43493372-43493374,	Na	43495917-43495919,	1	2	1_2_3_4_5_6	+
Ccdc127	Oligo_1.1	74350343-74350343	74350408,74352855,74352986,74356455,	74357675-74357675	Na	74352986,74356455,	Na	74350343-74350343,	74350408,74352855,	74357675-74357675,	1	2	1_2_3	+
Ccdc132	Oligo_1.1	3498422-3498422	3498555,3504868,3504937,3516621,3516744,3517788,3517860,3519216,3519270,3520206,3520277,3522255,3522373,3522682,3522718,3524092,3524175,3532157,3532200,3533471,3533570,3536831,3536972,3545509,3545642,3551012,3551104,3554995,3555090,3555367,3555466,3562267,3562358,3565515,3565692,3567734,3567853,3571001,3571108,3578793,3578915,3588005,3588086,3592426,3592483,3594017,3594114,3594742,3594901,3598471…	3603311-3603313	Na	3498555,3504868,3504937,3516621,3516744,3517788,3517860,3519216,3519270,3520206,3520277,3522255,3522373,3522682,3522718,3524092,3524175,3532157,3532200,3533471,3533570,3536831,3536972,3545509,3545642,3551012,3551104,3554995,3555090,3555367,3555466,3562267,3562358,3565515,3565692,3567734,3567853,3571001,3571108,3578793,3578915,3588005,3588086,3592426,3592483,3594017,3594114,3594742,3594901,3598471…	Na	3498422-3498422,	Na	3603311-3603313,	1	1	1_2_3_4_5_6_7_8_9_10_11_12_13_14_15_16_17_18_19_20_21_22_23_24_25_26_27_28,	+
Ccdc134	Oligo_1.1	82127989-82127989	82128049,82130051,82130170,82131423,82131545,82131744,82131829,82134580,82134762,82135069,82135141,82140865,	82142188-82142189	Na	82130170,82131423,82131545,82131744,82131829,82134580,82134762,82135069,82135141,82140865,	Na	82127989-82127989,	82128049,82130051,	82142188-82142189,	2	3	1_2_3_4_5_6_7	+
Ccdc134	Oligo_1.1	82127995-82127995	82128049,82130051,82130170,82131423,82131545,82131744,82131829,82134580,82134762,82135069,82135141,82140865,	82142199-82142199	Na	82130170,82131423,82131545,82131744,82131829,82134580,82134762,82135069,82135141,82140865,	Na	82127995-82127995,	82128049,82130051,	82142199-82142199,	1	3	1_2_3_4_5_6_7	+
Ccdc174	Oligo_5.1	91878074-91878074	91878186,91880256,91880361,91881246,91881347,91885347,91885406,91888069,91888250,91890793,91890889,91892855,91892998,91893405,91893500,91895213,	91895230-91895230	Na	91878186,91880256,91880361,91881246,91881347,91885347,91885406,91888069,91888250,91890793,91890889,91892855,91892998,91893405,91893500,91895213,	91895230-91895230,	91878074-91878074,	Na	Na	1	3	1_2_3_4_5_6_7_8_9	+
Ccdc28b	Oligo_1.1	129619274-129619275	129619446,129620456,129620479,129620984,129621150,129622599,129622787,129623813,	129623885-129623885	Na	129619446,129620456,129620479,129620984,129621150,129622599,	Na	129619274-129619275,	129622787,129623813,	129623885-129623885,	1	1	1_2_4_5_6,	-
Ccdc28b	Oligo_1.1	129619274-129619275	129619446,129620456,129620479,129620682,129620876,129620984,129621112,129622599,129622787,129623813,	129623895-129623895	Na	129619446,129620456,129620479,129620682,129620876,129620984,129621112,129622599,	Na	129619274-129619275,	129622787,129623813,	129623895-129623895,	1	1	1_2_3_4_5_6,	-
Ccdc34	Oligo_5.1	110018102-110018103	110018214,110021881,110022014,110032331,110032439,110040573,	110040713-110040714	110018102-110018103,	110018214,110021881,110022014,110032331,110032439,110040573,	110040713-110040714,	Na	Na	Na	2	2	1_2_3_4,	+
Ccdc47	Oligo_1.1	106200452-106200452	106201016,106202010,106202178,106202383,106202493,106202727,106202786,106203537,106203623,106204920,106205031,106205359,106205461,106208005,106208071,106208194,106208316,106210287,106210462,106211672,106211780,106213080,106213361,106216148,	106216317-106216320	Na	106201016,106202010,106202178,106202383,106202493,106202727,106202786,106203537,106203623,106204920,106205031,106205359,106205461,106208005,106208071,106208194,106208316,106210287,106210462,106211672,106211780,106213080,	Na	106200452-106200452,	106213361,106216148,	106216317-106216320,	1	2	1_2_3_4_5_6_7_8_9_10_11_12_13	-
Ccdc47	Oligo_1.1	106200482-106200482	106201016,106202010,106202178,106202383,106202493,106202727,106202786,106203537,106203623,106204920,106205031,106205359,106205461,106208005,106208071,106208194,106208316,106210287,106210462,106211672,106211780,106213080,106213361,106216148,	106216317-106216320	Na	106201016,106202010,106202178,106202383,106202493,106202727,106202786,106203537,106203623,106204920,106205031,106205359,106205461,106208005,106208071,106208194,106208316,106210287,106210462,106211672,106211780,106213080,	Na	106200482-106200482,	106213361,106216148,	106216317-106216320,	1	1	1_2_3_4_5_6_7_8_9_10_11_12_13,	-
Ccdc47	Oligo_1.1	106201152-106201153	106202178,106202383,106202493,106202727,106202786,106203537,106203623,106204920,106205031,106205359,106205461,106208005,106208071,106208194,106208316,106210287,106210462,106211672,106211780,106213080,106213361,106216148,	106216317-106216320	106201152-106201153,	106202178,106202383,106202493,106202727,106202786,106203537,106203623,106204920,106205031,106205359,106205461,106208005,106208071,106208194,106208316,106210287,106210462,106211672,106211780,106213080,	Na	Na	106213361,106216148,	106216317-106216320,	2	3	2_3_4_5_6_7_8_9_10_11_12_13	-
Ccdc47	VLMC_2	106200458-106200458	106202178,106202383,106202493,106202727,106202786,106203537,106203623,106204920,106205031,106205359,106205461,106208005,106208071,106208194,106208316,106210287,106210462,106211672,106211780,106213080,106213361,106216148,	106216343-106216343	Na	106202178,106202383,106202493,106202727,106202786,106203537,106203623,106204920,106205031,106205359,106205461,106208005,106208071,106208194,106208316,106210287,106210462,106211672,106211780,106213080,	Na	106200458-106200458,	106213361,106216148,	106216343-106216343,	1	1	1_2_3_4_5_6_7_8_9_10_11_12_13,	-
Ccdc53	Oligo_5.2	88201187-88201187	88201292,88201811,88201910,88213646,88213712,88215966,88216074,88219249,88219360,88234393,88234458,88245755,	88246007-88246007	Na	88201292,88201811,88201910,88213646,88213712,88215966,88216074,88219249,88219360,88234393,88234458,88245755,	Na	88201187-88201187,	Na	88246007-88246007,	1	1	1_2_3_4_5_6_7,	+
Ccdc55	Oligo_1.2	77049337-77049337	77049480,77050583,77050712,77054943,77055000,77076653,77076744,77078378,	77078413-77078413	77049337-77049337,	77049480,77050583,77050712,77054943,77055000,77076653,77076744,77078378,	Na	Na	Na	77078413-77078413,	1	1	3_4_5_6_7,	-
Ccdc59	Oligo_1.1	105841478-105841478	105841655,105842541,105842848,105845349,105845449,105847016,	105847069-105847069	Na	105841655,105842541,105842848,105845349,105845449,105847016,	105847069-105847069,	105841478-105841478,	Na	Na	2	6	1_2_3_4	+
Ccdc90b	Oligo_1.1	92561310-92561310	92561635,92567621,92567741,92568471,92568575,92572538,92572640,92574621,92574663,92574743,92574815,92575328,92575379,92578423,92578538,92581794,	92582291-92582293	Na	92561635,92567621,92567741,92568471,92568575,92572538,92572640,92574621,92574663,92574743,92574815,92575328,92575379,92578423,92578538,92581794,	Na	92561310-92561310,	Na	92582291-92582293,	1	1	1_2_3_4_5_6_7_8_9,	+
Ccdc90b	Oligo_1.1	92561494-92561494	92561635,92567621,92567741,92568471,92568575,92572538,92572640,92574621,92574663,92574743,92574815,92575328,92575382,92578423,92578538,92581794,	92582291-92582293	Na	92561635,92567621,92567741,92568471,92568575,92572538,92572640,92574621,92574663,92574743,92574815,92575328,92575382,92578423,92578538,92581794,	Na	92561494-92561494,	Na	92582291-92582293,	1	2	1_2_3_4_5_6_7_8_9	+
Ccdc90b	Oligo_1.1	92561511-92561511	92561635,92567621,92567741,92568471,92568575,92572538,92572640,92574621,92574663,92574743,92574815,92575328,92575382,92578423,92578538,92581794,	92582211-92582211	Na	92561635,92567621,92567741,92568471,92568575,92572538,92572640,92574621,92574663,92574743,92574815,92575328,92575382,92578423,92578538,92581794,	Na	92561511-92561511,	Na	92582211-92582211,	1	1	1_2_3_4_5_6_7_8_9,	+
Ccdc90b	Oligo_1.1	92561522-92561522	92561635,92567621,92567741,92568471,92568575,92572538,92572640,92574621,92574663,92574743,92574815,92575328,92575382,92578423,92578538,92581794,	92582291-92582293	Na	92561635,92567621,92567741,92568471,92568575,92572538,92572640,92574621,92574663,92574743,92574815,92575328,92575382,92578423,92578538,92581794,	Na	92561522-92561522,	Na	92582291-92582293,	1	1	1_2_3_4_5_6_7_8_9,	+
Ccdc90b	Oligo_5.1	92561563-92561563	92561635,92567621,92567741,92568471,92568575,92572538,92572640,92574621,92574663,92574743,92574815,92575328,92575382,92578423,92578538,92581794,	92582211-92582211	92561563-92561563,	92561635,92567621,92567741,92568471,92568575,92572538,92572640,92574621,92574663,92574743,92574815,92575328,92575382,92578423,92578538,92581794,	Na	Na	Na	92582211-92582211,	1	1	1_2_3_4_5_6_7_8_9,	+
Ccl2	VLMC_2	82035576-82035579	82035737,82036482,82036600,82036925,	82037225-82037225	Na	82035737,82036482,82036600,82036925,	Na	82035576-82035579,	Na	82037225-82037225,	1	2	1_2_3	+
Ccl2	VLMC_2	82035576-82035579	82035737,82036482,82036600,82036925,	82037444-82037452	Na	82035737,82036482,82036600,82036925,	Na	82035576-82035579,	Na	82037444-82037452,	10	26	1_2_3	+
Ccl25	Oligo_1.1	4325235-4325235	Na	4326401-4326401	Na	Na	Na	4325235-4325235,	Na	4326401-4326401,	1	1	1,	+
Ccnd1	Oligo_5.2	144932189-144932189	144932771,144934015,144934164,144937293,144937453,144937886,144938102,144939495,	144939835-144939835	Na	144932771,144934015,144934164,144937293,144937453,144937886,144938102,144939495,	Na	144932189-144932189,	Na	144939835-144939835,	1	2	1_2_3_4_5	-
Ccnd3	VLMC_2	47505238-47505238	47505266,47575905,47576033,47578708,	47579294-47579295	Na	Na	Na	47505238-47505238,	47505266,47575905,47576033,47578708,	47579294-47579295,	1	3	1_2	+
Ccndbp1	Oligo_1.1	121008447-121008448	121008609,121008717,121008777,121009042,121009120,121009826,121009908,121011433,121011530,121011682,121011756,121012352,121012429,121012698,121012976,121013957,121014047,121016155,121016177,121016396,	121016890-121016891	Na	121008609,121008717,121008777,121009042,121009120,121009826,121009908,121011433,121011530,121011682,121011756,121012352,121012429,121012698,121012976,121013957,121014047,121016155,121016177,121016396,	Na	121008447-121008448,	Na	121016890-121016891,	1	1	1_2_3_4_5_6_7_8_9_10_11,	+
Ccndbp1	Oligo_1.1	121008447-121008448	121008609,121008717,121008777,121009042,121009122,121009826,121009908,121011433,121011530,121011682,121011756,121012352,121012429,121012698,121012976,121013957,121014018,121016130,121016177,121016398,	121016890-121016891	Na	121008609,121008717,121008777,121009042,121009122,121009826,121009908,121011433,121011530,121011682,121011756,121012352,121012429,121012698,121012976,121013957,121014018,121016130,121016177,121016398,	Na	121008447-121008448,	Na	121016890-121016891,	1	3	1_2_3_4_5_6_7_8_9_10_11	+
Ccndbp1	Oligo_5.2	121008426-121008426	121008609,121008717,121008777,121009042,121009122,121009826,121009908,121011433,121011530,121011682,121011756,121012352,121012429,121012698,121012976,121013957,121014018,121016130,121016177,121016398,	121016890-121016891	Na	121008609,121008717,121008777,121009042,121009122,121009826,121009908,121011433,121011530,121011682,121011756,121012352,121012429,121012698,121012976,121013957,121014018,121016130,121016177,121016398,	Na	121008426-121008426,	Na	121016890-121016891,	1	1	1_2_3_4_5_6_7_8_9_10_11,	+
Ccndbp1	Oligo_5.2	121008434-121008434	121008609,121008717,121008777,121009042,121009122,121009826,121009908,121011433,121011530,121011682,121011756,121012352,121012429,121012698,121012976,121013957,121014018,121016130,121016177,121016398,	121016890-121016891	Na	121008609,121008717,121008777,121009042,121009122,121009826,121009908,121011433,121011530,121011682,121011756,121012352,121012429,121012698,121012976,121013957,121014018,121016130,121016177,121016398,	Na	121008434-121008434,	Na	121016890-121016891,	1	2	1_2_3_4_5_6_7_8_9_10_11	+
Ccnl2	Oligo_1.1	155812536-155812536	155812809,155813167,155813242,155813458,155813568,155815242,	155816059-155816059	155812536-155812536,	155812809,155813167,155813242,155813458,155813568,155815242,	155816059-155816059,	Na	Na	Na	1	1	1_2_3_4,	+
Ccnt2	Oligo_1.2	127774227-127774227	127774385,127775100,127775182,127791604,127791733,127793357,127793418,127795254,	127795801-127795801	127774227-127774227,	127774385,127775100,127775182,127791604,127791733,127793357,127793418,127795254,	127795801-127795801,	Na	Na	Na	1	2	1_2_3_4_5	+
Ccpg1	Oligo_1.1	72985616-72985618	72985673,72997401,72997470,72999023,72999144,72999462,72999539,73001676,73001875,73005640,73005892,73010296,73010412,73011929,	73013931-73013936	Na	72997470,72999023,72999144,72999462,72999539,73001676,73001875,73005640,73005892,73010296,73010412,73011929,	73013931-73013936,	72985616-72985618,	72985673,72997401,	Na	2	2	1_2_3_4_5_6_7_8,	+
Ccpg1os	Oligo_1.1	72979735-72979735	72980196,72985140,	72985369-72985369	Na	72980196,72985140,	Na	72979735-72979735,	Na	72985369-72985369,	1	1	1_2,	-
Ccpg1os	Oligo_5.2	72979728-72979728	72980196,72985140,	72985351-72985351	Na	72980196,72985140,	Na	72979728-72979728,	Na	72985351-72985351,	1	1	1_2,	-
Ccs	Oligo_1.1	4825366-4825367	4825664,4825769,4825873,4825943,4826021,4832832,4832893,4833340,4833518,4834172,4834310,4838830,4838903,4839196,	4839298-4839298	Na	4825664,4825769,4825873,4825943,4826021,4832832,4832893,4833340,4833518,4834172,4834310,4838830,4838903,4839196,	Na	4825366-4825367,	Na	4839298-4839298,	1	1	1_2_3_4_5_6_7_8,	-
Ccs	Oligo_1.1	4825366-4825367	4825664,4825769,4825873,4825943,4826021,4832832,4832893,4833340,4833518,4834172,4834310,4838830,4838903,4839196,	4839310-4839310	Na	4825664,4825769,4825873,4825943,4826021,4832832,4832893,4833340,4833518,4834172,4834310,4838830,4838903,4839196,	Na	4825366-4825367,	Na	4839310-4839310,	1	2	1_2_3_4_5_6_7_8	-
Cct2	Oligo_1.1	117049972-117049972	117051276,117053015,117053157,117054039,117054139,117054876,117054980,117055106,117055235,117056039,117056159,117057173,117057277,117057790,117057918,117058097,117058198,117060647,117060850,117061297,117061410,117061504,117061581,117062024,117062136,117062816,117062882,117062975,117063050,117063705,	117063741-117063741	Na	117051276,117053015,117053157,117054039,117054139,117054876,117054980,117055106,117055235,117056039,117056159,117057173,117057277,117057790,117057918,117058097,117058198,117060647,117060850,117061297,117061410,117061504,117061581,117062024,117062136,117062816,117062882,117062975,117063050,117063705,	Na	117049972-117049972,	Na	117063741-117063741,	1	1	1_2_3_4_5_6_7_8_9_10_11_12_13_14_15_16,	-
Cct2	Oligo_1.1	117050998-117051006	117051276,117053015,117053157,117054039,117054139,117054876,117054980,117055106,117055230,117056035,117056159,117057173,117057277,117057790,117057918,117058097,117058198,117060647,117060850,117061297,117061410,117061504,117061581,117062024,117062136,117062816,117062882,117062975,117063050,117063705,	117063776-117063780	Na	117051276,117053015,117053157,117054039,117054139,117054876,117054980,117055106,117055230,117056035,117056159,117057173,117057277,117057790,117057918,117058097,117058198,117060647,117060850,117061297,117061410,117061504,117061581,117062024,117062136,117062816,117062882,117062975,117063050,117063705,	Na	117050998-117051006,	Na	117063776-117063780,	1	1	1_2_3_4_5_6_7_8_9_10_11_12_13_14_15_16,	-
Cct2	Oligo_1.1	117050998-117051006	117051276,117053015,117053157,117054039,117054139,117054876,117054980,117055106,117055235,117056039,117056159,117057173,117057277,117057790,117057918,117058097,117058198,117060647,117060850,117061297,117061410,117061504,117061581,117062024,117062136,117062816,117062882,117062975,117063050,117063705,	117063776-117063780	Na	117051276,117053015,117053157,117054039,117054139,117054876,117054980,117055106,117055235,117056039,117056159,117057173,117057277,117057790,117057918,117058097,117058198,117060647,117060850,117061297,117061410,117061504,117061581,117062024,117062136,117062816,117062882,117062975,117063050,117063705,	Na	117050998-117051006,	Na	117063776-117063780,	1	4	1_2_3_4_5_6_7_8_9_10_11_12_13_14_15_16	-
Cct2	Oligo_1.1	117050998-117051006	117051274,117053015,117053157,117054039,117054139,117054876,117054980,117055106,117055235,117056039,117056159,117057173,117057277,117057790,117057918,117058097,117058198,117060647,117060850,117061297,117061410,117061504,117061581,117062024,117062136,117062816,117062882,117062975,117063050,117063705,	117063797-117063800	Na	117051274,117053015,117053157,117054039,117054139,117054876,117054980,117055106,117055235,117056039,117056159,117057173,117057277,117057790,117057918,117058097,117058198,117060647,117060850,117061297,117061410,117061504,117061581,117062024,117062136,117062816,117062882,117062975,117063050,117063705,	Na	117050998-117051006,	Na	117063797-117063800,	1	1	1_2_3_4_5_6_7_8_9_10_11_12_13_14_15_16,	-
Cct2	Oligo_1.1	117050998-117051006	117051276,117053015,117053157,117054039,117054139,117054876,117054980,117055106,117055235,117056039,117056159,117057173,117057277,117057790,117057918,117058097,117058198,117060647,117060850,117061297,117061410,117061504,117061581,117062024,117062136,117062816,117062882,117062975,117063050,117063705,	117063797-117063800	Na	117051276,117053015,117053157,117054039,117054139,117054876,117054980,117055106,117055235,117056039,117056159,117057173,117057277,117057790,117057918,117058097,117058198,117060647,117060850,117061297,117061410,117061504,117061581,117062024,117062136,117062816,117062882,117062975,117063050,117063705,	Na	117050998-117051006,	Na	117063797-117063800,	3	5	1_2_3_4_5_6_7_8_9_10_11_12_13_14_15_16	-
Cct2	Oligo_5.1	117050998-117051006	117051276,117053015,117053157,117054039,117054139,117054876,117054980,117055106,117055235,117056039,117056159,117057173,117057277,117057790,117057918,117058097,117058198,117060647,117060850,117061297,117061410,117061504,117061581,117062024,117062136,117062816,117062882,117062975,117063050,117063705,	117063765-117063765	Na	117051276,117053015,117053157,117054039,117054139,117054876,117054980,117055106,117055235,117056039,117056159,117057173,117057277,117057790,117057918,117058097,117058198,117060647,117060850,117061297,117061410,117061504,117061581,117062024,117062136,117062816,117062882,117062975,117063050,117063705,	Na	117050998-117051006,	Na	117063765-117063765,	2	5	1_2_3_4_5_6_7_8_9_10_11_12_13_14_15_16	-
Cct2	Oligo_5.2	117050998-117051006	117051276,117053015,117053157,117054039,117054139,117054876,117054980,117055106,117055235,117056039,117056159,117057173,117057277,117057790,117057918,117058097,117058198,117060647,117060850,117061297,117061410,117061504,117061581,117062024,117062136,117062816,117062882,117062975,117063050,117063705,	117063776-117063780	Na	117051276,117053015,117053157,117054039,117054139,117054876,117054980,117055106,117055235,117056039,117056159,117057173,117057277,117057790,117057918,117058097,117058198,117060647,117060850,117061297,117061410,117061504,117061581,117062024,117062136,117062816,117062882,117062975,117063050,117063705,	Na	117050998-117051006,	Na	117063776-117063780,	2	2	1_2_3_4_5_6_7_8_9_10_11_12_13_14_15_16,	-
Cct2	Oligo_5.2	117057860-117057860	117057918,117058097,117058198,117060647,117060850,117061295,117061410,117061504,117061581,117062024,117062136,117062816,117062882,117062975,117063050,117063705,	117063759-117063759	117057860-117057860,	117057918,117058097,117058198,117060647,117060850,117061295,117061410,117061504,117061581,117062024,117062136,117062816,117062882,117062975,117063050,117063705,	Na	Na	Na	117063759-117063759,	1	1	8_9_10_11_12_13_14_15_16,	-
Cct3	Oligo_1.1	88297157-88297157	88297266,88299341,88299403,88300799,88300850,88300928,88300991,88302767,88302864,88305012,88305130,88309160,88309347,88311672,88311822,88313241,88313374,88313555,88313637,88318345,88318526,88320459,88320705,88321013,88321145,88321443,	88321765-88321766	Na	88297266,88299341,88299403,88300799,88300850,88300928,88300991,88302767,88302864,88305012,88305130,88309160,88309347,88311672,88311822,88313241,88313374,88313555,88313637,88318345,88318526,88320459,88320705,88321013,88321145,88321443,	Na	88297157-88297157,	Na	88321765-88321766,	1	1	1_2_3_4_5_6_7_8_9_10_11_12_13_14,	+
Cct3	Oligo_1.1	88297222-88297222	88297266,88299341,88299403,88300799,88300850,88300928,88300991,88302767,88302864,88305012,88305130,88309160,88309347,88311672,88311822,88313241,88313374,88313555,88313637,88318345,88318526,88320459,88320705,88321013,88321145,88321443,	88321765-88321766	Na	88297266,88299341,88299403,88300799,88300850,88300928,88300991,88302767,88302864,88305012,88305130,88309160,88309347,88311672,88311822,88313241,88313374,88313555,88313637,88318345,88318526,88320459,88320705,88321013,88321145,88321443,	Na	88297222-88297222,	Na	88321765-88321766,	1	1	1_2_3_4_5_6_7_8_9_10_11_12_13_14,	+
Cct4	Oligo_1.1	22990641-22990641	22990880,22993266,22993319,22994297,22994387,22995929,22996038,22996314,22996457,22997032,22997154,22997602,22997735,22999032,22999172,23000857,23000954,23001361,23001472,23001559,23001690,23002166,23002401,23002816,23002930,23003136,	23003335-23003336	Na	22990880,22993266,22993319,22994297,22994387,22995929,22996038,22996314,22996457,22997032,22997154,22997602,22997735,22999032,22999172,23000857,23000954,23001361,23001472,23001559,23001690,23002166,23002401,23002816,23002930,23003136,	Na	22990641-22990641,	Na	23003335-23003336,	2	2	1_2_3_4_5_6_7_8_9_10_11_12_13_14,	+
Cct4	Oligo_1.1	22990651-22990651	22990880,22993266,22993319,22994297,22994387,22995929,22996038,22996314,22996457,22997032,22997154,22997602,22997735,22999032,22999172,23000857,23000954,23001361,23001472,23001559,23001690,23002166,23002401,23002816,23002930,23003136,	23003335-23003336	Na	22990880,22993266,22993319,22994297,22994387,22995929,22996038,22996314,22996457,22997032,22997154,22997602,22997735,22999032,22999172,23000857,23000954,23001361,23001472,23001559,23001690,23002166,23002401,23002816,23002930,23003136,	Na	22990651-22990651,	Na	23003335-23003336,	1	4	1_2_3_4_5_6_7_8_9_10_11_12_13_14	+
Cct4	Oligo_1.1	22990657-22990657	22990880,22993266,22993308,22996314,22996457,22997032,22997154,22997602,22997735,22999032,22999172,23000857,23000954,23001361,23001472,23001559,23001690,23002166,23002401,23002816,23002930,23003136,	23003335-23003336	Na	22990880,22993266,22993308,22996314,22996457,22997032,22997154,22997602,22997735,22999032,22999172,23000857,23000954,23001361,23001472,23001559,23001690,23002166,23002401,23002816,23002930,23003136,	Na	22990657-22990657,	Na	23003335-23003336,	1	1	1_2_5_6_7_8_9_10_11_12_13_14,	+
Cct5	Oligo_1.1	31590814-31590815	31591055,31592284,31592465,31592645,31592783,31592866,31593052,31593514,31593634,31594096,31594246,31594333,31594526,31595644,31595843,31597410,31597575,31597999,31598060,31601600,	31601744-31601747	Na	31591055,31592284,31592465,31592645,31592783,31592866,31593052,31593514,31593634,31594096,31594246,31594333,31594526,31595644,31595843,31597410,31597575,31597999,31598060,31601600,	Na	31590814-31590815,	Na	31601744-31601747,	1	1	1_2_3_4_5_6_7_8_9_10_11,	-
Cct5	Oligo_1.1	31590882-31590884	31591055,31592284,31592465,31592645,31592783,31592866,31593052,31593514,31593634,31594096,31594246,31594333,31594526,31595644,31595843,31597410,31597575,31597999,31598060,31601600,	31601723-31601723	Na	31591055,31592284,31592465,31592645,31592783,31592866,31593052,31593514,31593634,31594096,31594246,31594333,31594526,31595644,31595843,31597410,31597575,31597999,31598060,31601600,	Na	31590882-31590884,	Na	31601723-31601723,	1	2	1_2_3_4_5_6_7_8_9_10_11	-
Cct5	Oligo_1.1	31590882-31590884	31591055,31592284,31592465,31592645,31592783,31592866,31593052,31593514,31593634,31594096,31594246,31594333,31594526,31595644,31595843,31597410,31597575,31597999,31598060,31601600,	31601737-31601737	Na	31591055,31592284,31592465,31592645,31592783,31592866,31593052,31593514,31593634,31594096,31594246,31594333,31594526,31595644,31595843,31597410,31597575,31597999,31598060,31601600,	Na	31590882-31590884,	Na	31601737-31601737,	1	1	1_2_3_4_5_6_7_8_9_10_11,	-
Cct5	Oligo_1.1	31590882-31590884	31591055,31592284,31592465,31592645,31592783,31592866,31593052,31593514,31593634,31594096,31594246,31594333,31594526,31595644,31595843,31597410,31597575,31597999,31598060,31601600,	31601744-31601747	Na	31591055,31592284,31592465,31592645,31592783,31592866,31593052,31593514,31593634,31594096,31594246,31594333,31594526,31595644,31595843,31597410,31597575,31597999,31598060,31601600,	Na	31590882-31590884,	Na	31601744-31601747,	1	1	1_2_3_4_5_6_7_8_9_10_11,	-
Cct5	Oligo_1.1	31590882-31590884	31591055,31592284,31592465,31592645,31592783,31592866,31593052,31593514,31593634,31594096,31594246,31594333,31594526,31595644,31595843,31597410,31597575,31597999,31598060,31601600,	31601755-31601755	Na	31591055,31592284,31592465,31592645,31592783,31592866,31593052,31593514,31593634,31594096,31594246,31594333,31594526,31595644,31595843,31597410,31597575,31597999,31598060,31601600,	Na	31590882-31590884,	Na	31601755-31601755,	1	2	1_2_3_4_5_6_7_8_9_10_11	-
Cct5	Oligo_1.1	31590882-31590884	31591055,31592284,31592465,31592645,31592783,31592866,31593052,31593514,31593634,31594096,31594246,31594333,31594526,31595644,31595843,31597410,31597575,31597999,31598060,31601600,	31601763-31601763	Na	31591055,31592284,31592465,31592645,31592783,31592866,31593052,31593514,31593634,31594096,31594246,31594333,31594526,31595644,31595843,31597410,31597575,31597999,31598060,31601600,	Na	31590882-31590884,	Na	31601763-31601763,	2	3	1_2_3_4_5_6_7_8_9_10_11	-
Cct5	VLMC_2	31590882-31590884	31591055,31592284,31592465,31592645,31592783,31592866,31593052,31593514,31593634,31594096,31594246,31594333,31594526,31595644,31595843,31597410,31597575,31597999,31598060,31601600,	31601763-31601763	Na	31591055,31592284,31592465,31592645,31592783,31592866,31593052,31593514,31593634,31594096,31594246,31594333,31594526,31595644,31595843,31597410,31597575,31597999,31598060,31601600,	Na	31590882-31590884,	Na	31601763-31601763,	1	4	1_2_3_4_5_6_7_8_9_10_11	-
Cct5	VLMC_2	31590882-31590884	31591055,31592284,31592465,31592645,31592783,31592866,31593052,31593514,31593634,31594096,31594246,31594333,31594526,31595644,31595843,31597410,31597575,31597999,31598060,31601600,	31601771-31601771	Na	31591055,31592284,31592465,31592645,31592783,31592866,31593052,31593514,31593634,31594096,31594246,31594333,31594526,31595644,31595843,31597410,31597575,31597999,31598060,31601600,	Na	31590882-31590884,	Na	31601771-31601771,	1	2	1_2_3_4_5_6_7_8_9_10_11	-
Cct6a	Oligo_1.1	129787402-129787405	129787575,129788233,129788297,129789052,129789187,129789816,129789990,129790583,129790687,129791469,129791580,129791782,	129791836-129791836	Na	Na	Na	Na	Na	Na	1	5	1_2_3_4_5_6_7	+
Cct6a	Oligo_1.1	129787402-129787405	129787575,129788233,129788297,129789052,129789187,129789816,129789990,129790583,129790687,129791469,129791580,129791782,129791942,129792019,129792102,129793635,129793732,129794351,129794499,129845353,129845655,129845747,	129846346-129846359	Na	Na	Na	Na	Na	Na	1	2	1_2_3_4_5_6_7_8_9_10_12_13	+
Cct6a	VLMC_2	129787476-129787477	129787575,129788233,129788297,129789052,129789187,129789816,129789990,129790583,129790687,129791469,129791580,129791782,129791942,129792019,129792102,129793635,129793732,129794351,129794499,129844858,129845072,129845582,129845655,129845747,	129846346-129846359	Na	Na	Na	Na	Na	Na	2	8	1_2_3_4_5_6_7_8_9_10_11_12_13	+
Cct6a	Oligo_5.2	129787402-129787405	129787575,129788233,129788297,129789052,129789187,129789816,129789990,129790583,129790687,129791469,129791580,129791782,129791942,129792019,129792102,129793635,129793732,129794351,129794499,129844802,129845072,129845582,129845655,129845747,	129846346-129846359	Na	Na	Na	Na	Na	Na	1	1	1_2_3_4_5_6_7_8_9_10_11_12_13,	+
Cct7	Oligo_1.1	85452018-85452020	85452127,85459114,85459268,85459941,85460048,85461044,85461170,85461507,85461560,85462025,85462197,85464779,85464944,85465899,85466088,85466623,85466721,85467026,85467159,85467578,85467785,85468052,	85468377-85468387	Na	85452127,85459114,85459268,85459941,85460048,85461044,85461170,85461507,85461560,85462025,85462197,85464779,85464944,85465899,85466088,85466623,85466721,85467026,85467159,85467578,85467785,85468052,	Na	85452018-85452020,	Na	85468377-85468387,	2	2	1_2_3_4_5_6_7_8_9_10_11_12,	+
Cct7	Oligo_1.1	85452033-85452033	85452127,85459114,85459268,85459941,85460048,85461044,85461170,85461507,85461560,85462025,85462197,85464779,85464944,85465899,85466088,85466623,85466721,85467026,85467159,85467578,85467785,85468052,	85468377-85468387	Na	85452127,85459114,85459268,85459941,85460048,85461044,85461170,85461507,85461560,85462025,85462197,85464779,85464944,85465899,85466088,85466623,85466721,85467026,85467159,85467578,85467785,85468052,	Na	85452033-85452033,	Na	85468377-85468387,	1	1	1_2_3_4_5_6_7_8_9_10_11_12,	+
Cct7	Oligo_1.1	85452061-85452061	85452127,85459114,85459268,85459941,85460048,85461044,85461170,85461507,85461560,85462025,85462197,85464779,85464944,85465899,85466088,85466623,85466721,85467026,85467159,85467578,85467785,85468052,	85468377-85468387	Na	85452127,85459114,85459268,85459941,85460048,85461044,85461170,85461507,85461560,85462025,85462197,85464779,85464944,85465899,85466088,85466623,85466721,85467026,85467159,85467578,85467785,85468052,	Na	85452061-85452061,	Na	85468377-85468387,	1	1	1_2_3_4_5_6_7_8_9_10_11_12,	+
Cct7	Oligo_1.1	85452071-85452075	85452127,85459114,85459268,85459941,85460048,85461044,85461170,85461507,85461560,85462025,85462197,85464779,85464944,85465899,85466088,85466623,85466721,85467026,85467159,85467578,85467785,85468052,	85468377-85468387	Na	85452127,85459114,85459268,85459941,85460048,85461044,85461170,85461507,85461560,85462025,85462197,85464779,85464944,85465899,85466088,85466623,85466721,85467026,85467159,85467578,85467785,85468052,	Na	85452071-85452075,	Na	85468377-85468387,	1	1	1_2_3_4_5_6_7_8_9_10_11_12,	+
Cct7	VLMC_2	85452003-85452003	85452127,85459114,85459268,85459941,85460048,85461044,85461170,85461507,85461560,85462025,85462197,85464779,85464944,85465899,85466088,85466623,85466721,85467026,85467159,85467501,85467785,85468052,	85468377-85468387	Na	85452127,85459114,85459268,85459941,85460048,85461044,85461170,85461507,85461560,85462025,85462197,85464779,85464944,85465899,85466088,85466623,85466721,85467026,85467159,85467501,85467785,85468052,	Na	85452003-85452003,	Na	85468377-85468387,	1	5	1_2_3_4_5_6_7_8_9_10_11_12	+
Cct7	Oligo_5.2	85452071-85452075	85452127,85459114,85459268,85459941,85460048,85461044,85461170,85461507,85461560,85462025,85462197,85464779,85464944,85465899,85466088,85466623,85466721,85467026,85467159,85467578,85467785,85468052,	85468377-85468387	Na	85452127,85459114,85459268,85459941,85460048,85461044,85461170,85461507,85461560,85462025,85462197,85464779,85464944,85465899,85466088,85466623,85466721,85467026,85467159,85467578,85467785,85468052,	Na	85452071-85452075,	Na	85468377-85468387,	1	1	1_2_3_4_5_6_7_8_9_10_11_12,	+
Cct8	Oligo_1.1	87483875-87483876	87484065,87484803,87484923,87485579,87485744,87485833,87485905,87486235,87486351,87486432,87486520,87486594,87486661,87487533,87487712,87488806,87488944,87490320,87490382,87490484,87490665,87491301,87491451,87493706,87493786,87494336,87494427,87495728,	87495845-87495845	Na	87484065,87484803,87484923,87485579,87485744,87485833,87485905,87486235,87486351,87486432,87486520,87486594,87486661,87487533,87487712,87488806,87488944,87490320,87490382,87490484,87490665,87491301,87491451,87493706,87493786,87494336,87494427,87495728,	Na	87483875-87483876,	Na	87495845-87495845,	1	1	1_2_3_4_5_6_7_8_9_10_11_12_13_14_15,	-
Cd164	VLMC_2	41519501-41519501	41519700,41521917,41522007,41523172,41523244,41524106,41524145,41526826,41526883,41528671,	41531039-41531044	Na	41519700,41521917,41522007,41523172,41523244,41524106,41524145,41526826,41526883,41528671,	Na	41519501-41519501,	Na	41531039-41531044,	1	1	1_2_3_4_5_6,	+
Cd248	VLMC_2	5070228-5070228	Na	5070637-5070640	5070228-5070228,	Na	Na	Na	Na	5070637-5070640,	2	2	1,	+
Cd302	VLMC_1	60251992-60251993	60252491,60257032,60257203,60257882,60257999,60272101,60272212,60284059,	60284167-60284167	Na	60252491,60257032,60257203,60257882,60257999,60272101,60272212,60284059,	Na	60251992-60251993,	Na	60284167-60284167,	1	5	1_3_4_5_6	-
Cd302	VLMC_2	60251992-60251993	60252491,60255070,60255097,60257032,60257203,60257882,60257999,60272101,60272212,60284059,	60284144-60284144	Na	60252491,60255070,60255097,60257032,60257203,60257882,60257999,60272101,60272212,60284059,	Na	60251992-60251993,	Na	60284144-60284144,	1	9	1_2_3_4_5_6	-
Cd302	VLMC_2	60251992-60251993	60252491,60255070,60255097,60257032,60257203,60257882,60257999,60272101,60272212,60284059,	60284150-60284151	Na	60252491,60255070,60255097,60257032,60257203,60257882,60257999,60272101,60272212,60284059,	Na	60251992-60251993,	Na	60284150-60284151,	2	9	1_2_3_4_5_6	-
Cd302	VLMC_2	60252134-60252134	60252491,60255070,60255097,60257032,60257203,60257882,60257999,60272101,60272212,60284059,	60284144-60284144	Na	60252491,60255070,60255097,60257032,60257203,60257882,60257999,60272101,60272212,60284059,	Na	60252134-60252134,	Na	60284144-60284144,	1	8	1_2_3_4_5_6	-
Cd320	VLMC_2	33843116-33843116	33843291,33846015,33846141,33847494,33847725,33848016,33848178,33848285,	33848753-33848753	Na	33843291,33846015,33846141,33847494,33847725,33848016,33848178,33848285,	Na	33843116-33843116,	Na	33848753-33848753,	1	1	2_3_4_5,	+
Cd3eap	Oligo_1.1	19356867-19356867	19357226,19357448,19358016,19359089,19359231,19359387,	19359436-19359436	Na	19357226,19357448,19358016,19359089,19359231,19359387,	Na	19356867-19356867,	Na	19359436-19359436,	1	1	1_2_3,	-
Cd47	Oligo_1.1	49855683-49855683	49855832,49867764,49868112,49884164,49884254,49894176,49894284,49895368,49895461,49896355,49896448,49898039,49898132,49906780,49906812,49910873,	49911678-49911681	Na	49855832,49867764,49868112,49884164,49884254,49894176,49894284,49895368,49895461,49896355,49896448,49898039,49898132,49906780,49906812,49910873,	Na	49855683-49855683,	Na	49911678-49911681,	1	2	1_2_4_5_6_7_8_9_10	+
Cd47	Oligo_1.1	49855704-49855704	49855832,49867764,49868112,49869017,49869080,49884164,49884254,49894176,49894284,49895368,49895461,49896355,49896448,49898039,49898132,49906780,49906812,49910868,	49911678-49911681	Na	49855832,49867764,49868112,49869017,49869080,49884164,49884254,49894176,49894284,49895368,49895461,49896355,49896448,49898039,49898132,49906780,49906812,49910868,	Na	49855704-49855704,	Na	49911678-49911681,	1	1	1_2_3_4_5_6_7_8_9_10,	+
Cd55	VLMC_2	130439010-130439014	130440398,130448327,130448408,130449416,130449563,130452383,130452575,130456820,130456906,130458086,130458186,130459581,130459773,130461821,130462007,130462569,	130462730-130462731	Na	130440398,130448327,130448408,130449416,130449563,130452383,130452575,130456820,130456906,130458086,130458186,130459581,130459773,130461821,130462007,130462569,	Na	130439010-130439014,	Na	130462730-130462731,	1	1	3_4_5_6_7_8_9_10,	-
Cd55	VLMC_2	130439010-130439014	130440379,130447618,130447639,130448327,130448408,130449416,130449563,130452383,130452575,130456820,130456906,130458086,130458186,130459581,130459773,130461821,130462007,130462569,	130462730-130462731	Na	130440379,130447618,130447639,130448327,130448408,130449416,130449563,130452383,130452575,130456820,130456906,130458086,130458186,130459581,130459773,130461821,130462007,130462569,	Na	130439010-130439014,	Na	130462730-130462731,	1	6	1_2_3_4_5_6_7_8_9_10	-
Cd59a	Oligo_5.1	104095849-104095852	104095927,104104170,104104249,104110739,104110844,104113974,	104114312-104114312	Na	104104249,104110739,104110844,104113974,	Na	104095849-104095852,	104095927,104104170,	104114312-104114312,	1	5	1_3_4_5	+
Cd59a	Oligo_5.2	104095849-104095852	104095927,104104170,104104249,104110739,104110844,104113974,	104114979-104114979	Na	104104249,104110739,104110844,104113974,	Na	104095849-104095852,	104095927,104104170,	104114979-104114979,	2	2	1_3_4_5,	+
Cd59a	Oligo_5.2	104095849-104095852	104095927,104104170,104104249,104110739,104110844,104113974,	104115173-104115173	Na	104104249,104110739,104110844,104113974,	Na	104095849-104095852,	104095927,104104170,	104115173-104115173,	1	1	1_3_4_5,	+
Cd63	VLMC_2	128909895-128909895	128909958,128910394,128910471,128911451,128911640,128911794,128911869,128911967,128912063,128912160,128912301,128912437,128912521,128912674,	128912814-128912816	Na	128910471,128911451,128911640,128911794,128911869,128911967,128912063,128912160,128912301,128912437,128912521,128912674,	Na	128909895-128909895,	128909958,128910394,	128912814-128912816,	1	2	2_3_4_5_6_7_8	+
Cd63	VLMC_2	128909902-128909905	128909958,128910394,128910471,128911451,128911640,128911794,128911869,128911967,128912063,128912160,128912301,128912437,128912521,128912674,	128912814-128912816	Na	128910471,128911451,128911640,128911794,128911869,128911967,128912063,128912160,128912301,128912437,128912521,128912674,	Na	128909902-128909905,	128909958,128910394,	128912814-128912816,	3	3	2_3_4_5_6_7_8,	+
Cd63	VLMC_2	128909912-128909912	128909958,128910394,128910471,128911451,128911640,128911794,128911869,128911967,128912063,128912160,128912301,128912437,128912521,128912674,	128912814-128912816	Na	128910471,128911451,128911640,128911794,128911869,128911967,128912063,128912160,128912301,128912437,128912521,128912674,	Na	128909912-128909912,	128909958,128910394,	128912814-128912816,	1	1	2_3_4_5_6_7_8,	+
Cd9	Oligo_1.1	125460265-125460267	125460726,125461225,125461309,125462113,125462203,125462326,125462425,125463684,125463759,125464389,125464487,125472408,125472511,125494573,	125494723-125494724	Na	125460726,125461225,125461309,125462113,125462203,125462326,125462425,125463684,125463759,125464389,125464487,125472408,125472511,125494573,	Na	125460265-125460267,	Na	125494723-125494724,	1	1	1_2_3_4_5_6_7_8,	-
Cd9	VLMC_2	125460265-125460267	125460726,125461225,125461309,125462113,125462203,125462326,125462425,125463684,125463759,125464389,125464487,125472408,125472511,125494573,	125494731-125494736	Na	125460726,125461225,125461309,125462113,125462203,125462326,125462425,125463684,125463759,125464389,125464487,125472408,125472511,125494573,	Na	125460265-125460267,	Na	125494731-125494736,	1	6	1_2_3_4_5_6_7_8	-
Cd9	Oligo_5.1	125460265-125460267	125460726,125461225,125461309,125462113,125462203,125462326,125462425,125463684,125463759,125464389,125464487,125472408,125472511,125494573,	125494723-125494724	Na	125460726,125461225,125461309,125462113,125462203,125462326,125462425,125463684,125463759,125464389,125464487,125472408,125472511,125494573,	Na	125460265-125460267,	Na	125494723-125494724,	1	2	1_2_3_4_5_6_7_8	-
Cd9	Oligo_5.2	125460265-125460267	125460726,125461225,125461309,125462113,125462203,125462326,125462425,125463684,125463759,125464389,125464487,125472408,125472511,125494573,	125494723-125494724	Na	125460726,125461225,125461309,125462113,125462203,125462326,125462425,125463684,125463759,125464389,125464487,125472408,125472511,125494573,	Na	125460265-125460267,	Na	125494723-125494724,	2	2	1_2_3_4_5_6_7_8,	-
Cd9	Oligo_5.2	125460265-125460267	125460726,125461225,125461309,125462113,125462203,125462326,125462425,125463684,125463759,125464389,125464487,125472408,125472511,125494573,	125494731-125494736	Na	125460726,125461225,125461309,125462113,125462203,125462326,125462425,125463684,125463759,125464389,125464487,125472408,125472511,125494573,	Na	125460265-125460267,	Na	125494731-125494736,	1	1	1_2_3_4_5_6_7_8,	-
Cdadc1	Oligo_1.2	59564171-59564173	59564595,59568947,59569008,59573646,59573836,59575733,59575903,59581324,59581374,59586038,59586608,59589787,59589965,59592460,59592535,59596861,59596959,59597754,	59597837-59597838	Na	59564595,59568947,59569008,59573646,59573836,59575733,59575903,59581324,59581374,59586038,59586608,59589787,59589965,59592460,59592535,59596861,59596959,59597754,	Na	59564171-59564173,	Na	59597837-59597838,	2	3	2_3_4_5_6_7_8_9_10_11	-
Cdc14b	VLMC_1	64195650-64195650	64196675,64205270,64205417,64209106,64209204,64209925,64210085,64210194,64210333,64215499,64215730,64216211,64216299,64219885,64219948,64220679,64220746,64225571,64225648,64243633,64243726,64246524,64246600,64247169,64247318,64248404,	64248512-64248512	Na	64205417,64209106,64209204,64209925,64210085,64210194,64210333,64215499,64215730,64216211,64216299,64219885,64219948,64220679,64220746,64225571,64225648,64243633,64243726,64246524,64246600,64247169,64247318,64248404,	64248512-64248512,	64195650-64195650,	64196675,64205270,	Na	2	6	1_2_3_4_5_6_7_8_9_10_11_12_13	-
Cdc37l1	Oligo_1.1	28990519-28990519	28990669,28995040,28995322,28999260,28999351,29006971,29007087,29007572,29007695,29011888,29012053,29016005,	29016591-29016591	Na	28990669,28995040,28995322,28999260,28999351,29006971,29007087,29007572,29007695,29011888,29012053,29016005,	Na	28990519-28990519,	Na	29016591-29016591,	1	1	1_2_3_4_5_6_7,	+
Cdc40	Oligo_1.1	40831619-40831623	40833356,40834175,40834320,40836287,40836364,40841353,40841487,40841699,40841815,40843041,40843143,40844960,40845006,40847129,40847204,40847923,40848063,40849744,40849841,40850929,40851069,40852496,40852580,40857546,40857676,40867823,40867910,40882886,	40883080-40883081	Na	40833356,40834175,40834320,40836287,40836364,40841353,40841487,40841699,40841815,40843041,40843143,40844960,40845006,40847129,40847204,40847923,40848063,40849744,40849841,40850929,40851069,40852496,40852580,40857546,40857676,40867823,40867910,40882886,	Na	40831619-40831623,	Na	40883080-40883081,	2	2	1_2_3_4_5_6_7_8_9_10_11_12_13_14_15,	-
Cdc40	Oligo_5.1	40849801-40849801	40849841,40850929,40851069,40852496,40852580,40857546,40857676,40867823,40867910,40882886,	40882896-40882896	40849801-40849801,	40849841,40850929,40851069,40852496,40852580,40857546,40857676,40867823,40867910,40882886,	40882896-40882896,	Na	Na	Na	1	2	10_11_12_13_14_15	-
Cdc40	Oligo_1.2	40851040-40851040	40851069,40852496,40852580,40857546,40857676,40867823,40867910,40882886,	40883041-40883041	40851040-40851040,	40851069,40852496,40852580,40857546,40857676,40867823,40867910,40882886,	40883041-40883041,	Na	Na	Na	1	1	11_12_13_14_15,	-
Cdc42	VLMC_1	137319701-137319710	137321192,137328712,137328910,137329014,137329124,137332406,137332479,137335974,137336129,137357645,	137357659-137357684	Na	137321192,137328712,137328910,137329014,137329124,137332406,137332479,137335974,	Na	137319701-137319710,	137336129,137357645,	137357659-137357684,	1	10	1_2_3_4_5_6	-
Cdc42	Oligo_1.1	137319701-137319710	137321192,137328712,137328910,137329014,137329124,137332406,137332479,137335974,137336129,137357645,	137357659-137357684	Na	137321192,137328712,137328910,137329014,137329124,137332406,137332479,137335974,	Na	137319701-137319710,	137336129,137357645,	137357659-137357684,	8	16	1_2_3_4_5_6	-
Cdc42	Oligo_1.1	137319701-137319710	137319840,137319960,137321192,137328712,137328910,137329014,137329124,137332406,137332479,137335974,137336129,137357645,	137357659-137357684	Na	137321192,137328712,137328910,137329014,137329124,137332406,137332479,137335974,	Na	137319701-137319710,	137319840,137319960,137336129,137357645,	137357659-137357684,	1	1	1_2_3_4_5_6,	-
Cdc42	Oligo_1.1	137319701-137319710	137321192,137328712,137328910,137329014,137329124,137332406,137332479,137335974,137336129,137357645,	137357692-137357696	Na	137321192,137328712,137328910,137329014,137329124,137332406,137332479,137335974,	Na	137319701-137319710,	137336129,137357645,	137357692-137357696,	2	3	1_2_3_4_5_6	-
Cdc42	Oligo_1.1	137319701-137319710	137321192,137328712,137328910,137329016,137329124,137332406,137332479,137335974,137336129,137357645,	137357692-137357696	Na	137321192,137328712,137328910,137329016,137329124,137332406,137332479,137335974,	Na	137319701-137319710,	137336129,137357645,	137357692-137357696,	1	1	1_2_3_4_5_6,	-
Cdc42	Oligo_1.1	137319701-137319710	137321192,137328712,137328910,137329014,137329124,137332406,137332479,137335974,137336129,137357645,	137357726-137357726	Na	137321192,137328712,137328910,137329014,137329124,137332406,137332479,137335974,	Na	137319701-137319710,	137336129,137357645,	137357726-137357726,	1	1	1_2_3_4_5_6,	-
Cdc42	VLMC_2	137319701-137319710	137321192,137328712,137328910,137329014,137329124,137332406,137332479,137335974,137336129,137357645,	137357659-137357684	Na	137321192,137328712,137328910,137329014,137329124,137332406,137332479,137335974,	Na	137319701-137319710,	137336129,137357645,	137357659-137357684,	2	4	1_2_3_4_5_6	-
Cdc42	Oligo_5.2	137319701-137319710	137321192,137328712,137328910,137329014,137329124,137332406,137332479,137335974,137336129,137357645,	137357659-137357684	Na	137321192,137328712,137328910,137329014,137329124,137332406,137332479,137335974,	Na	137319701-137319710,	137336129,137357645,	137357659-137357684,	4	10	1_2_3_4_5_6	-
Cdc42	Oligo_5.2	137320851-137320851	137321192,137328712,137328910,137329014,137329124,137332406,137332479,137335974,137336129,137357645,	137357659-137357684	Na	137321192,137328712,137328910,137329014,137329124,137332406,137332479,137335974,	Na	137320851-137320851,	137336129,137357645,	137357659-137357684,	1	1	1_2_3_4_5_6,	-
Cdc42ep2	Oligo_1.1	5917560-5917563	5918993,5924763,	5924806-5924816	Na	Na	Na	5917560-5917563,	5918993,5924763,	5924806-5924816,	2	4	1_2	-
Cdc42ep2	Oligo_1.2	5917560-5917563	5918993,5924763,	5924806-5924816	Na	Na	Na	5917560-5917563,	5918993,5924763,	5924806-5924816,	1	1	1_2,	-
Cdc42ep2	Oligo_5.2	5917560-5917563	5918993,5924763,	5924806-5924816	Na	Na	Na	5917560-5917563,	5918993,5924763,	5924806-5924816,	1	1	1_2,	-
Cdc42se2	Oligo_1.1	54717450-54717462	54719724,54720242,54720357,54723573,54723675,54740237,54740550,54756405,54756559,54787559,	54787661-54787661	Na	54720357,54723573,54723675,54740237,	Na	54717450-54717462,	54719724,54720242,54740550,54756405,54756559,54787559,	54787661-54787661,	1	2	1_2_3_4_5_6	-
Cdc42se2	Oligo_1.1	54717450-54717462	54719724,54720242,54720357,54723573,54723675,54740237,54740550,54756405,54756559,54787559,	54787668-54787670	Na	54720357,54723573,54723675,54740237,	Na	54717450-54717462,	54719724,54720242,54740550,54756405,54756559,54787559,	54787668-54787670,	2	2	1_2_3_4_5_6,	-
Cdc42se2	Oligo_5.2	54717450-54717462	54719724,54720242,54720357,54723573,54723675,54740237,54740550,54756405,54756559,54787559,	54787647-54787647	Na	54720357,54723573,54723675,54740237,	Na	54717450-54717462,	54719724,54720242,54740550,54756405,54756559,54787559,	54787647-54787647,	1	1	1_2_3_4_5_6,	-
Cdh20	Oligo_1.1	104768838-104768838	104768898,104933956,104934342,104941031,104941326,104942097,104942217,104945191,104945359,104947323,104947511,104953828,104954082,104970820,104970957,104974993,104975115,104978979,104979097,104984670,104984922,104993879,	104994675-104994678	Na	104934342,104941031,104941326,104942097,104942217,104945191,104945359,104947323,104947511,104953828,104954082,104970820,104970957,104974993,104975115,104978979,104979097,104984670,104984922,104993879,	Na	104768838-104768838,	104768898,104933956,	104994675-104994678,	1	2	1_2_3_4_5_6_7_8_9_10_11_12	+
Cdip1	Oligo_1.1	4767339-4767340	4768649,4768744,4769018,4769639,4769795,4770042,4770151,4770670,4770735,4789830,	4789931-4789932	Na	4768649,4768744,4769018,4769639,4769795,4770042,	Na	4767339-4767340,	4770151,4770670,4770735,4789830,	4789931-4789932,	2	3	1_2_3_4_5_6	-
Cdipt	Oligo_1.1	126976343-126976343	126976806,126976917,126977052,126978261,126978415,126978914,126978996,126979321,126979403,126979534,	126980492-126980499	Na	126976806,126976917,126977052,126978261,126978415,126978914,126978996,126979321,126979403,126979534,	Na	126976343-126976343,	Na	126980492-126980499,	1	1	1_2_3_4_5_6,	+
Cdipt	Oligo_1.1	126976350-126976350	126976806,126976917,126977052,126978261,126978415,126978914,126978996,126979321,126979403,126979534,	126980492-126980499	Na	126976806,126976917,126977052,126978261,126978415,126978914,126978996,126979321,126979403,126979534,	Na	126976350-126976350,	Na	126980492-126980499,	1	2	1_2_3_4_5_6	+
Cdipt	Oligo_1.1	126976362-126976362	126976806,126976917,126977052,126978261,126978415,126978914,126978996,126979321,126979403,126979534,	126980492-126980499	Na	126976806,126976917,126977052,126978261,126978415,126978914,126978996,126979321,126979403,126979534,	Na	126976362-126976362,	Na	126980492-126980499,	1	1	1_2_3_4_5_6,	+
Cdipt	Oligo_1.1	126976728-126976728	126976806,126976917,126977052,126978261,126978415,126978914,126978996,126979321,126979403,126979534,	126980492-126980499	Na	126976806,126976917,126977052,126978261,126978415,126978914,126978996,126979321,126979403,126979534,	Na	126976728-126976728,	Na	126980492-126980499,	1	2	1_2_3_4_5_6	+
Cdipt	Oligo_1.1	126976755-126976755	126976806,126976917,126977052,126978261,126978415,126978914,126978996,126979321,126979403,126979534,	126980492-126980499	Na	126976806,126976917,126977052,126978261,126978415,126978914,126978996,126979321,126979403,126979534,	Na	126976755-126976755,	Na	126980492-126980499,	1	1	1_2_3_4_5_6,	+
Cdk11b	Oligo_1.1	155624891-155624891	155624941,155625530,155625654,155626773,155626889,155628695,	155628765-155628766	Na	155625654,155626773,155626889,155628695,	155628765-155628766,	155624891-155624891,	155624941,155625530,	Na	1	2	1_2_3_4	+
Cdk18	Oligo_5.2	132120578-132120578	132121573,132122036,132122116,132122311,132122393,132139583,	132139623-132139623	132120578-132120578,	132121573,132122036,132122116,132122311,132122393,	Na	Na	132139583,	132139623-132139623,	1	1	13_14_15_16,	-
Cdk5r1	Oligo_5.2	80480652-80480652	Na	80481182-80481183	Na	Na	Na	80480652-80480652,	Na	80481182-80481183,	1	1	1,	+
Cdk5r1	Oligo_5.2	80480662-80480662	Na	80481182-80481183	Na	Na	Na	80480662-80480662,	Na	80481182-80481183,	1	1	1,	+
Cdk5rap2	Oligo_5.2	70245380-70245384	70245497,70250352,70250472,70254635,70254814,70257334,70257383,70264490,70264723,70266474,70267048,70272643,70272775,70276473,70276708,70281089,70281521,70352761,70352788,70353609,70353651,70354712,70354875,70360810,70360965,70364006,70364130,70376792,70376869,70380190,70380301,70401244,70401312,70403473,70403541,70410211,	70410348-70410348	70245380-70245384,	70245497,70250352,70250472,70254635,70254814,70257334,70257383,70264490,70264723,70266474,70267048,70272643,70272775,70276473,70276708,70281089,70281521,70352761,70352788,70353609,70353651,70354712,70354875,70360810,70360965,70364006,70364130,70376792,70376869,70380190,70380301,70401244,70401312,70403473,70403541,70410211,	Na	Na	Na	70410348-70410348,	1	2	9_10_11_12_13_14_15_16_17_28_29_30_31_32_33_34_35_36_37	-
Cdk7	Oligo_1.2	100703314-100703314	100703506,100704390,100704538,100706366,100706516,100710073,100710160,100711496,100711596,100716500,100716619,100717571,100717682,100719301,100719370,100720585,100720653,100722679,100722713,100730457,100730517,100730773,	100730912-100730912	Na	100703506,100704390,100704538,100706366,100706516,100710073,100710160,100711496,100711596,100716500,100716619,100717571,100717682,100719301,100719370,100720585,100720653,100722679,100722713,100730457,100730517,100730773,	Na	100703314-100703314,	Na	100730912-100730912,	1	1	1_2_3_4_5_6_7_8_9_10_11_12,	-
Cdkn1a	Oligo_5.2	29093771-29093771	29093861,29098396,29098837,29099343,	29099561-29099561	Na	29098837,29099343,	Na	29093771-29093771,	29093861,29098396,	29099561-29099561,	1	2	2_3	+
Cdkn2aipnl	Oligo_1.1	51967695-51967697	51967957,51970143,51970243,51975899,	51977329-51977329	Na	51967957,51970143,51970243,51975899,	Na	51967695-51967697,	Na	51977329-51977329,	2	3	1_2_3	+
Cdpf1	VLMC_2	85806973-85806973	85807538,85808255,85808367,85809211,85809324,85811638,	85811670-85811670	Na	85807538,85808255,85808367,85809211,	Na	85806973-85806973,	85809324,85811638,	85811670-85811670,	1	3	1_2_3_5	-
Cebpb	VLMC_2	167690017-167690017	Na	167690410-167690410	Na	Na	Na	167690017-167690017,	Na	167690410-167690410,	1	7	1	+
Cebpb	VLMC_2	167690053-167690053	Na	167690386-167690390	Na	Na	Na	167690053-167690053,	Na	167690386-167690390,	1	5	1	+
Cebpb	VLMC_2	167690067-167690068	Na	167690386-167690390	Na	Na	Na	167690067-167690068,	Na	167690386-167690390,	2	4	1	+
Cebpb	VLMC_2	167690237-167690237	Na	167690410-167690410	Na	Na	Na	167690237-167690237,	Na	167690410-167690410,	1	1	1,	+
Cebpz	Oligo_5.1	78935851-78935852	78936067,78936874,	78937064-78937064	78935851-78935852,	78936067,78936874,	Na	Na	Na	78937064-78937064,	1	3	15_16	-
Cenpb	Oligo_1.2	131177292-131177292	131177761,131178080,	131178155-131178155	Na	131178080,	131178155-131178155,	131177292-131177292,	131177761,	Na	1	1	1,	-
Cenpq	VLMC_1	40923065-40923068	40923616,40924288,40924366,40924501,40924621,40927138,40927268,40930013,40930079,40931649,40931776,40932795,40932850,40933080,40933215,40934382,	40934551-40934551	Na	40923616,40924288,40924366,40924501,40924621,40927138,40927268,40930013,40930079,40931649,40931776,40932795,40932850,40933080,	Na	40923065-40923068,	40933215,40934382,	40934551-40934551,	3	10	1_2_3_4_5_6_7_8_9	-
Cep57	Oligo_1.1	13813446-13813447	13813520,13816054,13816132,13816886,13817003,13818322,13818444,13818858,13819038,13821526,13821683,13826541,	13826923-13826923	13813446-13813447,	13813520,13816054,13816132,13816886,13817003,13818322,13818444,13818858,13819038,13821526,13821683,13826541,	Na	Na	Na	13826923-13826923,	1	1	5_6_7_8_9_10_11,	-
Cep83os	Oligo_1.1	94675828-94675829	94677129,94678330,94678447,94688232,	94688576-94688576	Na	Na	Na	Na	Na	Na	2	3	1_2_3	-
Cep83os	VLMC_2	94675828-94675829	94677129,94678330,94678447,94688232,	94688603-94688603	Na	Na	Na	Na	Na	Na	1	3	1_2_3	-
Cep83os	Oligo_5.2	94675828-94675829	94677129,94678330,94678447,94688177,	94688287-94688287	Na	Na	Na	Na	Na	Na	1	2	1_2_3	-
Cers5	Oligo_1.1	99735589-99735592	99736436,99737546,99737653,99738664,99738821,99739405,99739512,99739601,99739730,99740943,99741036,99741608,99741659,99745888,99745946,99747036,99747167,99751235,99751341,99772182,	99772402-99772402	Na	99736436,99737546,99737653,99738664,99738821,99739405,99739512,99739601,99739730,99740943,99741036,99741608,99741659,99745888,99745946,99747036,99747167,99751235,99751341,99772182,	Na	99735589-99735592,	Na	99772402-99772402,	1	3	1_2_3_4_5_6_7_8_9_10	-
Cers5	Oligo_1.1	99735589-99735592	99736436,99737546,99737653,99738664,99738821,99739405,99739512,99739601,99739730,99740943,99741036,99741608,99741659,99745888,99745946,99747036,99747167,99751235,99751341,99772182,	99772436-99772436	Na	99736436,99737546,99737653,99738664,99738821,99739405,99739512,99739601,99739730,99740943,99741036,99741608,99741659,99745888,99745946,99747036,99747167,99751235,99751341,99772182,	Na	99735589-99735592,	Na	99772436-99772436,	1	3	1_2_3_4_5_6_7_8_9_10	-
Cers5	Oligo_1.1	99735589-99735592	99736436,99737546,99737653,99738664,99738821,99739405,99739512,99739601,99739730,99740943,99741036,99741608,99741659,99745888,99745946,99747036,99747167,99751235,99751341,99772182,	99772456-99772457	Na	99736436,99737546,99737653,99738664,99738821,99739405,99739512,99739601,99739730,99740943,99741036,99741608,99741659,99745888,99745946,99747036,99747167,99751235,99751341,99772182,	Na	99735589-99735592,	Na	99772456-99772457,	2	6	1_2_3_4_5_6_7_8_9_10	-
Cers5	Oligo_1.1	99735589-99735592	99736436,99737546,99737653,99738664,99738821,99739405,99739512,99739601,99739730,99740943,99741036,99741608,99741659,99745888,99745946,99747036,99747167,99751235,99751341,99772182,	99772494-99772494	Na	99736436,99737546,99737653,99738664,99738821,99739405,99739512,99739601,99739730,99740943,99741036,99741608,99741659,99745888,99745946,99747036,99747167,99751235,99751341,99772182,	Na	99735589-99735592,	Na	99772494-99772494,	1	1	1_2_3_4_5_6_7_8_9_10,	-
Cers5	VLMC_2	99735589-99735592	99736436,99738664,99738821,99739405,99739512,99739601,99739730,99740943,99741036,99741608,99741659,99745888,99745946,99747036,99747167,99751235,99751341,99772182,	99772410-99772410	Na	99736436,99738664,99738821,99739405,99739512,99739601,99739730,99740943,99741036,99741608,99741659,99745888,99745946,99747036,99747167,99751235,99751341,99772182,	Na	99735589-99735592,	Na	99772410-99772410,	1	2	1_2_3_4_5_6_7_8_9_10	-
Cetn3	Oligo_1.2	81783319-81783319	81783357,81784640,81784776,81786842,	81787782-81787782	Na	81783357,81784640,81784776,81786842,	81787782-81787782,	81783319-81783319,	Na	Na	1	2	1_2_3	+
Cfap36	Oligo_5.2	29221556-29221560	29221985,29222433,29222583,29222743,29222883,29225856,29225959,29229907,29229959,29230585,29230673,29234357,29234472,29244058,29244160,29245085,29245150,29247014,	29247268-29247268	Na	29221985,29222433,29222583,29222743,29222883,29225856,29225959,29229907,29229959,29230585,29230673,29234357,29234472,29244058,29244160,29245085,29245150,29247014,	Na	29221556-29221560,	Na	29247268-29247268,	1	1	1_2_3_4_5_6_7_8_9_10,	-
Cfap97	Oligo_5.2	46163579-46163579	46163749,46169558,	46170433-46170433	Na	Na	46170433-46170433,	46163579-46163579,	46163749,46169558,	Na	1	1	1,	+
Cfdp1	VLMC_2	111768491-111768492	111768787,111779250,111779409,111830869,111830989,111840357,111840485,111841782,111841990,111845093,111845211,111854143,	111854295-111854295	Na	111768787,111779250,111779409,111830869,111830989,111840357,111840485,111841782,111841990,111845093,111845211,111854143,	Na	111768491-111768492,	Na	111854295-111854295,	1	4	1_2_3_4_5_6_7	-
Cfh	VLMC_1	140085861-140085871	140086522,140088657,140088840,140098869,140099046,140100807,140100984,140101584,140101758,140102336,140102546,140102707,140102884,140105394,140105571,140108491,140108671,140108757,140108940,140112432,140112606,140118586,140118763,140119870,140120053,140136146,140136323,140136695,140136890,140143930,140144104,140147654,140147825,140154468,140154660,140157259,140157336,140162545,140162651,140162950…	140183294-140183294	Na	140086522,140088657,140088840,140098869,140099046,140100807,140100984,140101584,140101758,140102336,140102546,140102707,140102884,140105394,140105571,140108491,140108671,140108757,140108940,140112432,140112606,140118586,140118763,140119870,140120053,140136146,140136323,140136695,140136890,140143930,140144104,140147654,140147825,140154468,140154660,140157259,140157336,140162545,140162651,140162950…	Na	140085861-140085871,	Na	140183294-140183294,	1	1	1_2_3_4_5_6_7_8_9_10_11_12_13_14_15_16_17_18_19_20_21_22,	-
Cfh	VLMC_1	140085861-140085871	140086522,140088657,140088840,140098869,140099046,140100807,140100984,140101584,140101758,140102336,140102546,140102707,140102884,140105394,140105571,140108491,140108671,140108757,140108940,140112432,140112606,140118586,140118763,140119870,140120053,140136146,140136323,140136695,140136890,140143930,140144104,140147654,140147825,140154468,140154660,140157259,140157336,140162545,140162651,140162950…	140183294-140183294	Na	140086522,140088657,140088840,140098869,140099046,140100807,140100984,140101584,140101758,140102336,140102546,140102707,140102884,140105394,140105571,140108491,140108671,140108757,140108940,140112432,140112606,140118586,140118763,140119870,140120053,140136146,140136323,140136695,140136890,140143930,140144104,140147654,140147825,140154468,140154660,140157259,140157336,140162545,140162651,140162950…	Na	140085861-140085871,	Na	140183294-140183294,	2	7	1_2_3_4_5_6_7_8_9_10_11_12_13_14_15_16_17_18_19_20_21_22	-
Cfh	VLMC_2	140085861-140085871	140086522,140088657,140088840,140098869,140099046,140100807,140100984,140101584,140101758,140102336,140102546,140102707,140102884,140105394,140105571,140108491,140108671,140108757,140108943,140112432,140112606,140118586,140118763,140119870,140120053,140136146,140136323,140136695,140136890,140143930,140144104,140147654,140147825,140154468,140154660,140157259,140157336,140162545,140162651,140162950…	140183266-140183266	Na	140086522,140088657,140088840,140098869,140099046,140100807,140100984,140101584,140101758,140102336,140102546,140102707,140102884,140105394,140105571,140108491,140108671,140108757,140108943,140112432,140112606,140118586,140118763,140119870,140120053,140136146,140136323,140136695,140136890,140143930,140144104,140147654,140147825,140154468,140154660,140157259,140157336,140162545,140162651,140162950…	140183266-140183266,	140085861-140085871,	Na	Na	1	3	1_2_3_4_5_6_7_8_9_10_11_12_13_14_15_16_17_18_19_20_21_22	-
Cfl2	Oligo_1.1	54860294-54860297	54861237,54861336,54861413,54861525,54861833,54862743,	54862779-54862779	Na	54861237,54861336,54861413,54861525,54861833,54862743,	Na	54860294-54860297,	Na	54862779-54862779,	1	2	1_2_3_4	-
Cfl2	Oligo_1.1	54860294-54860297	54861237,54861336,54861413,54861525,54861833,54862743,	54862799-54862799	Na	54861237,54861336,54861413,54861525,54861833,54862743,	Na	54860294-54860297,	Na	54862799-54862799,	2	3	1_2_3_4	-
Cfl2	Oligo_1.1	54860294-54860297	54861237,54861336,54861413,54861525,54861833,54862743,	54862814-54862814	Na	54861237,54861336,54861413,54861525,54861833,54862743,	Na	54860294-54860297,	Na	54862814-54862814,	3	5	1_2_3_4	-
Cfl2	Oligo_1.1	54860294-54860297	54861237,54861336,54861413,54861779,54861833,54862743,	54862849-54862849	Na	54861237,54861336,54861413,54861779,54861833,54862743,	Na	54860294-54860297,	Na	54862849-54862849,	1	1	1_2_3_4,	-
Cflar	VLMC_2	58713293-58713293	58713659,58726305,58726732,58729055,58729161,58731151,58731287,58732252,58732326,58735657,58735712,58740262,58740312,58740964,58741046,58752338,58752846,58753783,	58755144-58755144	Na	58726732,58729055,58729161,58731151,58731287,58732252,58732326,58735657,58735712,58740262,58740312,58740964,58741046,58752338,58752846,58753783,	Na	58713293-58713293,	58713659,58726305,	58755144-58755144,	1	1	1_2_3_4_5_6_7_8_9_10,	+
Cflar	Oligo_5.2	58713285-58713285	Na	58713888-58713888	Na	Na	Na	58713285-58713285,	Na	58713888-58713888,	1	1	1,	+
Ch25h	VLMC_2	34473785-34473785	Na	34475202-34475202	Na	Na	Na	34473785-34473785,	Na	34475202-34475202,	1	1	1,	-
Chac2	Oligo_1.1	30976721-30976721	30977746,30979564,30979600,30986111,	30986334-30986334	Na	30977746,30979564,30979600,30986111,	Na	30976721-30976721,	Na	30986334-30986334,	1	1	1_2_3,	-
Chac2	Oligo_1.1	30976952-30976952	30977746,30979564,30979600,30986111,	30986316-30986316	Na	30977746,30979564,30979600,30986111,	Na	30976952-30976952,	Na	30986316-30986316,	1	1	1_2_3,	-
Chchd7	Oligo_5.2	3938913-3938913	3939131,3939423,3939526,3941245,3941311,3942720,3942819,3942987,	3943522-3943522	Na	3941311,3942720,3942819,3942987,	Na	3938913-3938913,	3939131,3939423,3939526,3941245,	3943522-3943522,	1	1	1_2_3_4,	+
Chga	Oligo_5.2	102554976-102554976	102555170,102555884,102555931,102558465,102558559,102559288,102559357,102561346,102561503,102561666,102562083,102562597,102563073,102564610,	102565014-102565014	Na	102555170,102555884,102555931,102558465,102558559,102559288,102559357,102561346,102561503,102561666,102562083,102562597,102563073,102564610,	Na	102554976-102554976,	Na	102565014-102565014,	1	1	1_2_3_4_5_6_7_8,	+
Chgb	Oligo_5.2	132781612-132781612	132781782,132785983,132786030,132786452,132786546,132792329,132794095,132794751,	132795072-132795076	Na	132781782,132785983,132786030,132786452,132786546,132792329,132794095,132794751,	Na	132781612-132781612,	Na	132795072-132795076,	1	1	1_2_3_4_5,	+
Chgb	Oligo_5.2	132781668-132781668	132781782,132785983,132786030,132786452,132786546,132792329,132794095,132794751,	132795072-132795076	Na	132781782,132785983,132786030,132786452,132786546,132792329,132794095,132794751,	Na	132781668-132781668,	Na	132795072-132795076,	1	1	1_2_3_4_5,	+
Chmp1b	Oligo_1.1	67205410-67205410	Na	67207006-67207006	Na	Na	Na	Na	Na	Na	1	3	1	+
Chmp1b	VLMC_2	67205390-67205390	Na	67206992-67206993	Na	Na	Na	Na	Na	Na	2	3	1	+
Chmp1b	Oligo_5.1	67205932-67205932	Na	67207808-67207812	Na	Na	Na	Na	Na	Na	2	2	1,	+
Chmp1b	Oligo_5.1	67206408-67206409	Na	67206999-67206999	Na	Na	Na	Na	Na	Na	3	6	1	+
Chmp1b	Oligo_1.2	67205925-67205925	Na	67207808-67207812	Na	Na	Na	Na	Na	Na	1	1	1,	+
Chmp1b	Oligo_1.2	67205932-67205932	Na	67207808-67207812	Na	Na	Na	Na	Na	Na	1	1	1,	+
Chmp1b	Oligo_1.2	67206630-67206630	Na	67206992-67206993	Na	Na	Na	Na	Na	Na	1	1	1,	+
Chmp1b	Oligo_1.2	67207097-67207097	Na	67207808-67207812	Na	Na	Na	Na	Na	Na	1	1	1,	+
Chmp2a	Oligo_1.1	13032013-13032017	13032202,13032288,13032350,13032434,13032565,13032641,13032821,13033828,13034042,13034501,	13034641-13034641	Na	13032202,13032288,13032350,13032434,13032565,13032641,13032821,13033828,	Na	13032013-13032017,	13034042,13034501,	13034641-13034641,	1	2	1_2_3_4_5_6	-
Chmp2a	Oligo_1.1	13032013-13032017	13032202,13032288,13032350,13032434,13032565,13032641,13032821,13033828,13034042,13034634,	13034740-13034740	Na	13032202,13032288,13032350,13032434,13032565,13032641,13032821,13033828,	Na	13032013-13032017,	13034042,13034634,	13034740-13034740,	1	3	1_2_3_4_5_6	-
Chmp2a	Oligo_1.1	13032013-13032017	13032202,13032288,13032350,13032434,13032565,13032641,13032821,13033828,13034042,13034634,	13034752-13034762	Na	13032202,13032288,13032350,13032434,13032565,13032641,13032821,13033828,	Na	13032013-13032017,	13034042,13034634,	13034752-13034762,	1	4	1_2_3_4_5_6	-
Chmp2a	Oligo_5.1	13032013-13032017	13032202,13032288,13032350,13032434,13032565,13032641,13032821,13033828,13034042,13034634,	13034752-13034762	Na	13032202,13032288,13032350,13032434,13032565,13032641,13032821,13033828,	Na	13032013-13032017,	13034042,13034634,	13034752-13034762,	2	4	1_2_3_4_5_6	-
Chmp2b	Oligo_5.2	65539403-65539403	65540250,65540419,65540526,65545276,65545379,65546848,65547043,65550962,65551054,65562474,	65562535-65562535	Na	65540250,65540419,65540526,65545276,65545379,65546848,65547043,65550962,65551054,65562474,	Na	65539403-65539403,	Na	65562535-65562535,	1	2	1_2_3_4_5_6	-
Chmp5	Oligo_1.1	40948577-40948577	40948676,40949453,40949558,40950513,40950560,40952367,40952461,40952981,40953053,40958889,40958998,40960858,40960971,40964594,	40965296-40965302	Na	40948676,40949453,40949558,40950513,40950560,40952367,40952461,40952981,40953053,40958889,40958998,40960858,40960971,40964594,	Na	40948577-40948577,	Na	40965296-40965302,	1	2	1_2_3_4_5_6_7_8	+
Chmp5	Oligo_5.2	40948560-40948562	40949558,40950513,40950560,40952367,40952461,40952981,40953053,40958889,40958998,40960858,40960971,40964594,	40965296-40965302	Na	40949558,40950513,40950560,40952367,40952461,40952981,40953053,40958889,40958998,40960858,40960971,40964594,	Na	40948560-40948562,	Na	40965296-40965302,	1	1	1_2_3_4_5_6_7_8,	+
Chmp5	Oligo_5.2	40948560-40948562	40948676,40949453,40949558,40950513,40950560,40952367,40952461,40952981,40953053,40958889,40958998,40960858,40960971,40964594,	40965296-40965302	Na	40948676,40949453,40949558,40950513,40950560,40952367,40952461,40952981,40953053,40958889,40958998,40960858,40960971,40964594,	Na	40948560-40948562,	Na	40965296-40965302,	1	2	1_2_3_4_5_6_7_8	+
Chmp6	Oligo_1.1	119913880-119913880	119913937,119915412,119915529,119915631,119915719,119916024,119916111,119916680,119916746,119916928,119917009,119917983,119918038,119918606,	119919546-119919546	119913880-119913880,	119913937,119915412,119915529,119915631,119915719,119916024,119916111,119916680,119916746,119916928,119917009,119917983,119918038,119918606,	Na	Na	Na	119919546-119919546,	1	1	1_2_3_4_5_6_7_8,	+
Chordc1	Oligo_1.1	18292270-18292270	18292460,18295299,18295349,18301005,18301062,18302025,18302183,18305292,18305351,18308749,18308820,18309832,18309938,18311911,18312031,18312429,18312492,18312777,	18313998-18314000	Na	18292460,18295299,18295349,18301005,18301062,18302025,18302183,18305292,18305351,18308749,18308820,18309832,18309938,18311911,18312031,18312429,18312492,18312777,	Na	18292270-18292270,	Na	18313998-18314000,	2	9	1_2_3_4_6_7_8_9_10_11	+
Chordc1	Oligo_1.1	18292321-18292324	18292460,18295299,18295349,18301005,18301062,18302025,18302183,18304282,18304386,18305292,18305351,18308749,18308820,18309832,18309938,18311911,18312031,18312429,18312492,18312777,	18313998-18314000	Na	18292460,18295299,18295349,18301005,18301062,18302025,18302183,18304282,18304386,18305292,18305351,18308749,18308820,18309832,18309938,18311911,18312031,18312429,18312492,18312777,	Na	18292321-18292324,	Na	18313998-18314000,	2	8	1_2_3_4_5_6_7_8_9_10_11	+
Chordc1	Oligo_5.1	18292296-18292296	18292460,18295299,18295349,18301005,18301062,18302025,18302183,18304282,	18304379-18304379	Na	18292460,18295299,18295349,18301005,18301062,18302025,18302183,18304282,	18304379-18304379,	18292296-18292296,	Na	Na	1	3	1_2_3_4_5	+
Chrm3	Oligo_5.2	10223445-10223445	10224757,10360263,	10360443-10360443	Na	Na	Na	10223445-10223445,	10224757,10360263,	10360443-10360443,	1	2	4_5	-
Chst12	Oligo_5.2	140505640-140505640	140505727,140523540,	140525236-140525236	Na	Na	Na	140505640-140505640,	140505727,140523540,	140525236-140525236,	1	2	1_2	+
Chst2	Oligo_5.2	95404097-95404098	95405597,95406980,	95407234-95407234	Na	95405597,	Na	95404097-95404098,	95406980,	95407234-95407234,	1	1	1_2,	-
Churc1	Oligo_1.1	76765575-76765575	76765638,76773257,76773393,76775593,76775664,76782812,	76783138-76783139	Na	76765638,76773257,76773393,76775593,76775664,76782812,	Na	76765575-76765575,	Na	76783138-76783139,	1	1	1_2_3_4,	+
Cib1	Oligo_5.1	80227158-80227158	80227386,80227993,80228082,80228161,80228280,80228397,80228548,80230315,80230345,80232530,	80232635-80232635	Na	80227386,80227993,80228082,80228161,80228280,80228397,80228548,80230315,80230345,80232530,	Na	80227158-80227158,	Na	80232635-80232635,	1	2	1_2_3_4_5_7	-
Cinp	Oligo_1.1	110873161-110873163	110874129,110876840,110876970,110879684,110879814,110883889,110884058,110889065,	110889094-110889094	Na	110874129,110876840,110876970,110879684,110879814,110883889,110884058,110889065,	Na	110873161-110873163,	Na	110889094-110889094,	1	1	1_2_4_5_6,	-
Cinp	Oligo_1.1	110873161-110873163	110874129,110876840,110876970,110879684,110879814,110883889,110884058,110889065,	110889113-110889113	Na	110874129,110876840,110876970,110879684,110879814,110883889,110884058,110889065,	Na	110873161-110873163,	Na	110889113-110889113,	1	1	1_2_4_5_6,	-
Cinp	Oligo_5.2	110873152-110873152	110874129,110876840,110876970,110879684,110879814,110883889,110884058,110889065,	110889133-110889133	Na	110874129,110876840,110876970,110879684,110879814,110883889,110884058,110889065,	Na	110873152-110873152,	Na	110889133-110889133,	1	2	1_2_4_5_6	-
Cisd1	Oligo_1.1	71330491-71330491	71331126,71336213,71336419,71344723,	71344800-71344800	Na	71331126,71336213,71336419,71344723,	Na	71330491-71330491,	Na	71344800-71344800,	1	1	1_2_3,	-
Cisd1	Oligo_1.1	71330491-71330491	71331126,71336213,71336419,71344723,	71344827-71344827	Na	71331126,71336213,71336419,71344723,	Na	71330491-71330491,	Na	71344827-71344827,	1	1	1_2_3,	-
Cisd1	Oligo_1.1	71330639-71330639	71331126,71336213,71336419,71344723,	71344790-71344790	Na	71331126,71336213,71336419,71344723,	Na	71330639-71330639,	Na	71344790-71344790,	1	1	1_2_3,	-
Cisd1	Oligo_1.1	71330718-71330719	71331126,71336213,71336419,71344723,	71344808-71344808	Na	71331126,71336213,71336419,71344723,	Na	71330718-71330719,	Na	71344808-71344808,	1	4	1_2_3	-
Cisd1	Oligo_1.1	71330718-71330719	71331126,71336213,71336419,71344723,	71344818-71344818	Na	71331126,71336213,71336419,71344723,	Na	71330718-71330719,	Na	71344818-71344818,	2	4	1_2_3	-
Cisd2	Oligo_1.1	135408537-135408537	135408890,135411010,135411225,135423258,	135423393-135423396	Na	135408890,135411010,135411225,135423258,	Na	135408537-135408537,	Na	135423393-135423396,	1	4	1_2_3	-
Cisd2	VLMC_2	135408552-135408552	135408890,135411010,135411225,135423258,	135423393-135423396	Na	135408890,135411010,135411225,135423258,	Na	135408552-135408552,	Na	135423393-135423396,	1	13	1_2_3	-
Cisd2	VLMC_2	135408559-135408559	135408890,135411010,135411225,135423258,	135423393-135423396	Na	135408890,135411010,135411225,135423258,	Na	135408559-135408559,	Na	135423393-135423396,	1	1	1_2_3,	-
Ckb	Oligo_5.2	111669360-111669362	111669740,111669824,111670014,111670161,111670285,111670872,111671044,111671214,111671347,111671424,111671578,111671765,111671973,111672229,	111672295-111672295	Na	111669740,111669824,111670014,111670161,111670285,111670872,111671044,111671214,111671347,111671424,111671578,111671765,	Na	111669360-111669362,	111671973,111672229,	111672295-111672295,	2	2	1_2_3_4_5_6_7_8,	-
Cklf	VLMC_1	104250891-104250891	104251095,104257284,104257443,104261473,104261569,104263270,	104263443-104263443	Na	104251095,104257284,104257443,104261473,104261569,104263270,	104263443-104263443,	104250891-104250891,	Na	Na	1	2	1_2_3_5	+
Clcn3	Oligo_1.1	60912984-60912985	60913175,60919339,60919556,60927231,60927418,60929070,60929616,60930680,60930761,60933080,60933287,60934484,60934607,60937299,60937487,60938547,60938647,60941256,60941414,60954542,	60954771-60954771	Na	60913175,60919339,60919556,60927231,60927418,60929070,60929616,60930680,60930761,60933080,60933287,60934484,60934607,60937299,60937487,60938547,60938647,60941256,60941414,60954542,	Na	60912984-60912985,	Na	60954771-60954771,	1	4	1_3_5_6_7_8_9_10_11_12	-
Clcn3	Oligo_1.1	60912984-60912985	60913175,60919339,60919556,60922789,60923188,60927231,60927418,60929070,60929616,60930680,60930761,60933080,60933287,60934484,60934607,60937299,60937487,60938547,60938647,60941256,60941414,60954542,	60954797-60954797	Na	60913175,60919339,60919556,60922789,60923188,60927231,60927418,60929070,60929616,60930680,60930761,60933080,60933287,60934484,60934607,60937299,60937487,60938547,60938647,60941256,60941414,60954542,	Na	60912984-60912985,	Na	60954797-60954797,	1	1	1_3_4_5_6_7_8_9_10_11_12,	-
Clcn3	Oligo_1.1	60912984-60912985	60913175,60919339,60919556,60922789,60923188,60927231,60927418,60929070,60929616,60930680,60930761,60933080,60933287,60934484,60934607,60937299,60937487,60938547,60938647,60941256,60941414,60982775,	60983294-60983294	Na	60913175,60919339,60919556,60922789,60923188,60927231,60927418,60929070,60929616,60930680,60930761,60933080,60933287,60934484,60934607,60937299,60937487,60938547,60938647,60941256,60941414,	Na	60912984-60912985,	60982775,	60983294-60983294,	1	3	1_3_4_5_6_7_8_9_10_11_12_14	-
Clcn3	Oligo_5.2	60912984-60912985	60913175,60919339,60919556,60922789,60923188,60927231,60927418,60929070,60929616,60930680,60930761,60933080,60933287,60934484,60934607,60937299,60937487,60938547,60938647,60941256,60941414,60954542,	60954784-60954784	Na	60913175,60919339,60919556,60922789,60923188,60927231,60927418,60929070,60929616,60930680,60930761,60933080,60933287,60934484,60934607,60937299,60937487,60938547,60938647,60941256,60941414,60954542,	Na	60912984-60912985,	Na	60954784-60954784,	1	1	1_3_4_5_6_7_8_9_10_11_12,	-
Clcn3	Oligo_5.2	60938639-60938639	60938647,60941256,60941414,60982775,	60983284-60983284	60938639-60938639,	60938647,60941256,60941414,	Na	Na	60982775,	60983284-60983284,	1	1	11_12_14,	-
Clcn4-2	Oligo_1.1	7284071-7284078	7284274,7287645,7287862,7288874,7289273,7290398,7290575,7291410,7291956,7293037,7293118,7293914,7294121,7294732,7294855,7294995,7295183,7295969,7296069,7296723,7296878,7298691,	7298746-7298748	Na	7284274,7287645,7287862,7288874,7289273,7290398,7290575,7291410,7291956,7293037,7293118,7293914,7294121,7294732,7294855,7294995,7295183,7295969,7296069,7296723,	Na	7284071-7284078,	7296878,7298691,	7298746-7298748,	1	1	1_2_3_4_5_6_7_8_9_10_11_12,	-
Clcn4-2	Oligo_1.1	7284071-7284078	7284274,7287645,7287862,7288874,7289273,7290398,7290585,7291410,7291956,7293037,7293118,7293914,7294121,7294732,7294855,7294995,7295183,7295969,7296069,7296723,7296878,7298691,	7298746-7298748	Na	7284274,7287645,7287862,7288874,7289273,7290398,7290585,7291410,7291956,7293037,7293118,7293914,7294121,7294732,7294855,7294995,7295183,7295969,7296069,7296723,	Na	7284071-7284078,	7296878,7298691,	7298746-7298748,	1	3	1_2_3_4_5_6_7_8_9_10_11_12	-
Clcn4-2	Oligo_1.1	7284071-7284078	7284274,7287645,7287862,7288874,7289273,7290398,7290585,7291410,7291956,7293037,7293118,7293914,7294121,7294732,7294855,7294995,7295183,7295969,7296069,7296723,7296878,7298691,	7298757-7298758	Na	7284274,7287645,7287862,7288874,7289273,7290398,7290585,7291410,7291956,7293037,7293118,7293914,7294121,7294732,7294855,7294995,7295183,7295969,7296069,7296723,	Na	7284071-7284078,	7296878,7298691,	7298757-7298758,	2	3	1_2_3_4_5_6_7_8_9_10_11_12	-
Clcn4-2	Oligo_5.2	7284071-7284078	7284274,7287645,7287862,7288874,7289273,7290398,7290585,7291410,7291956,7293037,7293118,7293914,7294121,7294732,7294855,7294995,7295183,7295969,7296069,7296723,7296878,7298691,	7298781-7298781	Na	7284274,7287645,7287862,7288874,7289273,7290398,7290585,7291410,7291956,7293037,7293118,7293914,7294121,7294732,7294855,7294995,7295183,7295969,7296069,7296723,	Na	7284071-7284078,	7296878,7298691,	7298781-7298781,	1	4	1_2_3_4_5_6_7_8_9_10_11_12	-
Cldn11	Oligo_1.1	31149995-31149995	31150375,31153913,31154078,31163075,31163435,31164044,	31164317-31164326	Na	31150375,31153913,31154078,31163075,	Na	31149995-31149995,	31163435,31164044,	31164317-31164326,	1	2	1_2_3	+
Cldn5	Oligo_5.1	18777752-18777752	Na	18778259-18778259	Na	Na	Na	18777752-18777752,	Na	18778259-18778259,	1	1	1,	+
Cldnd1	Oligo_1.1	58728019-58728024	58728084,58729172,58729223,58729437,58729747,58731301,58731412,58732580,58732718,58732838,	58733607-58733611	Na	58729747,58731301,58731412,58732580,58732718,58732838,	Na	58728019-58728024,	58728084,58729172,58729223,58729437,	58733607-58733611,	2	4	1_2_3_4_5_6	+
Cldnd1	Oligo_1.1	58728030-58728030	58728084,58729179,58729223,58729437,58729747,58732838,	58733607-58733611	Na	58729747,58732838,	Na	58728030-58728030,	58728084,58729179,58729223,58729437,	58733607-58733611,	1	1	1_2_3_6,	+
Cldnd1	Oligo_1.1	58728038-58728038	58728084,58729172,58729223,58729437,58729632,58732859,	58733607-58733611	Na	58729632,58732859,	Na	58728038-58728038,	58728084,58729172,58729223,58729437,	58733607-58733611,	1	1	1_2_3_6,	+
Cldnd1	Oligo_1.2	58728010-58728010	58728084,58729179,58729223,58729437,58729747,58731301,58731412,58732580,58732718,58732838,	58733607-58733611	Na	58729747,58731301,58731412,58732580,58732718,58732838,	Na	58728010-58728010,	58728084,58729179,58729223,58729437,	58733607-58733611,	1	2	1_2_3_4_5_6	+
Cldnd1	Oligo_1.2	58728019-58728024	58728084,58729179,58729223,58729437,58729747,58731301,58731412,58732580,58732718,58732838,	58733607-58733611	Na	58729747,58731301,58731412,58732580,58732718,58732838,	Na	58728019-58728024,	58728084,58729179,58729223,58729437,	58733607-58733611,	1	1	1_2_3_4_5_6,	+
Cldnd1	Oligo_5.2	58728044-58728044	58728084,58729179,58729223,58729437,58729747,58731301,58731412,58732580,58732718,58732838,	58733607-58733611	Na	58729747,58731301,58731412,58732580,58732718,58732838,	Na	58728044-58728044,	58728084,58729179,58729223,58729437,	58733607-58733611,	1	1	1_2_3_4_5_6,	+
Clec1a	VLMC_2	129428290-129428290	129429007,129429891,129430010,129432121,129432273,129435116,129435293,129436913,129437012,129451049,	129451992-129451992	Na	129429007,129429891,129430010,129432121,129432273,129435116,129435293,129436913,129437012,129451049,	Na	129428290-129428290,	Na	129451992-129451992,	1	5	1_2_3_4_5_6	-
Clk1	VLMC_1	58412000-58412004	58412340,58412646,58412737,58412946,58413026,58413389,58413472,58414371,58414501,58414589,58414654,58417012,58417179,58417266,58417383,58419666,58419733,58420120,58420211,58421082,58421308,58421773,58421934,58423919,	58424017-58424022	Na	58412340,58412646,58412737,58412946,58413026,58413389,58413472,58414371,58414501,58414589,58414654,58417012,58417179,58417266,58417383,58419666,58419733,58420120,58420211,58421082,58421308,58421773,	Na	58412000-58412004,	58421934,58423919,	58424017-58424022,	2	5	1_2_3_4_5_6_7_8_9_10_11_12_13	-
Clk1	Oligo_1.1	58412000-58412004	58412340,58412646,58412737,58412946,58413026,58413389,58413472,58414371,58414501,58414589,58414684,58417012,58417179,58417266,58417383,58419666,58419733,58420120,58420211,58421082,58421308,58421773,58421934,58423919,	58424017-58424022	Na	58412340,58412646,58412737,58412946,58413026,58413389,58413472,58414371,58414501,58414589,58414684,58417012,58417179,58417266,58417383,58419666,58419733,58420120,58420211,58421082,58421308,58421773,	Na	58412000-58412004,	58421934,58423919,	58424017-58424022,	2	3	1_2_3_4_5_6_7_8_9_10_11_12_13	-
Clk1	Oligo_1.1	58416634-58416634	58417179,58417266,58417383,58419666,58419733,58420120,58420211,58421082,58421308,58421773,58421934,58423919,	58424017-58424022	58416634-58416634,	58417179,58417266,58417383,58419666,58419733,58420120,58420211,58421082,58421308,58421773,	Na	Na	58421934,58423919,	58424017-58424022,	1	2	7_8_9_10_11_12_13	-
Clk1	VLMC_2	58412000-58412004	58412340,58412646,58412737,58412946,58413026,58413389,58413472,58414371,58414684,58417012,58417179,58417266,58417383,58419666,58419733,58420120,58420211,58421082,58421308,58421773,58421934,58423919,	58424017-58424022	Na	58412340,58412646,58412737,58412946,58413026,58413389,58413472,58414371,58414684,58417012,58417179,58417266,58417383,58419666,58419733,58420120,58420211,58421082,58421308,58421773,	Na	58412000-58412004,	58421934,58423919,	58424017-58424022,	1	10	1_2_3_4_5_6_7_8_9_10_11_12_13	-
Clk1	VLMC_2	58412000-58412004	58412340,58412646,58413141,58413389,58413472,58414371,58414501,58414589,58414684,58417012,58417179,58417266,58417383,58419666,58419733,58420120,58420211,58421082,58421308,58421773,58421934,58423919,	58424017-58424022	Na	58412340,58412646,58413141,58413389,58413472,58414371,58414501,58414589,58414684,58417012,58417179,58417266,58417383,58419666,58419733,58420120,58420211,58421082,58421308,58421773,	Na	58412000-58412004,	58421934,58423919,	58424017-58424022,	2	11	1_2_4_5_6_7_8_9_10_11_12_13	-
Clk1	VLMC_2	58412000-58412004	58412340,58412646,58413141,58413389,58413472,58414371,58414501,58414589,58414684,58417014,58417179,58417266,58417383,58419666,58419733,58420120,58420211,58421082,58421308,58421773,58421934,58423919,	58424017-58424022	Na	58412340,58412646,58413141,58413389,58413472,58414371,58414501,58414589,58414684,58417014,58417179,58417266,58417383,58419666,58419733,58420120,58420211,58421082,58421308,58421773,	Na	58412000-58412004,	58421934,58423919,	58424017-58424022,	1	1	1_2_4_5_6_7_8_9_10_11_12_13,	-
Clk1	VLMC_2	58412000-58412004	58412340,58412646,58412737,58412946,58413026,58413389,58413472,58414371,58414501,58414589,58414684,58417012,58417179,58417266,58417383,58419666,58419733,58420120,58420211,58421082,58421308,58421773,58421934,58423919,	58424017-58424022	Na	58412340,58412646,58412737,58412946,58413026,58413389,58413472,58414371,58414501,58414589,58414684,58417012,58417179,58417266,58417383,58419666,58419733,58420120,58420211,58421082,58421308,58421773,	Na	58412000-58412004,	58421934,58423919,	58424017-58424022,	2	4	1_2_3_4_5_6_7_8_9_10_11_12_13	-
Clk1	VLMC_2	58412000-58412004	58412340,58412646,58413141,58413389,58413472,58414371,58414501,58414589,58414684,58417012,58417179,58417266,58417383,58418825,58418828,58419668,58419733,58420120,58420211,58421082,58421308,58421773,58421934,58423919,	58424017-58424022	Na	58412340,58412646,58413141,58413389,58413472,58414371,58414501,58414589,58414684,58417012,58417179,58417266,58417383,58418825,58418828,58419668,58419733,58420120,58420211,58421082,58421308,58421773,	Na	58412000-58412004,	58421934,58423919,	58424017-58424022,	1	1	1_2_4_5_6_7_8_9_10_11_12_13,	-
Clk1	VLMC_2	58412060-58412064	58412737,58412946,58413026,58413389,58413472,58414371,58414501,58414589,58414684,58417012,58417179,58417266,58417383,58419666,58419733,58420120,58420211,58421082,58421308,58421773,58421934,58423919,	58424017-58424022	Na	58412737,58412946,58413026,58413389,58413472,58414371,58414501,58414589,58414684,58417012,58417179,58417266,58417383,58419666,58419733,58420120,58420211,58421082,58421308,58421773,	Na	58412060-58412064,	58421934,58423919,	58424017-58424022,	2	10	1_2_3_4_5_6_7_8_9_10_11_12_13	-
Clk1	VLMC_2	58416948-58416948	58417179,58417266,58417383,58419666,58419733,58420120,58420211,58421082,58421308,58421773,58421934,58423919,	58424017-58424022	58416948-58416948,	58417179,58417266,58417383,58419666,58419733,58420120,58420211,58421082,58421308,58421773,	Na	Na	58421934,58423919,	58424017-58424022,	1	6	7_8_9_10_11_12_13	-
Clk4	Oligo_1.1	51263127-51263127	51263269,51267170,51267331,51268164,51268231,51270536,51270595,51271799,51272022,51273077,51273168,51273559,51273626,51275210,51275327,51275411,51275864,51276117,51276247,51277852,51277935,51280357,51280437,51281108,51281199,51281276,	51281762-51281771	Na	51267170,51267331,51268164,51268231,51270536,51270595,51271799,51272022,51273077,51273168,51273559,51273626,51275210,51275327,51275411,51275864,51276117,51276247,51277852,51277935,51280357,51280437,51281108,51281199,51281276,	Na	51263127-51263127,	51263269,	51281762-51281771,	1	4	1_2_3_4_5_6_7_8_9_10_11_12_13	+
Clk4	VLMC_2	51263170-51263171	51263269,51267170,51267331,51270536,51270595,51271799,	51272803-51272804	Na	51267170,51267331,51270536,51270595,51271799,	51272803-51272804,	51263170-51263171,	51263269,	Na	2	5	1_2_3	+
Clk4	Oligo_5.1	51263155-51263155	51263269,51267170,51267331,51268164,51268231,51268768,51268863,51271799,51272022,51273077,51273168,51273559,51273626,51275210,51275327,51275411,51275578,51275769,51275864,51276117,51276247,51277852,51277935,51280357,51280437,51281108,51281199,51281276,	51281762-51281771	Na	51267170,51267331,51268164,51268231,51268768,51268863,51271799,51272022,51273077,51273168,51273559,51273626,51275210,51275327,51275411,51275578,51275769,51275864,51276117,51276247,51277852,51277935,51280357,51280437,51281108,51281199,51281276,	Na	51263155-51263155,	51263269,	51281762-51281771,	2	13	1_2_3_4_5_6_7_8_9_10_11_12_13	+
Clk4	Oligo_5.1	51263162-51263163	51263269,51267170,51267331,51268164,51268231,51268768,51268846,51271799,51272022,51273077,51273168,51273559,51273626,51275210,51275327,51275411,51275578,51275769,51275864,51276117,51276247,51277852,51277935,51280357,51280437,51281108,51281199,51281276,	51281762-51281771	Na	51267170,51267331,51268164,51268231,51268768,51268846,51271799,51272022,51273077,51273168,51273559,51273626,51275210,51275327,51275411,51275578,51275769,51275864,51276117,51276247,51277852,51277935,51280357,51280437,51281108,51281199,51281276,	Na	51263162-51263163,	51263269,	51281762-51281771,	2	9	1_2_3_4_5_6_7_8_9_10_11_12_13	+
Clk4	Oligo_5.2	51263149-51263149	51263269,51267170,51267331,51270536,51270595,51271799,51273626,51275210,51275327,51275411,51275578,51275769,51275864,51276117,51276247,51277852,51277935,51280357,51280437,51281108,51281199,51281276,	51281762-51281771	Na	51267170,51267331,51270536,51270595,51271799,51273626,51275210,51275327,51275411,51275578,51275769,51275864,51276117,51276247,51277852,51277935,51280357,51280437,51281108,51281199,51281276,	Na	51263149-51263149,	51263269,	51281762-51281771,	1	1	1_2_3_5_6_7_8_9_10_11_12_13,	+
Clk4	Oligo_5.2	51263170-51263171	51263269,51267170,51267331,51268164,51268231,51268768,51268846,51270536,51270595,51271799,51272022,51273077,51273168,51273559,51273626,51275210,51275327,51275411,51275578,51275769,51275864,51276117,51276247,51277852,51277935,51280357,51280437,51281108,51281199,51281276,	51281762-51281771	Na	51267170,51267331,51268164,51268231,51268768,51268846,51270536,51270595,51271799,51272022,51273077,51273168,51273559,51273626,51275210,51275327,51275411,51275578,51275769,51275864,51276117,51276247,51277852,51277935,51280357,51280437,51281108,51281199,51281276,	Na	51263170-51263171,	51263269,	51281762-51281771,	1	2	1_2_3_4_5_6_7_8_9_10_11_12_13	+
Clk4	Oligo_5.2	51263185-51263185	51263269,51267170,	51268113-51268113	Na	51267170,	51268113-51268113,	51263185-51263185,	51263269,	Na	1	1	1_2,	+
Clk4	Oligo_5.2	51263200-51263200	51263269,51267170,51267331,51270536,51270595,51271799,51273626,51275210,51275327,51275411,51275578,51275769,51275864,51276117,51276247,51277852,51277935,51280357,51280437,51281108,51281199,51281276,	51281762-51281771	Na	51267170,51267331,51270536,51270595,51271799,51273626,51275210,51275327,51275411,51275578,51275769,51275864,51276117,51276247,51277852,51277935,51280357,51280437,51281108,51281199,51281276,	Na	51263200-51263200,	51263269,	51281762-51281771,	1	2	1_2_3_5_6_7_8_9_10_11_12_13	+
Clns1a	Oligo_1.1	97696661-97696661	97696869,97705588,97705725,97711699,97711798,97712626,97712734,97713906,97714080,97716450,97716539,97718218,	97718392-97718392	Na	97696869,97705588,97705725,97711699,97711798,97712626,97712734,97713906,97714080,97716450,	Na	97696661-97696661,	97716539,97718218,	97718392-97718392,	1	1	1_2_3_4_5_6_7,	+
Clns1a	VLMC_2	97696661-97696661	97696869,97705588,97705725,97711699,97711798,97712626,97712734,97713906,97714080,97716450,97716539,97718218,	97718877-97718878	Na	97696869,97705588,97705725,97711699,97711798,97712626,97712734,97713906,97714080,97716450,	Na	97696661-97696661,	97716539,97718218,	97718877-97718878,	1	5	1_2_3_4_5_6_7	+
Clns1a	Oligo_5.1	97696670-97696670	97696869,97705588,97705725,97711699,97711798,97712626,97712734,97713906,97714080,97716450,97716539,97718218,	97718806-97718807	Na	97696869,97705588,97705725,97711699,97711798,97712626,97712734,97713906,97714080,97716450,	Na	97696670-97696670,	97716539,97718218,	97718806-97718807,	2	4	1_2_3_4_5_6_7	+
Clpp	Oligo_1.1	56990336-56990336	56990513,56990605,56990677,56991293,56991390,56992825,56993013,56993447,56993553,56995877,	56996182-56996186	56990336-56990336,	56990513,56990605,56990677,56991293,56991390,56992825,56993013,56993447,56993553,56995877,	Na	Na	Na	56996182-56996186,	1	2	1_2_3_4_5_6	+
Clpp	VLMC_2	56990347-56990347	56990513,56990605,56990677,56991293,56991390,56992825,56993013,56993447,56993553,56995877,	56996182-56996186	56990347-56990347,	56990513,56990605,56990677,56991293,56991390,56992825,56993013,56993447,56993553,56995877,	Na	Na	Na	56996182-56996186,	1	3	1_2_3_4_5_6	+
Clpx	Oligo_1.1	65294279-65294279	65294565,65299900,65300064,65301847,65301965,65308467,65308622,65310151,65310311,65312097,65312139,65316643,65316820,65317328,65317493,65318662,65318751,65320818,65320983,65322543,65322843,65324206,65324299,65326781,65326888,65329813,	65330258-65330260	Na	65294565,65299900,65300064,65301847,65301965,65308467,65308622,65310151,65310311,65312097,65312139,65316643,65316820,65317328,65317493,65318662,65318751,65320818,65320983,65322543,65322843,65324206,65324299,65326781,65326888,65329813,	Na	65294279-65294279,	Na	65330258-65330260,	1	2	1_2_3_4_5_6_7_8_9_10_11_12_13_14	+
Clta	Oligo_1.1	44012669-44012669	44013008,44018812,44018850,44019873,44019991,44025448,44025560,44032400,	44032840-44032845	Na	44013008,44018812,44018850,44019873,44019991,44025448,44025560,44032400,	Na	44012669-44012669,	Na	44032840-44032845,	1	2	1_2_3_4_7	+
Clu	Oligo_5.2	65968643-65968643	65968688,65971731,65971852,65973324,65973473,65974842,65975013,65975580,65975992,65976905,65977010,65979650,65979880,65980853,65981029,65981307,	65981545-65981547	Na	65971852,65973324,65973473,65974842,65975013,65975580,65975992,65976905,65977010,65979650,65979880,65980853,65981029,65981307,	Na	65968643-65968643,	65968688,65971731,	65981545-65981547,	1	1	1_2_3_4_5_6_7_8_9,	+
Clybl	VLMC_2	122181714-122181717	122181781,122311243,122311430,122371240,122371429,122375881,122375983,122377783,122377877,122379202,122379370,122384197,122384322,122401946,	122402221-122402223	Na	122181781,122311243,122311430,122371240,122371429,122375881,122375983,122377783,122377877,122379202,122379370,122384197,122384322,122401946,	Na	122181714-122181717,	Na	122402221-122402223,	1	2	1_2_3_4_5_6_7_8	+
Clybl	VLMC_2	122181714-122181717	122181781,122311243,122311430,122371240,122371429,122375881,122375983,122377634,122377637,122377787,122377877,122379202,122379370,122384197,122384322,122401946,	122402221-122402223	Na	122181781,122311243,122311430,122371240,122371429,122375881,122375983,122377634,122377637,122377787,122377877,122379202,122379370,122384197,122384322,122401946,	Na	122181714-122181717,	Na	122402221-122402223,	1	1	1_2_3_4_5_6_7_8,	+
Clybl	VLMC_2	122181714-122181717	122181781,122311243,122311430,122371240,122371429,122375881,122375983,122377783,122377877,122379202,122379370,122384197,122384322,122401946,	122402231-122402231	Na	122181781,122311243,122311430,122371240,122371429,122375881,122375983,122377783,122377877,122379202,122379370,122384197,122384322,122401946,	Na	122181714-122181717,	Na	122402231-122402231,	2	7	1_2_3_4_5_6_7_8	+
Cmip	VLMC_1	117257150-117257150	117257401,117377074,117377200,117384957,117385008,117411260,117411422,117416214,117416256,117422844,117422907,117426489,117426570,117429712,117429816,117431193,117431298,117436565,117436919,117445315,117445381,117447070,117447097,117447399,117447448,117449029,117449137,117452159,117452276,117453079,117453220,117453822,117453870,117454899,117455046,117455638,117455744,117456886,117456957,117459328,	117459418-117459423	117257150-117257150,	117257401,117377074,117377200,117384957,117385008,117411260,117411422,117416214,117416256,117422844,117422907,117426489,117426570,117429712,117429816,117431193,117431298,117436565,117436919,117445315,117445381,117447070,117447097,117447399,117447448,117449029,117449137,117452159,117452276,117453079,117453220,117453822,117453870,117454899,117455046,117455638,117455744,117456886,117456957,117459328,	Na	Na	Na	117459418-117459423,	1	1	1_2_3_4_5_6_7_8_9_10_11_12_13_14_15_16_17_18_19_20_21,	+
Cmip	Oligo_1.1	117257139-117257139	117257401,117377074,117377200,117384957,117385008,117411260,117411422,117416214,117416256,117422844,117422907,117426489,117426570,117429712,117429816,117431193,117431298,117436565,117436919,117445315,117445381,117447070,117447097,117447399,117447448,117449029,117449137,117452159,117452276,117453079,117453220,117453822,117453870,117454899,117455046,117455638,117455744,117456886,117456957,117459328,	117459452-117459456	117257139-117257139,	117257401,117377074,117377200,117384957,117385008,117411260,117411422,117416214,117416256,117422844,117422907,117426489,117426570,117429712,117429816,117431193,117431298,117436565,117436919,117445315,117445381,117447070,117447097,117447399,117447448,117449029,117449137,117452159,117452276,117453079,117453220,117453822,117453870,117454899,117455046,117455638,117455744,117456886,117456957,117459328,	Na	Na	Na	117459452-117459456,	1	1	1_2_3_4_5_6_7_8_9_10_11_12_13_14_15_16_17_18_19_20_21,	+
Cmip	Oligo_5.2	117257205-117257205	117257401,117377074,117377200,117384957,117385008,117411260,117411422,117416214,117416256,117422844,117422907,117426489,117426570,117429712,117429816,117431193,117431298,117436565,117436919,117445315,117445381,117447070,117447097,117447399,117447448,117449029,117449137,117452159,117452276,117453079,117453220,117453822,117453870,117454899,117455046,117455638,117455744,117456886,117456957,117459328,	117459418-117459423	117257205-117257205,	117257401,117377074,117377200,117384957,117385008,117411260,117411422,117416214,117416256,117422844,117422907,117426489,117426570,117429712,117429816,117431193,117431298,117436565,117436919,117445315,117445381,117447070,117447097,117447399,117447448,117449029,117449137,117452159,117452276,117453079,117453220,117453822,117453870,117454899,117455046,117455638,117455744,117456886,117456957,117459328,	Na	Na	Na	117459418-117459423,	1	1	1_2_3_4_5_6_7_8_9_10_11_12_13_14_15_16_17_18_19_20_21,	+
Cmpk1	Oligo_1.1	114960622-114960622	114961755,114963064,114963161,114963355,114963432,114964882,114965035,114969217,114969364,114986965,	114987146-114987152	Na	114961755,114963064,114963161,114963355,114963432,114964882,114965035,114969217,114969364,114986965,	Na	114960622-114960622,	Na	114987146-114987152,	1	2	1_2_3_4_5_6	-
Cmpk1	Oligo_1.1	114960639-114960639	114961755,114963064,114963161,114963355,114963432,114964882,114965035,114969217,114969364,114986965,	114987163-114987167	Na	114961755,114963064,114963161,114963355,114963432,114964882,114965035,114969217,114969364,114986965,	Na	114960639-114960639,	Na	114987163-114987167,	1	1	1_2_3_4_5_6,	-
Cmpk1	Oligo_1.1	114960688-114960688	114961755,114963064,114963161,114963355,114963432,114964882,114965035,114969217,114969364,114986965,	114987146-114987152	Na	114961755,114963064,114963161,114963355,114963432,114964882,114965035,114969217,114969364,114986965,	Na	114960688-114960688,	Na	114987146-114987152,	1	2	1_2_3_4_5_6	-
Cmpk1	Oligo_1.1	114960688-114960688	114961755,114963064,114963161,114963355,114963432,114964882,114965035,114969217,114969364,114986965,	114987163-114987167	Na	114961755,114963064,114963161,114963355,114963432,114964882,114965035,114969217,114969364,114986965,	Na	114960688-114960688,	Na	114987163-114987167,	1	1	1_2_3_4_5_6,	-
Cmpk1	Oligo_5.2	114960681-114960681	114961755,114963064,114963161,114963355,114963432,114964882,114965035,114969217,114969364,114986965,	114987146-114987152	Na	114961755,114963064,114963161,114963355,114963432,114964882,114965035,114969217,114969364,114986965,	Na	114960681-114960681,	Na	114987146-114987152,	1	2	1_2_3_4_5_6	-
Cmtm5	Oligo_1.1	54936469-54936472	54936783,54937894,54938047,54938581,54938674,54938851,54938936,54939032,	54939250-54939256	Na	54936783,54937894,54938047,54938581,54938674,54938851,54938936,54939032,	Na	54936469-54936472,	Na	54939250-54939256,	1	1	1_2_3_4_5,	+
Cmtm5	Oligo_1.1	54936504-54936504	54936783,54937894,54938047,54938581,54938674,54938851,54938936,54939032,	54939268-54939271	Na	54936783,54937894,54938047,54938581,54938674,54938851,54938936,54939032,	Na	54936504-54936504,	Na	54939268-54939271,	1	1	1_2_3_4_5,	+
Cmtm5	Oligo_1.1	54936528-54936528	54936783,54937894,54938047,54938581,54938674,54938851,54938936,54939032,	54939250-54939256	Na	54936783,54937894,54938047,54938581,54938674,54938851,54938936,54939032,	Na	54936528-54936528,	Na	54939250-54939256,	1	1	1_2_3_4_5,	+
Cmtm5	Oligo_1.1	54936670-54936670	54936783,54937894,54938047,54938581,54938674,54938851,54938936,54939032,	54939268-54939271	54936670-54936670,	54936783,54937894,54938047,54938581,54938674,54938851,54938936,54939032,	Na	Na	Na	54939268-54939271,	1	2	1_2_3_4_5	+
Cmtm5	Oligo_1.1	54936703-54936703	54936783,54937894,54938047,54938581,54938674,54938851,54938936,54939032,	54939268-54939271	54936703-54936703,	54936783,54937894,54938047,54938581,54938674,54938851,54938936,54939032,	Na	Na	Na	54939268-54939271,	1	1	1_2_3_4_5,	+
Cmtm5	Oligo_5.1	54936518-54936518	54936783,54937894,54938047,54938581,54938674,54938851,54938936,54939032,	54939268-54939271	Na	54936783,54937894,54938047,54938581,54938674,54938851,54938936,54939032,	Na	54936518-54936518,	Na	54939268-54939271,	2	3	1_2_3_4_5	+
Cmtm5	Oligo_5.1	54936629-54936629	54936783,54937894,54938047,54938581,54938674,54938851,54938936,54939032,	54939250-54939256	Na	54936783,54937894,54938047,54938581,54938674,54938851,54938936,54939032,	Na	54936629-54936629,	Na	54939250-54939256,	1	4	1_2_3_4_5	+
Cmtm5	Oligo_5.1	54936670-54936670	54936783,54937894,54938047,54938581,54938674,54938851,54938936,54939032,	54939268-54939271	54936670-54936670,	54936783,54937894,54938047,54938581,54938674,54938851,54938936,54939032,	Na	Na	Na	54939268-54939271,	1	3	1_2_3_4_5	+
Cmtm5	Oligo_5.2	54936469-54936472	54936783,54937894,54938047,54938581,54938674,54938853,54938936,54939032,	54939268-54939271	Na	54936783,54937894,54938047,54938581,54938674,54938853,54938936,54939032,	Na	54936469-54936472,	Na	54939268-54939271,	1	1	1_2_3_4_5,	+
Cmtm5	Oligo_5.2	54936478-54936478	54936783,54937894,54938047,54938581,54938674,54938851,54938936,54939032,	54939268-54939271	Na	54936783,54937894,54938047,54938581,54938674,54938851,54938936,54939032,	Na	54936478-54936478,	Na	54939268-54939271,	1	1	1_2_3_4_5,	+
Cmtm5	Oligo_5.2	54936518-54936518	54936783,54937894,54938047,54938581,54938674,54938851,54938936,54939032,	54939250-54939256	Na	54936783,54937894,54938047,54938581,54938674,54938851,54938936,54939032,	Na	54936518-54936518,	Na	54939250-54939256,	1	3	1_2_3_4_5	+
Cmtm5	Oligo_5.2	54936710-54936712	54936783,54937894,54938047,54938581,54938674,54938851,54938936,54939032,	54939268-54939271	54936710-54936712,	54936783,54937894,54938047,54938581,54938674,54938851,54938936,54939032,	Na	Na	Na	54939268-54939271,	1	1	1_2_3_4_5,	+
Cmtm8	Oligo_5.1	114789345-114789345	114789745,114790637,114790711,114796040,114796214,114843780,	114843852-114843852	Na	114789745,114790637,114790711,114796040,114796214,114843780,	114843852-114843852,	114789345-114789345,	Na	Na	1	3	1_2_3_4	-
[truncated: 5,900 more rows]
