# Supplementary material for: Single-cell mRNA isoform diversity in the mouse brain
Source: BMC Genomics. 2017 Feb 3;18:126. doi: 10.1186/s12864-017-3528-6 (PMC5291953; doi:10.1186/s12864-017-3528-6)
Supplement: Additional file 5: — Is a summary of additional file 4 that contains all genes, number of isoforms per sample and number of coding isoforms. (XLSX 177 kb) [file 12864_2017_3528_MOESM5_ESM.xlsx]

## Sheet: Sheet1
Gene	Sample	Nr_isoforms	Nr_coding_isoforms	Nr_noncoding_isoforms	Nr_UMI	Nr_Reads
0610007P14Rik	Oligo_1.1	1	1	1	1	1
0610007P14Rik	Oligo_5.1	1	1	1	1	3
0610009B22Rik	Oligo_1.1	1	1	1	1	1
0610009B22Rik	Oligo_1.2	1	0	1	1	1
0610011F06Rik	VLMC_2	2	1	2	2	7
0610040B10Rik	Oligo_5.1	1	Na	Na	1	1
1110007C09Rik	Oligo_1.1	2	1	2	2	3
1110032A03Rik	Oligo_1.1	1	1	1	1	3
1110032A03Rik	Oligo_5.1	1	1	1	1	2
1110032A03Rik	Oligo_5.2	1	1	1	1	2
1110038B12Rik	Oligo_5.2	1	Na	Na	2	2
1110057K04Rik	Oligo_5.2	2	Na	Na	2	3
1110059G10Rik	Oligo_1.1	3	3	2	3	4
1110059G10Rik	Oligo_5.2	1	1	1	1	2
1190005I06Rik	Oligo_5.2	1	1	1	1	1
1300002E11Rik	VLMC_2	1	Na	Na	1	2
1500009L16Rik	VLMC_2	2	2	2	3	5
1500011K16Rik	Oligo_1.1	1	Na	Na	1	2
1500011K16Rik	Oligo_5.1	1	Na	Na	1	2
1500011K16Rik	Oligo_5.2	1	Na	Na	2	4
1500012F01Rik	Oligo_5.1	1	1	1	1	1
1600012H06Rik	Oligo_1.1	1	1	1	2	6
1600012H06Rik	Oligo_5.1	1	0	1	1	1
1600012H06Rik	Oligo_5.2	1	0	1	1	4
1700001P01Rik	Oligo_1.1	3	1	3	3	4
1700001P01Rik	Oligo_1.2	1	1	1	1	3
1700007L15Rik	Oligo_5.1	1	Na	Na	1	1
1700029J07Rik	Oligo_1.1	1	1	1	1	2
1700047M11Rik	Oligo_1.1	1	Na	Na	1	1
1700086L19Rik	Oligo_1.1	1	Na	Na	1	4
1810030O07Rik	Oligo_1.2	1	1	1	3	4
1810037I17Rik	Oligo_1.1	1	1	1	1	2
1810037I17Rik	Oligo_1.2	1	1	1	1	1
1810041H14Rik	Oligo_1.1	1	Na	Na	1	1
1810043H04Rik	Oligo_5.1	1	1	1	1	1
1810058I24Rik	VLMC_2	1	Na	Na	2	3
1810058I24Rik	Oligo_5.1	1	Na	Na	1	8
2010012O05Rik	Oligo_1.1	1	1	1	2	5
2010107E04Rik	Oligo_1.1	2	1	2	6	14
2010107E04Rik	Oligo_5.1	2	1	2	2	5
2010320M18Rik	VLMC_1	1	Na	Na	2	5
2210013O21Rik	Oligo_5.2	1	Na	Na	1	1
2310009A05Rik	VLMC_1	1	Na	Na	1	1
2310009A05Rik	Oligo_5.1	1	Na	Na	1	5
2310009A05Rik	Oligo_1.2	1	Na	Na	1	1
2310036O22Rik	VLMC_2	1	1	1	1	5
2310039H08Rik	VLMC_2	1	0	1	1	3
2310045N01Rik	Oligo_5.2	1	1	1	2	2
2410006H16Rik	Oligo_1.1	1	Na	Na	2	3
2410006H16Rik	VLMC_2	2	Na	Na	4	16
2410006H16Rik	Oligo_5.2	1	Na	Na	2	2
2410015M20Rik	VLMC_1	1	1	1	1	5
2410015M20Rik	VLMC_2	1	1	1	1	3
2410015M20Rik	Oligo_1.2	1	1	1	1	2
2410131K14Rik	Oligo_5.2	1	1	1	1	1
2510003B16Rik	Oligo_5.2	1	Na	Na	1	1
2510003E04Rik	Oligo_1.1	1	Na	Na	1	1
2610008E11Rik	Oligo_1.1	1	1	1	1	1
2610044O15Rik8	Oligo_1.2	1	1	1	1	1
2610301B20Rik	Oligo_5.2	1	1	1	1	1
2610316D01Rik	Oligo_5.1	1	Na	Na	4	5
2700046A07Rik	Oligo_5.1	1	Na	Na	1	1
2700060E02Rik	Oligo_5.2	1	1	1	2	3
2700089E24Rik	Oligo_1.2	1	Na	Na	1	6
2700094K13Rik	Oligo_5.2	1	1	1	1	1
2810006K23Rik	Oligo_1.1	2	1	2	2	2
2810013P06Rik	VLMC_2	1	Na	Na	1	1
2810013P06Rik	Oligo_5.1	2	Na	Na	2	6
2810013P06Rik	Oligo_1.2	1	Na	Na	2	3
2810025M15Rik	Oligo_5.2	1	Na	Na	1	1
2810410L24Rik	Oligo_5.2	1	Na	Na	1	1
2810428I15Rik	VLMC_2	1	1	1	1	3
2810468N07Rik	Oligo_1.1	4	Na	Na	5	8
2810468N07Rik	Oligo_5.1	3	Na	Na	4	6
2810468N07Rik	Oligo_1.2	1	Na	Na	1	3
3010026O09Rik	Oligo_5.2	1	1	1	1	2
3110009E18Rik	Oligo_5.1	1	1	1	2	5
3110043O21Rik	Oligo_1.1	2	1	2	2	2
3110043O21Rik	Oligo_5.2	1	1	1	1	1
3110052M02Rik	Oligo_5.2	1	0	1	1	1
3110056K07Rik	Oligo_5.2	1	Na	Na	1	2
4632427E13Rik	Oligo_1.1	1	Na	Na	2	5
4831440E17Rik	Oligo_1.2	1	Na	Na	1	1
4833420G17Rik	Oligo_5.1	1	1	1	1	8
4921524J17Rik	VLMC_1	1	1	1	1	4
4930430F08Rik	Oligo_5.2	1	1	1	2	2
4930452G13Rik	Oligo_1.1	1	Na	Na	1	2
4930455G09Rik	Oligo_5.2	1	Na	Na	1	1
4930526I15Rik	Oligo_5.2	1	Na	Na	1	2
4930594C11Rik	Oligo_1.2	1	Na	Na	1	1
4931406C07Rik	Oligo_1.1	1	1	1	1	1
4931406P16Rik	VLMC_2	2	0	2	4	15
4933404O12Rik	Oligo_5.2	1	Na	Na	1	1
4933431E20Rik	Oligo_5.2	1	Na	Na	1	1
5031426D15Rik	Oligo_5.2	1	Na	Na	1	2
5330426P16Rik	Oligo_1.1	2	Na	Na	2	7
5330426P16Rik	Oligo_1.2	1	Na	Na	1	1
5430416N02Rik	VLMC_1	1	Na	Na	1	2
5430416N02Rik	VLMC_2	1	Na	Na	2	3
5730455P16Rik	Oligo_1.1	2	2	1	2	5
5830415F09Rik	Oligo_5.2	2	2	1	2	3
9230114K14Rik	VLMC_1	1	Na	Na	1	3
9230114K14Rik	Oligo_1.1	1	Na	Na	1	2
9230114K14Rik	Oligo_5.2	1	Na	Na	1	1
9330133O14Rik	Oligo_5.2	1	Na	Na	2	2
9530068E07Rik	Oligo_1.1	1	1	1	1	1
9530091C08Rik	Oligo_5.2	1	Na	Na	1	2
9630013A20Rik	Oligo_1.1	22	Na	Na	26	69
9630013A20Rik	Oligo_1.2	1	Na	Na	1	1
9930104L06Rik	Oligo_1.1	1	Na	Na	1	1
A230046K03Rik	Oligo_1.1	1	1	1	1	1
A230046K03Rik	Oligo_5.2	1	1	1	1	1
A430005L14Rik	VLMC_2	1	1	1	2	3
Aacs	Oligo_1.1	4	2	4	4	5
Aaed1	VLMC_2	2	2	1	3	3
Aagab	Oligo_5.2	3	2	3	3	3
Aamdc	Oligo_1.1	3	3	3	3	5
Aamdc	VLMC_2	1	1	1	2	3
Aamdc	Oligo_5.1	1	1	1	1	1
Aamdc	Oligo_5.2	2	1	2	2	2
Aar2	Oligo_1.1	1	1	1	1	1
Abcb7	Oligo_1.1	2	2	1	4	4
Abcd2	VLMC_2	1	1	1	2	2
Abcd3	Oligo_1.1	4	3	3	4	6
Abcd3	Oligo_5.2	2	1	2	2	2
Abcd4	Oligo_5.2	1	1	1	1	2
Abce1	Oligo_5.2	1	1	1	1	2
Abcf1	VLMC_2	1	1	1	1	1
Abcf2	Oligo_5.1	1	1	1	2	3
Abcf3	Oligo_1.1	1	1	1	2	6
Abcf3	Oligo_5.2	1	1	1	1	2
Abhd12	Oligo_1.1	1	1	1	2	2
Abhd14a	Oligo_1.1	1	1	1	1	1
Abhd14a	Oligo_5.2	3	2	3	3	5
Abhd4	Oligo_5.2	2	2	1	2	2
Abhd5	Oligo_1.1	2	2	2	3	4
Abracl	VLMC_2	1	1	1	2	7
Abt1	Oligo_1.1	1	1	1	1	3
Acaa1a	Oligo_1.1	2	2	2	4	7
Acad8	VLMC_2	2	1	2	3	3
Acadl	Oligo_1.1	1	1	1	1	1
Acadm	Oligo_1.1	2	2	2	2	2
Acadm	VLMC_2	1	1	1	1	2
Acadsb	Oligo_1.1	1	1	1	1	1
Acadsb	VLMC_2	1	1	1	1	2
Acadvl	Oligo_1.1	2	2	2	2	5
Acadvl	VLMC_2	1	1	1	1	1
Acadvl	Oligo_5.2	1	1	1	1	1
Acap2	Oligo_1.1	1	1	1	1	1
Acat1	Oligo_1.1	4	1	4	5	6
Acat1	Oligo_5.2	2	1	2	2	3
Acat2	Oligo_1.1	1	1	1	1	1
Acbd5	Oligo_5.2	1	1	1	1	1
Acbd6	VLMC_2	1	1	0	1	1
Acot13	VLMC_2	1	1	1	1	4
Acot13	Oligo_5.2	2	1	2	2	4
Acot7	Oligo_1.1	2	2	1	4	5
Acot7	Oligo_5.1	1	1	1	2	5
Acot7	Oligo_5.2	3	3	1	7	9
Acox1	Oligo_1.1	2	2	2	2	2
Acsl1	Oligo_1.1	1	1	1	1	3
Acsl3	Oligo_1.1	1	1	1	3	5
Actb	VLMC_1	1	1	1	1	1
Actb	Oligo_1.1	8	5	6	13	14
Actb	VLMC_2	2	1	2	3	8
Actb	Oligo_5.1	1	1	1	1	1
Actb	Oligo_5.2	3	2	2	11	11
Actr10	Oligo_1.1	3	1	3	6	11
Actr10	Oligo_5.1	1	1	1	2	8
Actr10	Oligo_5.2	2	2	2	2	2
Acy1	Oligo_1.1	2	1	2	2	5
Acyp1	Oligo_5.1	1	1	1	1	1
Acyp1	Oligo_5.2	1	1	1	1	1
Adam1a	Oligo_1.1	1	0	1	1	3
Adam1a	Oligo_1.2	1	1	1	1	1
Adam23	Oligo_5.2	1	1	1	1	3
Adamts4	Oligo_1.1	8	6	8	8	13
Adck1	Oligo_1.1	1	1	1	1	1
Adck1	VLMC_2	2	1	2	3	11
Adck2	VLMC_1	1	1	1	1	4
Add3	Oligo_1.1	1	1	1	1	3
Add3	Oligo_5.2	1	1	1	1	1
Adh5	Oligo_1.1	1	1	1	2	2
Adh5	VLMC_2	1	1	1	1	4
Adh5	Oligo_5.1	1	1	1	2	5
Adh5	Oligo_5.2	2	1	2	2	3
Adi1	Oligo_1.1	2	2	2	2	2
Adi1	Oligo_5.1	1	1	1	1	1
Adi1	Oligo_5.2	1	1	1	1	1
Adk	VLMC_1	1	1	1	2	8
Adk	Oligo_5.2	1	1	1	1	1
Ado	Oligo_1.1	5	0	5	6	14
Ado	VLMC_2	2	1	2	2	2
Ado	Oligo_5.1	1	0	1	1	2
Ado	Oligo_1.2	4	0	4	4	5
Ado	Oligo_5.2	4	0	4	6	6
Adprm	Oligo_5.2	1	1	1	1	1
Adsl	Oligo_1.1	1	1	1	1	1
Adssl1	Oligo_5.2	1	1	1	1	1
Aes	Oligo_1.1	1	1	1	1	1
Aga	VLMC_1	1	1	1	1	9
Aga	VLMC_2	3	3	1	3	4
Aga	Oligo_1.2	1	1	1	1	2
Aga	Oligo_5.2	1	1	1	1	1
Agbl3	Oligo_1.1	1	1	1	1	1
Agbl4	Oligo_5.2	1	1	1	1	1
Agmo	Oligo_5.1	1	1	1	4	14
Agpat4	Oligo_1.1	2	1	2	3	3
Agpat4	Oligo_5.2	2	1	2	2	2
Agpat5	Oligo_5.2	1	1	1	1	2
Ahsa1	Oligo_1.1	2	1	2	2	3
Ahsa1	Oligo_5.2	1	1	1	1	1
AI414108	Oligo_1.1	1	Na	Na	2	4
AI429214	Oligo_1.2	1	0	1	1	1
AI450353	Oligo_1.1	1	Na	Na	1	1
AI597479	Oligo_5.1	1	1	1	1	1
AI837181	VLMC_2	1	1	1	1	3
AI987944	VLMC_2	1	1	1	2	13
Aifm1	Oligo_1.1	2	1	2	3	5
Aifm1	VLMC_2	1	1	1	1	2
Aig1	Oligo_1.1	2	2	2	2	5
Aimp2	Oligo_1.1	1	1	1	1	1
Aip	Oligo_1.2	1	1	1	1	1
Akr1a1	Oligo_1.1	4	1	4	5	6
Akr1a1	Oligo_5.2	2	1	2	2	3
Akr1e1	Oligo_5.2	1	1	1	1	1
Alad	VLMC_1	1	1	1	1	3
Alad	Oligo_1.1	2	1	2	3	7
Alas1	VLMC_2	1	1	1	1	8
Aldh3a2	Oligo_1.1	1	1	1	1	2
Aldh4a1	Oligo_1.1	1	1	1	2	4
Aldh7a1	VLMC_2	1	1	1	1	3
Aldh9a1	Oligo_5.2	2	1	2	3	5
Aldoa	Oligo_1.1	1	1	1	4	5
Aldoa	VLMC_2	1	1	1	1	1
Aldoa	Oligo_5.1	1	1	1	1	1
Aldoc	Oligo_1.1	2	1	2	3	4
Alg11	Oligo_5.2	1	1	1	1	1
Alg5	Oligo_5.2	1	1	1	1	1
Alkbh6	VLMC_1	1	1	1	2	5
Alkbh6	Oligo_1.2	1	1	1	1	1
Alkbh7	VLMC_2	1	1	1	1	1
Als2	VLMC_2	1	1	1	1	5
Amer1	VLMC_2	1	1	1	1	2
Amn1	VLMC_2	1	1	1	1	2
Amph	Oligo_1.1	1	1	1	1	1
Amz2	Oligo_1.1	2	1	2	2	5
Anapc13	Oligo_5.1	1	1	1	1	2
Anapc13	Oligo_1.2	1	1	1	1	1
Anapc13	Oligo_5.2	1	1	1	1	2
Anapc16	Oligo_1.1	1	1	1	1	1
Anapc16	Oligo_5.1	2	1	2	3	3
Anapc16	Oligo_5.2	1	1	1	1	1
Anapc4	Oligo_1.1	1	1	1	3	5
Anapc5	Oligo_1.1	1	1	1	1	1
Ank3	Oligo_5.2	1	1	1	1	1
Ankra2	Oligo_5.1	1	0	1	1	1
Ankrd46	Oligo_1.1	2	1	2	2	5
Ankrd46	Oligo_5.2	2	2	2	2	3
Ano10	Oligo_1.1	2	2	2	2	4
Anxa2	VLMC_2	1	1	1	1	5
Anxa3	Oligo_1.2	1	1	1	1	2
Aox3	VLMC_2	1	1	1	1	1
Ap1s1	VLMC_2	1	1	1	1	1
Ap2s1	Oligo_1.1	1	1	1	3	3
Ap3m1	Oligo_5.2	1	1	1	1	2
Ap5s1	Oligo_5.2	1	1	1	1	1
Apbb1	Oligo_1.1	3	2	2	3	4
Apbb1	Oligo_5.2	2	2	2	2	2
Apbb2	Oligo_1.1	1	1	1	1	5
Apbb2	Oligo_5.2	1	1	1	1	2
Apeh	Oligo_1.1	1	1	1	1	2
Apip	VLMC_1	1	1	1	1	2
Apip	Oligo_1.1	1	1	1	1	2
Aplf	Oligo_5.2	1	1	1	1	2
Aplnr	Oligo_5.1	1	0	1	1	3
Aplp1	Oligo_1.1	3	3	1	3	3
Aplp2	Oligo_1.1	3	1	3	4	9
Apod	VLMC_1	10	4	8	62	172
Apod	VLMC_2	19	9	12	216	754
Apod	Oligo_5.1	10	4	7	45	123
Apod	Oligo_5.2	14	6	10	67	81
Apoe	VLMC_2	2	1	2	10	20
App	Oligo_1.1	6	4	4	6	7
App	Oligo_5.2	1	1	1	1	2
Appl1	Oligo_1.1	1	1	1	1	3
Aprt	Oligo_1.2	1	1	1	1	3
Araf	Oligo_5.2	2	1	2	2	2
Arap2	Oligo_1.1	2	2	2	2	5
Arap2	Oligo_5.2	2	1	2	2	2
Arc	Oligo_1.1	1	0	1	1	1
Arcn1	Oligo_1.1	1	1	1	1	1
Arf2	Oligo_1.1	1	1	1	1	2
Arf4	VLMC_1	1	1	1	3	12
Arf4	Oligo_1.1	3	2	3	7	14
Arf4	Oligo_5.1	1	1	1	1	1
Arf4	Oligo_1.2	2	1	2	2	5
Arf4	Oligo_5.2	1	1	1	1	1
Arfip1	Oligo_1.1	1	1	1	2	3
Arhgap5	Oligo_1.1	3	3	3	4	17
Arhgdia	Oligo_5.2	1	1	1	1	1
Arid4b	Oligo_5.2	1	1	1	1	1
Arl1	VLMC_2	2	1	2	2	3
Arl15	Oligo_5.2	1	1	1	1	3
Arl16	Oligo_1.1	1	1	1	1	4
Arl2	Oligo_1.1	2	1	2	4	6
Arl2	Oligo_5.1	1	1	1	2	3
Arl2	Oligo_5.2	2	1	2	2	2
Arl4a	VLMC_1	2	0	2	7	24
Arl4a	VLMC_2	2	1	2	6	15
Arl4a	Oligo_1.2	1	1	1	1	1
Arl6	Oligo_1.1	1	1	1	2	2
Arl6	Oligo_5.2	2	1	2	3	3
Arl6ip1	Oligo_1.1	2	2	2	3	5
Arl6ip1	Oligo_5.2	3	3	2	7	9
Arl8b	Oligo_1.1	3	1	3	3	15
Arl8b	Oligo_5.2	1	1	1	1	1
Armc1	Oligo_1.1	1	1	1	1	1
Armc1	Oligo_5.2	1	1	1	1	3
Armc5	VLMC_2	1	0	1	1	2
Armc7	Oligo_5.2	1	1	1	1	3
Arnt2	Oligo_5.2	2	2	1	2	2
Arpc1a	Oligo_1.1	4	2	4	6	11
Arpc1a	Oligo_5.1	1	1	1	1	4
Arpc1a	Oligo_1.2	1	1	1	1	2
Arpc2	VLMC_1	1	1	1	1	1
Arpc4	Oligo_1.1	1	1	1	1	2
Arpc5l	Oligo_1.1	1	1	1	2	3
Arpc5l	Oligo_5.2	1	1	1	1	1
Arpp19	Oligo_1.1	1	1	1	1	2
Arpp19	VLMC_2	1	1	1	2	4
Arpp19	Oligo_1.2	1	1	1	1	1
Arxes2	Oligo_5.2	1	0	1	1	1
As3mt	Oligo_1.1	1	1	1	1	1
Asah1	VLMC_1	1	1	1	1	4
Asah1	VLMC_2	1	1	1	1	13
Asb3	Oligo_1.1	1	1	1	2	2
Asb3	Oligo_5.2	1	1	1	1	1
Asb8	Oligo_5.2	1	1	1	1	1
Ascc1	Oligo_1.1	1	1	1	1	2
Asnsd1	Oligo_5.2	1	1	1	1	1
Aspa	Oligo_5.1	1	1	1	1	1
Aspa	Oligo_5.2	6	4	3	7	9
Asrgl1	Oligo_1.1	2	2	2	2	2
Asrgl1	Oligo_5.1	2	2	2	3	12
Asrgl1	Oligo_1.2	1	1	1	1	1
Asrgl1	Oligo_5.2	2	1	2	3	3
Atad1	Oligo_1.1	1	1	1	2	2
Atat1	Oligo_1.1	1	1	1	1	1
Ate1	VLMC_2	1	1	0	1	2
Atf2	Oligo_5.2	1	0	1	2	3
Atf3	VLMC_2	4	1	4	7	11
Atf4	Oligo_1.1	1	1	1	2	2
Atg101	Oligo_1.1	1	1	1	1	1
Atg3	Oligo_1.1	1	1	1	1	2
Atox1	Oligo_1.1	2	1	2	2	3
Atox1	VLMC_2	1	1	1	2	2
Atp1b3	Oligo_1.1	1	1	1	1	1
Atp1b3	VLMC_2	2	2	1	2	4
Atp5a1	Oligo_1.1	2	1	2	6	13
Atp5a1	VLMC_2	1	1	1	2	5
Atp5a1	Oligo_5.2	1	1	1	2	3
Atp5b	Oligo_1.1	2	2	2	18	33
Atp5b	VLMC_2	2	2	2	3	8
Atp5b	Oligo_5.2	2	2	1	2	3
Atp5c1	VLMC_1	1	1	1	1	5
Atp5c1	Oligo_1.1	2	1	2	2	2
Atp5c1	VLMC_2	2	1	2	4	10
Atp5c1	Oligo_5.1	2	1	2	4	12
Atp5c1	Oligo_5.2	3	2	3	4	4
Atp5d	Oligo_1.1	1	1	1	1	1
Atp5e	Oligo_1.1	5	1	5	16	29
Atp5e	Oligo_5.1	1	1	1	5	9
Atp5e	Oligo_1.2	1	1	1	1	1
Atp5e	Oligo_5.2	1	1	1	1	1
Atp5g3	Oligo_1.1	2	1	2	6	9
Atp5g3	VLMC_2	2	1	2	3	12
Atp5g3	Oligo_5.1	1	1	1	1	1
Atp5g3	Oligo_5.2	2	1	2	4	4
Atp5j	VLMC_1	1	1	1	1	4
Atp5j	Oligo_1.1	2	1	2	2	5
Atp5j	VLMC_2	2	1	2	2	6
Atp5j	Oligo_5.1	1	1	1	1	1
Atp5j	Oligo_5.2	1	1	1	2	2
Atp5j2	Oligo_1.1	1	1	1	6	9
Atp5j2	VLMC_2	1	1	1	1	5
Atp5j2	Oligo_5.1	1	1	1	1	3
Atp5j2	Oligo_5.2	1	1	1	4	4
Atp5k	VLMC_1	1	1	1	1	1
Atp5k	Oligo_5.1	1	1	1	1	2
Atp5o	Oligo_1.1	1	1	1	1	1
Atp5o	Oligo_5.1	1	1	1	1	1
Atp6ap1	Oligo_1.1	1	1	1	1	2
Atp6ap1	Oligo_5.1	1	1	1	1	5
Atp6ap1	Oligo_5.2	3	1	3	4	5
Atp6ap2	Oligo_1.1	1	1	1	1	7
Atp6ap2	Oligo_5.2	4	1	4	7	20
Atp6v0b	Oligo_1.1	1	1	1	4	6
Atp6v0b	VLMC_2	1	1	1	1	1
Atp6v0b	Oligo_5.1	2	1	2	3	5
Atp6v0b	Oligo_1.2	1	1	1	2	2
Atp6v0b	Oligo_5.2	4	1	4	9	10
Atp6v0d1	Oligo_1.1	1	1	1	1	2
Atp6v0d1	Oligo_5.2	1	1	0	1	2
Atp6v0e	Oligo_1.1	2	1	2	3	5
Atp6v0e	VLMC_2	1	1	1	3	8
Atp6v0e	Oligo_5.1	1	1	1	1	4
Atp6v0e	Oligo_1.2	1	1	1	1	2
Atp6v0e	Oligo_5.2	1	1	1	2	2
Atp6v0e2	Oligo_1.1	2	1	2	2	4
Atp6v0e2	Oligo_5.2	1	1	1	4	5
Atp6v1a	Oligo_1.1	1	1	1	1	1
Atp6v1a	VLMC_2	1	1	1	3	8
Atp6v1a	Oligo_5.2	4	1	4	7	10
Atp6v1c1	Oligo_1.1	2	1	2	2	2
Atp6v1c1	VLMC_2	1	1	1	3	10
Atp6v1c1	Oligo_5.1	1	1	1	1	1
Atp6v1c1	Oligo_1.2	1	1	1	1	2
Atp6v1c1	Oligo_5.2	1	1	1	2	4
Atp6v1d	VLMC_1	1	1	1	1	5
Atp6v1d	Oligo_1.1	1	1	1	1	1
Atp6v1d	VLMC_2	1	1	1	2	5
Atp6v1d	Oligo_5.1	1	1	1	1	2
Atp6v1d	Oligo_5.2	1	1	1	1	1
Atp6v1f	Oligo_1.1	1	1	1	1	1
Atp6v1f	VLMC_2	1	1	1	1	10
Atp6v1f	Oligo_5.1	1	1	1	2	4
Atp6v1h	Oligo_1.1	1	1	1	1	1
Atp9b	Oligo_1.1	1	1	0	2	5
Atpaf2	VLMC_2	1	1	1	1	2
Atraid	Oligo_1.1	1	1	1	1	1
Atraid	Oligo_1.2	2	1	2	2	2
Atrx	Oligo_5.2	3	3	3	3	6
Atxn10	Oligo_1.1	1	1	1	1	1
Atxn7l3b	VLMC_1	1	0	1	2	4
Atxn7l3b	Oligo_1.1	7	0	7	8	15
Atxn7l3b	VLMC_2	3	0	3	4	8
Atxn7l3b	Oligo_5.1	1	0	1	1	2
Atxn7l3b	Oligo_1.2	4	0	4	4	5
Atxn7l3b	Oligo_5.2	2	0	2	2	3
Aurkaip1	VLMC_1	2	1	2	4	10
Aurkaip1	VLMC_2	1	1	1	2	2
Aurkaip1	Oligo_5.2	2	1	2	2	4
Auts2	Oligo_1.1	1	Na	Na	1	1
B2m	VLMC_2	4	1	4	12	59
B4gat1	Oligo_1.1	1	1	1	1	1
B930041F14Rik	Oligo_5.2	1	0	1	1	1
Bad	VLMC_2	1	1	1	1	2
Bag5	Oligo_1.1	1	0	1	4	6
Banf1	Oligo_1.1	2	1	2	2	6
Banf1	VLMC_2	1	1	1	1	5
Bbip1	VLMC_2	1	1	1	2	2
Bbip1	Oligo_5.2	3	2	3	4	9
Bbs10	Oligo_1.1	1	1	1	2	3
Bbs2	Oligo_1.1	2	2	2	4	6
Bbs4	Oligo_5.2	1	1	1	1	3
BC003331	Oligo_5.1	1	1	1	1	1
BC003331	Oligo_5.2	2	2	1	2	2
BC004004	Oligo_5.2	2	2	2	2	3
BC005537	Oligo_1.1	1	1	1	1	2
BC005537	Oligo_5.2	2	1	2	2	2
BC026585	Oligo_1.1	1	1	1	1	1
BC031181	Oligo_1.1	1	1	1	1	1
Bcap29	Oligo_1.2	1	1	1	1	3
Bcap31	Oligo_1.1	2	1	2	3	5
Bcap31	Oligo_5.2	1	1	1	1	1
Bcas2	VLMC_2	1	1	1	1	1
Bckdha	Oligo_5.1	1	1	1	1	1
Bckdk	VLMC_1	1	1	1	1	1
Bclaf1	Oligo_1.1	1	1	1	1	2
Bcs1l	Oligo_5.2	1	1	1	1	1
Bet1	Oligo_5.2	1	1	1	1	1
Bet1l	VLMC_2	1	1	1	1	7
Bet1l	Oligo_5.2	1	1	1	1	1
Bhlhb9	VLMC_1	2	0	2	3	16
Bhlhe22	Oligo_5.2	1	0	1	1	1
Bicd1	Oligo_5.2	1	1	1	1	1
Bin1	Oligo_1.1	4	4	3	4	5
Bloc1s1	Oligo_1.1	1	1	1	1	1
Bloc1s1	VLMC_2	1	1	1	1	3
Bloc1s1	Oligo_5.1	2	1	2	2	4
Bloc1s5	VLMC_1	1	1	1	3	4
Blvrb	VLMC_1	1	1	1	1	7
Bmyc	Oligo_5.1	1	1	1	1	2
Bmyc	Oligo_1.2	1	1	1	1	1
Bnip1	Oligo_1.1	1	1	1	1	1
Bola3	Oligo_1.1	1	1	1	2	2
Bpgm	Oligo_5.2	1	1	1	1	2
Bpnt1	Oligo_1.1	2	1	2	3	5
Bpnt1	Oligo_5.2	2	2	2	2	4
Brinp3	Oligo_5.2	1	0	1	1	1
Brix1	VLMC_1	1	1	1	1	3
Brix1	Oligo_1.1	1	1	1	2	3
Brix1	Oligo_5.1	1	1	1	2	3
Brix1	Oligo_5.2	1	1	1	1	1
Brk1	VLMC_2	1	1	1	1	8
Brms1	Oligo_1.1	1	1	1	1	1
Bsg	VLMC_2	1	1	1	1	1
Bsg	Oligo_1.2	1	1	1	1	1
Btf3l4	Oligo_1.1	1	1	1	1	1
Btg2	VLMC_2	3	3	3	8	27
Btrc	Oligo_1.1	1	1	1	1	1
Bub3	VLMC_2	1	1	1	1	2
Bub3	Oligo_5.2	1	1	1	1	1
Bzw1	Oligo_1.1	3	1	3	5	7
Bzw2	Oligo_1.1	1	1	1	1	1
C1d	Oligo_1.1	1	1	1	1	2
C1d	Oligo_5.2	1	1	1	1	1
C1galt1c1	Oligo_1.2	1	0	1	1	1
C1galt1c1	Oligo_5.2	1	0	1	1	1
C1qtnf7	VLMC_2	1	1	1	1	1
C630043F03Rik	Oligo_1.1	1	Na	Na	2	5
C630043F03Rik	Oligo_5.2	1	Na	Na	1	1
C920021L13Rik	Oligo_5.1	1	Na	Na	1	3
Cacnb4	Oligo_1.1	3	3	2	3	4
Cacybp	Oligo_1.1	1	1	1	1	1
Cacybp	VLMC_2	1	1	1	1	2
Cacybp	Oligo_5.2	1	1	1	1	1
Cald1	VLMC_2	2	2	2	3	12
Calm1	VLMC_1	1	1	1	2	4
Calm1	Oligo_1.1	2	1	2	2	6
Calm1	VLMC_2	2	1	2	3	4
Calm1	Oligo_5.1	1	1	1	1	2
Calm1	Oligo_1.2	1	1	1	1	1
Calm1	Oligo_5.2	2	1	2	2	4
Calm2	Oligo_5.1	2	1	2	3	11
Calm2	Oligo_5.2	3	3	1	8	8
Calm3	Oligo_5.1	1	1	1	1	2
Calm3	Oligo_5.2	1	1	1	1	2
Calu	VLMC_1	1	1	1	1	1
Calu	Oligo_1.1	1	1	1	1	4
Calu	VLMC_2	1	1	1	1	2
Canx	Oligo_1.1	1	1	1	1	1
Cap1	VLMC_2	1	0	1	1	3
Caprin1	Oligo_1.1	1	1	1	1	2
Capza2	VLMC_1	1	1	1	3	14
Capza2	Oligo_1.1	2	1	2	2	6
Capza2	VLMC_2	1	1	1	1	2
Capza2	Oligo_5.2	1	1	1	1	3
Capzb	VLMC_1	1	1	1	1	1
Capzb	Oligo_1.1	3	1	3	3	3
Capzb	VLMC_2	2	1	2	3	5
Capzb	Oligo_5.2	1	1	1	1	1
Car13	Oligo_5.2	1	1	1	1	1
Car14	Oligo_5.1	2	1	2	3	12
Car2	Oligo_5.1	2	1	2	7	18
Car2	Oligo_5.2	6	2	6	47	55
Car5b	VLMC_2	1	1	1	1	3
Carkd	Oligo_1.1	1	1	1	1	2
Carkd	Oligo_1.2	1	1	1	1	1
Carkd	Oligo_5.2	1	1	1	1	1
Carns1	Oligo_5.2	1	1	1	1	1
Casp3	Oligo_1.1	4	2	4	4	8
Casp3	VLMC_2	1	1	1	3	9
Cat	Oligo_1.1	2	1	2	2	2
Cat	Oligo_5.2	1	1	1	2	2
Cav2	Oligo_5.2	1	1	1	1	1
Cbr1	VLMC_2	1	1	1	1	1
Cbwd1	Oligo_1.1	1	1	1	3	4
Cbwd1	VLMC_2	1	1	1	1	5
Cbx1	Oligo_1.2	1	1	1	1	1
Cby1	Oligo_1.1	1	1	1	2	2
Cby1	Oligo_5.2	1	1	1	2	3
Ccar1	Oligo_5.2	2	2	2	2	3
Ccbl2	Oligo_1.1	1	1	1	1	3
Ccdc107	Oligo_1.1	1	1	1	1	1
Ccdc107	VLMC_2	1	1	1	1	2
Ccdc127	Oligo_1.1	1	1	1	1	2
Ccdc132	Oligo_1.1	1	1	1	1	1
Ccdc134	Oligo_1.1	2	1	2	3	6
Ccdc174	Oligo_5.1	1	1	1	1	3
Ccdc28b	Oligo_1.1	2	2	2	2	2
Ccdc34	Oligo_5.1	1	1	0	2	2
Ccdc47	Oligo_1.1	3	2	3	4	6
Ccdc47	VLMC_2	1	1	1	1	1
Ccdc53	Oligo_5.2	1	1	1	1	1
Ccdc55	Oligo_1.2	1	1	1	1	1
Ccdc59	Oligo_1.1	1	1	1	2	6
Ccdc90b	Oligo_1.1	4	2	4	4	5
Ccdc90b	Oligo_5.1	1	1	1	1	1
Ccl2	VLMC_2	2	1	2	11	28
Ccl25	Oligo_1.1	1	0	1	1	1
Ccnd1	Oligo_5.2	1	1	1	1	2
Ccnd3	VLMC_2	1	0	1	1	3
Ccndbp1	Oligo_1.1	2	2	1	2	4
Ccndbp1	Oligo_5.2	2	1	2	2	3
Ccnl2	Oligo_1.1	1	1	0	1	1
Ccnt2	Oligo_1.2	1	1	0	1	2
Ccpg1	Oligo_1.1	1	1	1	2	2
Ccpg1os	Oligo_1.1	1	1	1	1	1
Ccpg1os	Oligo_5.2	1	1	1	1	1
Ccs	Oligo_1.1	2	1	2	2	3
Cct2	Oligo_1.1	5	3	3	7	12
Cct2	Oligo_5.1	1	1	1	2	5
Cct2	Oligo_5.2	2	2	2	3	3
Cct3	Oligo_1.1	2	1	2	2	2
Cct4	Oligo_1.1	3	2	3	4	7
Cct5	Oligo_1.1	6	1	6	7	10
Cct5	VLMC_2	2	1	2	2	6
Cct6a	Oligo_1.1	2	Na	Na	2	7
Cct6a	VLMC_2	1	Na	Na	2	8
Cct6a	Oligo_5.2	1	Na	Na	1	1
Cct7	Oligo_1.1	4	1	4	5	5
Cct7	VLMC_2	1	1	1	1	5
Cct7	Oligo_5.2	1	1	1	1	1
Cct8	Oligo_1.1	1	1	1	1	1
Cd164	VLMC_2	1	1	1	1	1
Cd248	VLMC_2	1	1	1	2	2
Cd302	VLMC_1	1	1	1	1	5
Cd302	VLMC_2	3	1	3	4	26
Cd320	VLMC_2	1	1	1	1	1
Cd3eap	Oligo_1.1	1	1	1	1	1
Cd47	Oligo_1.1	2	2	2	2	3
Cd55	VLMC_2	2	2	1	2	7
Cd59a	Oligo_5.1	1	1	1	1	5
Cd59a	Oligo_5.2	2	1	2	3	3
Cd63	VLMC_2	3	1	3	5	6
Cd9	Oligo_1.1	1	1	1	1	1
Cd9	VLMC_2	1	1	1	1	6
Cd9	Oligo_5.1	1	1	1	1	2
Cd9	Oligo_5.2	2	1	2	3	3
Cdadc1	Oligo_1.2	1	1	1	2	3
Cdc14b	VLMC_1	1	1	1	2	6
Cdc37l1	Oligo_1.1	1	1	1	1	1
Cdc40	Oligo_1.1	1	1	1	2	2
Cdc40	Oligo_5.1	1	1	0	1	2
Cdc40	Oligo_1.2	1	1	0	1	1
Cdc42	VLMC_1	1	1	1	1	10
Cdc42	Oligo_1.1	5	2	4	13	22
Cdc42	VLMC_2	1	1	1	2	4
Cdc42	Oligo_5.2	2	1	2	5	11
Cdc42ep2	Oligo_1.1	1	0	1	2	4
Cdc42ep2	Oligo_1.2	1	0	1	1	1
Cdc42ep2	Oligo_5.2	1	0	1	1	1
Cdc42se2	Oligo_1.1	2	1	2	3	4
Cdc42se2	Oligo_5.2	1	1	1	1	1
Cdh20	Oligo_1.1	1	1	1	1	2
Cdip1	Oligo_1.1	1	1	1	2	3
Cdipt	Oligo_1.1	5	1	5	5	7
Cdk11b	Oligo_1.1	1	1	1	1	2
Cdk18	Oligo_5.2	1	1	1	1	1
Cdk5r1	Oligo_5.2	2	0	2	2	2
Cdk5rap2	Oligo_5.2	1	1	1	1	2
Cdk7	Oligo_1.2	1	1	1	1	1
Cdkn1a	Oligo_5.2	1	1	1	1	2
Cdkn2aipnl	Oligo_1.1	1	1	1	2	3
Cdpf1	VLMC_2	1	1	1	1	3
Cebpb	VLMC_2	4	0	4	5	17
Cebpz	Oligo_5.1	1	1	1	1	3
Cenpb	Oligo_1.2	1	1	1	1	1
Cenpq	VLMC_1	1	1	1	3	10
Cep57	Oligo_1.1	1	1	1	1	1
Cep83os	Oligo_1.1	1	Na	Na	2	3
Cep83os	VLMC_2	1	Na	Na	1	3
Cep83os	Oligo_5.2	1	Na	Na	1	2
Cers5	Oligo_1.1	4	1	4	5	13
Cers5	VLMC_2	1	1	1	1	2
Cetn3	Oligo_1.2	1	1	1	1	2
Cfap36	Oligo_5.2	1	1	1	1	1
Cfap97	Oligo_5.2	1	1	1	1	1
Cfdp1	VLMC_2	1	1	1	1	4
Cfh	VLMC_1	2	2	1	3	8
Cfh	VLMC_2	1	1	1	1	3
Cfl2	Oligo_1.1	4	2	4	7	11
Cflar	VLMC_2	1	1	1	1	1
Cflar	Oligo_5.2	1	0	1	1	1
Ch25h	VLMC_2	1	0	1	1	1
Chac2	Oligo_1.1	2	1	2	2	2
Chchd7	Oligo_5.2	1	1	1	1	1
Chga	Oligo_5.2	1	1	1	1	1
Chgb	Oligo_5.2	2	1	2	2	2
Chmp1b	Oligo_1.1	1	Na	Na	1	3
Chmp1b	VLMC_2	1	Na	Na	2	3
Chmp1b	Oligo_5.1	2	Na	Na	5	8
Chmp1b	Oligo_1.2	4	Na	Na	4	4
Chmp2a	Oligo_1.1	3	1	3	3	9
Chmp2a	Oligo_5.1	1	1	1	2	4
Chmp2b	Oligo_5.2	1	1	1	1	2
Chmp5	Oligo_1.1	1	1	1	1	2
Chmp5	Oligo_5.2	2	2	1	2	3
Chmp6	Oligo_1.1	1	1	1	1	1
Chordc1	Oligo_1.1	2	2	2	4	17
Chordc1	Oligo_5.1	1	1	1	1	3
Chrm3	Oligo_5.2	1	0	1	1	2
Chst12	Oligo_5.2	1	0	1	1	2
Chst2	Oligo_5.2	1	1	1	1	1
Churc1	Oligo_1.1	1	1	1	1	1
Cib1	Oligo_5.1	1	1	1	1	2
Cinp	Oligo_1.1	2	1	2	2	2
Cinp	Oligo_5.2	1	1	1	1	2
Cisd1	Oligo_1.1	5	1	5	6	11
Cisd2	Oligo_1.1	1	1	1	1	4
Cisd2	VLMC_2	2	1	2	2	14
Ckb	Oligo_5.2	1	1	1	2	2
Cklf	VLMC_1	1	1	1	1	2
Clcn3	Oligo_1.1	3	3	3	3	8
Clcn3	Oligo_5.2	2	2	2	2	2
Clcn4-2	Oligo_1.1	3	2	2	4	7
Clcn4-2	Oligo_5.2	1	1	1	1	4
Cldn11	Oligo_1.1	1	1	1	1	2
Cldn5	Oligo_5.1	1	0	1	1	1
Cldnd1	Oligo_1.1	3	3	3	4	6
Cldnd1	Oligo_1.2	2	1	2	2	3
Cldnd1	Oligo_5.2	1	1	1	1	1
Clec1a	VLMC_2	1	1	1	1	5
Clk1	VLMC_1	1	1	1	2	5
Clk1	Oligo_1.1	2	2	2	3	5
Clk1	VLMC_2	7	7	3	10	43
Clk4	Oligo_1.1	1	1	1	1	4
Clk4	VLMC_2	1	1	1	2	5
Clk4	Oligo_5.1	2	2	2	4	22
Clk4	Oligo_5.2	4	3	4	4	6
Clns1a	Oligo_1.1	1	1	1	1	1
Clns1a	VLMC_2	1	1	1	1	5
Clns1a	Oligo_5.1	1	1	1	2	4
Clpp	Oligo_1.1	1	1	1	1	2
Clpp	VLMC_2	1	1	1	1	3
Clpx	Oligo_1.1	1	1	1	1	2
Clta	Oligo_1.1	1	1	1	1	2
Clu	Oligo_5.2	1	1	1	1	1
Clybl	VLMC_2	3	2	2	4	10
Cmip	VLMC_1	1	1	1	1	1
Cmip	Oligo_1.1	1	1	1	1	1
Cmip	Oligo_5.2	1	1	1	1	1
Cmpk1	Oligo_1.1	4	1	4	4	6
Cmpk1	Oligo_5.2	1	1	1	1	2
Cmtm5	Oligo_1.1	5	3	4	5	6
Cmtm5	Oligo_5.1	3	2	3	4	10
Cmtm5	Oligo_5.2	4	3	4	4	6
Cmtm8	Oligo_5.1	1	1	1	1	3
Cnbp	Oligo_1.1	5	3	5	8	10
Cnbp	VLMC_2	2	2	2	3	10
Cnbp	Oligo_5.1	1	1	1	4	7
Cnbp	Oligo_1.2	1	1	1	1	1
Cnbp	Oligo_5.2	2	2	2	2	2
Cnep1r1	Oligo_1.1	1	1	1	2	4
Cnih1	Oligo_1.1	4	1	4	7	16
Cnih1	Oligo_5.2	2	1	2	2	2
Cnih4	Oligo_1.1	2	1	2	2	2
Cnih4	Oligo_5.1	1	1	1	1	3
Cnn2	VLMC_2	1	1	1	1	2
Cnot2	Oligo_1.1	1	1	1	1	1
Cnot3	VLMC_2	1	0	1	1	1
Cnot4	VLMC_1	1	1	1	1	2
Cnp	Oligo_1.1	18	16	8	32	38
Cnp	Oligo_5.1	4	4	2	4	4
Cnp	Oligo_5.2	5	5	4	8	8
Cnpy2	VLMC_1	1	1	1	2	4
Cnpy2	VLMC_2	1	1	1	1	3
Cnrip1	Oligo_5.2	1	1	1	1	2
Cntn1	Oligo_1.1	5	4	4	5	8
Cntn1	Oligo_1.2	1	1	1	1	1
Cntn4	Oligo_1.1	1	1	1	1	1
Coa3	Oligo_1.1	1	1	1	1	2
Coa3	Oligo_1.2	2	2	2	2	3
Coa5	Oligo_5.2	1	1	1	1	1
Coa6	Oligo_5.2	1	1	1	1	1
Coa7	Oligo_1.1	1	1	1	1	2
Cog6	Oligo_1.1	1	1	1	1	1
Col11a1	VLMC_1	1	1	1	1	2
Col1a2	VLMC_2	1	1	1	1	5
Col4a5	VLMC_2	1	1	1	1	2
Col9a3	Oligo_1.1	3	3	2	3	4
Commd1	Oligo_5.1	1	1	1	2	6
Commd1	Oligo_5.2	1	1	1	2	2
Commd3	Oligo_1.1	2	2	2	2	4
Commd4	Oligo_5.2	1	1	1	1	1
Commd5	Oligo_1.2	1	0	1	1	1
Commd6	Oligo_1.1	2	1	2	2	6
Commd6	Oligo_5.1	2	1	2	2	5
Commd6	Oligo_1.2	1	1	1	1	1
Commd8	Oligo_1.1	1	1	1	1	1
Commd9	Oligo_1.1	1	1	1	3	4
Comt	Oligo_1.1	1	1	1	1	1
Copa	Oligo_1.1	1	1	1	1	2
Copb2	Oligo_1.1	1	1	1	1	1
Copb2	VLMC_2	2	1	2	3	18
Cope	Oligo_1.1	2	2	2	2	3
Cope	VLMC_2	2	2	2	3	5
Cope	Oligo_5.2	1	1	1	1	1
Cops2	Oligo_1.1	2	1	2	3	10
Cops4	Oligo_1.1	4	2	3	5	6
Cops4	VLMC_2	2	1	2	2	9
Cops5	Oligo_1.1	3	1	3	4	6
Cops5	VLMC_2	1	1	1	1	2
Cops5	Oligo_1.2	1	1	1	1	1
Cops5	Oligo_5.2	3	1	3	3	5
Cops8	Oligo_5.2	3	1	3	3	4
Coq10b	Oligo_1.1	1	1	1	1	1
Coq10b	VLMC_2	3	3	3	5	14
Coq4	VLMC_2	1	1	1	2	2
Coq5	VLMC_1	1	1	1	1	1
Coq6	Oligo_1.1	1	1	1	1	1
Coq7	Oligo_1.1	1	1	1	1	1
Coq7	Oligo_5.1	2	1	2	5	7
Cox10	Oligo_5.2	1	1	1	1	1
Cox11	Oligo_5.1	1	1	1	2	5
Cox14	Oligo_1.1	1	0	1	1	2
Cox14	VLMC_2	1	0	1	2	3
Cox14	Oligo_5.2	1	0	1	1	1
Cox16	Oligo_1.1	2	2	2	2	6
Cox16	Oligo_1.2	1	1	1	1	2
Cox16	Oligo_5.2	3	1	3	3	3
Cox17	VLMC_1	1	1	1	1	4
Cox17	Oligo_1.1	1	1	1	2	3
Cox17	Oligo_5.2	2	1	2	2	2
Cox20	Oligo_1.1	1	1	1	2	3
Cox20	Oligo_5.2	1	1	1	1	1
Cox4i1	Oligo_1.1	4	3	3	17	24
Cox4i1	VLMC_2	2	1	2	4	18
Cox4i1	Oligo_5.1	3	1	3	4	7
Cox4i1	Oligo_1.2	1	1	1	2	2
Cox4i1	Oligo_5.2	2	1	2	5	6
Cox5a	Oligo_5.2	1	1	1	1	1
Cox6a1	Oligo_5.1	1	1	1	1	1
Cox6a2	Oligo_5.2	1	1	1	1	1
Cox6b1	VLMC_1	1	1	1	1	1
Cox6b1	Oligo_1.1	2	1	2	5	6
Cox6b1	VLMC_2	1	1	1	1	2
Cox6b1	Oligo_1.2	1	1	1	1	1
Cox6c	Oligo_1.1	1	1	1	1	1
Cox6c	VLMC_2	2	1	2	2	2
Cox6c	Oligo_5.1	1	1	1	1	1
Cox7a2	VLMC_1	1	1	1	1	3
Cox7a2	Oligo_1.1	3	1	3	7	13
Cox7a2	VLMC_2	1	1	1	1	1
Cox7a2	Oligo_1.2	1	1	1	1	1
Cox7a2	Oligo_5.2	2	1	2	2	2
Cox7a2l	VLMC_2	1	1	1	1	1
Cox7b	Oligo_5.2	1	1	1	1	1
Cox8a	Oligo_1.1	1	1	1	1	1
Cox8a	VLMC_2	3	1	3	3	3
Cox8b	VLMC_2	1	1	1	1	4
Cp	VLMC_1	1	1	1	2	23
Cp	VLMC_2	1	1	1	1	6
Cp	Oligo_5.1	1	1	1	2	3
Cped1	VLMC_1	2	1	2	3	5
Cpne8	Oligo_5.2	1	1	1	1	1
Cpox	Oligo_5.2	1	1	1	1	1
Cpsf3	Oligo_1.1	2	2	2	2	2
Cpsf3	Oligo_5.2	2	1	2	2	2
Cr1l	Oligo_5.2	1	1	1	1	2
Cradd	Oligo_1.1	1	1	1	1	2
Crcp	Oligo_5.2	1	1	1	1	1
Creb3	Oligo_1.1	1	1	1	1	1
Creb3	Oligo_5.1	1	1	1	1	5
Creb3	Oligo_5.2	1	1	1	1	1
Crip1	Oligo_5.1	1	1	1	1	1
Cript	VLMC_1	1	1	1	3	6
Cript	Oligo_1.1	2	2	2	3	6
Cript	Oligo_5.1	3	1	3	6	16
Cript	Oligo_5.2	3	1	3	3	3
Crnkl1	Oligo_1.1	1	1	1	1	1
Cryab	Oligo_5.1	5	2	5	6	16
Cryab	Oligo_1.2	3	2	3	3	5
Cryab	Oligo_5.2	4	2	4	4	4
Csde1	Oligo_1.1	1	1	1	2	2
Csde1	VLMC_2	1	1	1	2	14
Csde1	Oligo_5.2	1	1	1	2	2
Csnk1a1	VLMC_2	2	2	1	3	17
Csnk1g3	VLMC_2	1	0	1	1	1
Csrp1	Oligo_1.1	1	1	1	1	1
Csrp2	VLMC_2	3	2	3	3	11
Cst3	VLMC_1	4	2	4	6	18
Cst3	Oligo_1.1	1	1	1	1	1
Cst3	VLMC_2	4	2	4	6	17
Cstb	VLMC_1	1	1	1	2	7
Cstb	Oligo_1.1	1	1	1	1	1
Cstb	VLMC_2	1	1	1	1	2
Cstb	Oligo_5.1	2	1	2	2	2
Cstb	Oligo_1.2	1	1	1	1	1
Cstb	Oligo_5.2	2	1	2	2	2
Cstf2	Oligo_1.1	1	1	1	1	1
Cstf2t	Oligo_1.1	1	1	1	1	2
Ctgf	VLMC_2	1	1	1	1	1
Ctnna2	Oligo_1.1	2	2	1	2	3
Ctps	Oligo_1.1	8	7	5	35	54
Ctps	Oligo_1.2	2	2	2	2	2
Ctps2	VLMC_1	3	2	2	4	11
Ctr9	Oligo_1.1	4	3	2	4	11
Ctsb	Oligo_5.2	1	1	1	1	1
Ctsd	VLMC_1	1	1	1	1	4
Ctsd	Oligo_1.1	1	1	1	1	1
Ctsd	Oligo_5.2	1	1	1	1	1
Ctsh	VLMC_2	2	1	2	2	3
Ctsk	VLMC_1	1	1	1	2	5
Ctsl	VLMC_1	2	1	2	4	17
Ctsl	Oligo_1.1	11	2	10	58	97
Ctsl	VLMC_2	9	3	7	39	109
Ctsl	Oligo_1.2	5	2	4	11	14
Ctsl	Oligo_5.2	1	1	1	2	2
Ctso	Oligo_1.1	2	2	2	2	9
Cul1	Oligo_1.1	1	1	1	2	2
Cul1	VLMC_2	1	1	1	1	2
Cul1	Oligo_5.2	2	2	2	2	2
Cuta	Oligo_1.1	3	3	2	3	4
Cuta	VLMC_2	1	1	1	1	4
Cuta	Oligo_5.1	1	1	1	1	3
Cuta	Oligo_5.2	1	1	1	2	2
Cwc15	VLMC_1	1	1	1	2	8
Cwc15	Oligo_1.1	2	1	2	2	2
Cwc15	VLMC_2	2	2	2	2	8
Cwc15	Oligo_5.2	2	1	2	2	2
Cxcl1	VLMC_1	3	1	3	12	31
Cxcl12	VLMC_2	1	1	1	1	1
Cxcl12	Oligo_5.1	1	1	1	1	2
Cxx1a	Oligo_5.1	2	0	2	2	2
Cxx1a	Oligo_1.2	2	0	2	2	2
Cxx1a	Oligo_5.2	1	0	1	1	1
Cxx1b	Oligo_5.1	2	0	2	2	4
Cxx1b	Oligo_1.2	1	0	1	1	1
Cyb5a	Oligo_1.1	2	1	2	3	8
Cyb5a	VLMC_2	1	1	1	1	1
Cyb5a	Oligo_1.2	1	1	1	2	3
Cyba	VLMC_2	2	1	2	2	8
Cyc1	Oligo_1.1	1	1	1	1	1
Cyfip1	Oligo_1.1	1	1	1	1	1
Cyhr1	Oligo_1.1	1	1	1	1	1
Cyhr1	VLMC_2	2	1	2	2	4
Cyhr1	Oligo_5.2	1	1	1	1	2
Cyp51	Oligo_1.1	13	3	12	29	57
Cyp51	Oligo_1.2	2	2	1	2	3
Cyp51	Oligo_5.2	2	2	2	2	3
Cyr61	VLMC_2	3	2	2	10	28
Cystm1	Oligo_5.2	3	1	3	3	3
Cyth2	Oligo_1.1	1	1	1	1	1
Cyth2	Oligo_5.1	1	1	1	1	1
D16Ertd472e	VLMC_1	1	1	1	1	3
D19Bwg1357e	Oligo_5.2	3	3	3	3	4
D1Ertd622e	Oligo_1.1	3	0	3	3	5
D3Ertd254e	Oligo_5.2	1	1	1	1	1
D8Ertd738e	Oligo_1.1	1	1	1	1	1
D8Ertd738e	VLMC_2	2	2	1	3	5
D8Ertd738e	Oligo_5.1	1	1	1	1	1
D8Ertd738e	Oligo_1.2	1	1	1	2	2
D8Ertd738e	Oligo_5.2	1	1	1	2	2
Dad1	Oligo_1.1	2	1	2	4	6
Dad1	Oligo_5.1	1	1	1	1	1
Dad1	Oligo_1.2	1	1	1	2	3
Dad1	Oligo_5.2	1	1	1	3	3
Dancr	Oligo_5.1	1	Na	Na	1	1
Dap3	Oligo_1.1	2	1	2	2	2
Dars	Oligo_1.1	1	1	1	2	2
Dbi	Oligo_1.1	4	1	4	4	7
Dbi	VLMC_2	1	1	1	1	7
Dbi	Oligo_5.1	2	1	2	4	7
Dbi	Oligo_1.2	1	1	1	2	2
Dbi	Oligo_5.2	2	1	2	11	15
Dbndd2	Oligo_1.1	4	1	4	6	8
Dbndd2	Oligo_5.1	4	1	4	9	11
Dbndd2	Oligo_1.2	1	1	1	1	1
Dbndd2	Oligo_5.2	7	1	7	10	12
Dcaf11	Oligo_1.1	2	2	1	3	5
Dcaf13	VLMC_2	1	1	1	1	1
Dcn	VLMC_1	9	1	9	24	100
Dcn	VLMC_2	14	3	12	28	91
Dctn2	Oligo_1.1	1	1	1	1	1
Dctn2	Oligo_5.2	1	1	1	1	1
Dctn3	VLMC_2	1	1	1	1	1
Dctn3	Oligo_5.1	1	1	1	1	1
Dctn6	VLMC_2	1	1	1	1	1
Dctn6	Oligo_5.1	1	1	1	1	1
Dctpp1	Oligo_5.1	1	1	1	1	2
Dcun1d2	Oligo_5.2	1	1	1	1	1
Dcun1d4	Oligo_1.2	1	1	1	1	1
Ddah2	Oligo_5.1	1	1	1	1	1
Ddah2	Oligo_5.2	1	1	1	1	1
Ddhd2	Oligo_1.1	1	1	1	1	1
Ddost	Oligo_5.2	1	1	1	1	1
Ddrgk1	Oligo_1.1	1	1	1	1	1
Ddrgk1	Oligo_5.1	1	1	1	1	1
Ddx1	Oligo_1.1	1	1	1	2	3
Ddx1	Oligo_1.2	1	1	1	1	2
Ddx1	Oligo_5.2	1	1	1	1	2
Ddx24	VLMC_1	1	1	1	2	5
Ddx46	Oligo_1.1	1	1	1	1	1
Ddx46	Oligo_5.2	1	1	1	1	1
Ddx47	VLMC_2	2	2	1	2	11
Ddx5	Oligo_5.2	1	1	1	1	1
Ddx52	Oligo_1.1	3	2	2	3	5
Ddx52	Oligo_5.2	1	1	1	1	1
Ddx55	Oligo_1.1	1	1	1	1	1
Deb1	Oligo_1.1	3	2	3	4	6
Deb1	Oligo_5.1	1	1	1	1	2
Decr1	Oligo_1.1	2	1	2	2	2
Def6	VLMC_1	1	1	1	1	1
Degs1	Oligo_1.1	2	1	2	3	4
Degs1	Oligo_5.2	1	1	1	1	1
Denr	VLMC_2	1	1	1	1	4
Depdc1b	Oligo_1.1	3	2	2	4	7
Derl1	Oligo_5.2	1	1	1	1	1
Derl2	Oligo_1.1	1	1	1	1	2
Derl2	VLMC_2	1	1	1	1	4
Dguok	VLMC_2	1	1	1	3	4
Dhodh	VLMC_2	1	1	1	2	9
Dhrs1	VLMC_2	1	1	1	1	3
Dhrs1	Oligo_5.2	1	1	1	1	1
Dhrs4	VLMC_2	1	1	0	1	1
Dhrs7	VLMC_1	2	2	2	3	7
Dhrs7	Oligo_1.1	3	2	3	3	8
Dhrs7	Oligo_1.2	1	1	1	1	1
Dhrs7	Oligo_5.2	1	1	1	1	1
Dhrs7b	Oligo_5.2	1	1	1	1	1
Dhx9	Oligo_5.2	1	1	1	1	1
Diablo	Oligo_1.1	2	1	2	4	5
Dkc1	VLMC_1	1	1	1	2	15
Dkkl1	Oligo_5.2	1	1	1	1	1
Dld	Oligo_1.1	6	2	5	7	21
Dld	Oligo_5.2	2	1	2	2	3
Dlst	Oligo_1.1	1	1	1	2	2
Dnajb11	Oligo_1.1	1	1	1	1	2
Dnajb11	Oligo_1.2	1	1	1	2	4
Dnajc11	Oligo_5.2	2	2	1	2	3
Dnajc12	Oligo_5.2	1	1	1	1	2
Dnajc18	Oligo_1.1	1	1	1	1	1
Dnajc18	VLMC_2	1	1	1	1	2
Dnajc19	Oligo_1.1	1	1	1	1	1
Dnajc21	Oligo_5.2	1	1	0	1	2
Dnajc24	Oligo_1.1	2	1	2	2	2
Dnajc24	Oligo_5.1	1	1	1	1	2
Dnajc24	Oligo_5.2	1	1	1	1	1
Dnajc30	Oligo_5.2	1	0	1	1	1
Dnajc4	VLMC_2	1	1	1	1	7
Dnajc8	Oligo_1.1	1	1	1	1	2
Dnase1l1	Oligo_5.1	1	1	1	1	1
Dner	Oligo_5.2	2	2	1	2	2
Dnm2	Oligo_1.1	1	1	1	1	1
Dnpep	Oligo_1.1	1	1	1	2	2
Dnttip2	Oligo_1.1	1	1	0	1	3
Dohh	Oligo_1.1	1	0	1	1	1
Dolk	VLMC_2	1	0	1	1	4
Dph3	Oligo_1.1	1	1	1	1	1
Dph5	Oligo_1.1	1	1	1	1	2
Dph7	Oligo_5.2	1	1	1	1	1
Dpm1	Oligo_1.1	1	1	1	2	4
Dpm1	VLMC_2	1	1	1	1	11
Dpm1	Oligo_5.2	1	1	1	1	3
Dpm3	Oligo_1.1	2	0	2	2	3
Dpm3	VLMC_2	1	0	1	2	10
Dpp3	Oligo_1.1	2	2	2	2	4
Dpp7	Oligo_1.1	1	1	1	1	1
Dpy30	Oligo_1.1	2	1	2	3	10
Dpy30	Oligo_5.2	2	1	2	3	7
Dpysl2	Oligo_1.1	1	1	1	1	2
Dram2	Oligo_1.1	7	3	7	10	13
Dram2	Oligo_5.2	3	1	3	3	7
Drg1	VLMC_2	1	1	1	2	9
Dscr3	VLMC_2	1	1	1	2	6
Dscr3	Oligo_5.2	1	1	1	1	2
Dstn	Oligo_1.1	2	1	2	6	10
Dstn	VLMC_2	2	2	2	2	5
Dstn	Oligo_5.2	2	1	2	2	3
Dtna	Oligo_5.2	1	1	1	1	1
Dus2	Oligo_1.1	1	1	1	1	2
Dus3l	Oligo_5.2	1	1	1	1	1
Dusp11	Oligo_1.1	3	3	3	3	5
Dusp11	Oligo_5.2	1	1	1	1	1
Dusp12	Oligo_1.1	1	1	1	1	1
Dusp28	Oligo_1.1	1	1	1	1	2
Dusp6	VLMC_2	3	1	3	10	33
Dync1i2	Oligo_1.1	2	1	2	2	3
Dync1i2	Oligo_5.1	1	1	1	1	1
Dync1li1	Oligo_1.2	1	1	1	1	3
Dynll1	Oligo_1.1	1	1	1	1	1
Dynll1	Oligo_5.1	1	1	1	1	1
Dynlrb1	Oligo_1.1	3	2	3	8	15
Dynlrb1	VLMC_2	1	1	1	2	8
Dynlrb1	Oligo_5.1	1	1	1	2	7
Dynlrb1	Oligo_1.2	3	2	3	3	3
Dynlt1b	VLMC_1	1	1	1	2	7
Dynlt1b	Oligo_1.1	1	1	1	1	2
Dynlt1b	VLMC_2	1	1	1	3	4
Dynlt3	Oligo_1.1	1	1	1	2	3
Dynlt3	Oligo_1.2	1	1	1	1	3
E130307A14Rik	Oligo_1.1	1	Na	Na	1	1
E330020D12Rik	Oligo_5.1	1	Na	Na	1	3
E330020D12Rik	Oligo_5.2	1	Na	Na	1	2
Eapp	Oligo_5.2	1	1	1	1	1
Ebna1bp2	VLMC_2	1	1	1	2	6
Ebp	Oligo_1.1	4	2	4	5	5
Ebp	VLMC_2	1	1	1	1	6
Ebp	Oligo_5.2	2	2	2	3	3
Ebpl	Oligo_1.1	1	1	1	1	1
Ech1	VLMC_1	1	1	1	1	3
Ech1	Oligo_1.1	2	1	2	4	4
Ech1	VLMC_2	1	1	1	1	1
Ech1	Oligo_5.2	2	1	2	3	3
Echs1	Oligo_1.1	1	1	1	2	2
Echs1	VLMC_2	1	1	1	1	3
Echs1	Oligo_5.2	2	1	2	3	3
Eci2	Oligo_5.2	1	1	1	1	1
Edf1	Oligo_1.1	1	1	1	1	1
Edf1	VLMC_2	1	1	1	1	3
Edf1	Oligo_1.2	1	1	1	1	1
Edil3	Oligo_5.2	2	2	2	2	2
Edn3	VLMC_1	2	1	2	5	17
Eef1a1	VLMC_1	1	1	1	1	1
Eef1a1	Oligo_1.1	2	1	2	2	2
Eef1a1	Oligo_5.1	1	1	1	1	1
Eef1b2	VLMC_1	2	1	2	3	13
Eef1b2	Oligo_1.1	3	3	1	8	11
Eef1b2	VLMC_2	1	1	1	2	9
Eef1b2	Oligo_5.2	1	1	1	1	1
Eef1d	VLMC_2	2	2	2	2	5
Eef1d	Oligo_5.2	1	1	1	2	2
Eef1e1	Oligo_1.1	1	1	1	1	1
Eef1e1	Oligo_5.2	2	1	2	2	2
Eef2	Oligo_1.1	2	2	2	2	3
Eef2kmt	VLMC_2	2	2	1	3	7
Efemp2	VLMC_1	1	1	1	1	2
Efr3a	Oligo_1.1	1	1	1	1	1
Eftud1	VLMC_2	1	1	1	1	3
Eftud2	Oligo_1.1	1	1	1	1	2
Eid1	Oligo_1.1	1	0	1	1	3
Eid1	Oligo_5.1	1	0	1	1	3
Eid1	Oligo_1.2	3	2	3	3	4
Eid2	Oligo_5.1	1	0	1	1	1
Eif1ad	VLMC_1	1	1	1	1	3
Eif1ax	Oligo_1.1	2	1	2	2	6
Eif1ax	Oligo_5.1	2	1	2	2	2
Eif1b	VLMC_2	1	1	1	1	3
Eif1b	Oligo_5.1	2	2	1	2	7
Eif1b	Oligo_1.2	1	1	1	1	1
Eif1b	Oligo_5.2	1	1	1	1	1
Eif2b2	Oligo_1.1	1	1	1	1	3
Eif2b3	Oligo_5.2	1	1	1	1	2
Eif2b4	Oligo_1.1	2	2	2	2	2
Eif2s1	Oligo_1.1	1	1	1	1	1
Eif2s2	Oligo_1.1	1	1	1	1	1
Eif2s2	Oligo_5.1	1	1	1	1	1
Eif2s2	Oligo_5.2	1	1	1	1	1
Eif3d	Oligo_1.1	1	1	1	1	2
Eif3d	Oligo_5.2	1	1	1	1	2
Eif3e	Oligo_1.1	2	1	2	2	7
Eif3e	Oligo_5.1	1	1	1	1	1
Eif3f	Oligo_5.2	1	1	1	1	1
Eif3i	Oligo_1.1	1	1	1	1	1
Eif3i	Oligo_5.1	1	1	1	2	3
Eif3k	Oligo_5.2	1	1	1	1	1
Eif3l	Oligo_1.1	2	2	2	2	3
Eif3l	Oligo_5.1	1	1	1	1	3
Eif3l	Oligo_5.2	1	1	1	1	1
Eif3m	Oligo_1.1	2	2	2	3	9
Eif4a2	VLMC_1	1	1	1	1	1
Eif4a2	Oligo_1.1	3	3	2	3	5
Eif4a2	VLMC_2	1	1	1	1	1
Eif4a2	Oligo_5.2	1	1	1	1	1
Eif4a3	Oligo_1.1	2	1	2	2	2
Eif4a3	VLMC_2	1	1	1	1	6
Eif4a3	Oligo_5.1	2	1	2	2	3
Eif4a3	Oligo_5.2	1	1	1	1	1
Eif4e2	VLMC_2	1	1	1	1	5
Eif6	VLMC_2	1	1	1	1	4
Eif6	Oligo_5.2	1	1	1	1	1
Elavl2	Oligo_1.1	1	1	0	2	4
Elovl1	Oligo_1.1	3	2	3	3	5
Elovl1	Oligo_5.2	3	1	3	3	3
Elovl4	Oligo_5.2	1	1	1	1	1
Elovl5	Oligo_1.1	2	1	2	2	3
Elovl5	Oligo_5.2	2	1	2	3	3
Elovl6	Oligo_1.1	2	1	2	2	3
Elovl7	Oligo_1.1	7	2	6	14	30
Elovl7	Oligo_1.2	2	1	2	2	2
Elovl7	Oligo_5.2	2	1	2	4	7
Elp2	Oligo_1.1	1	1	1	1	8
Elp3	Oligo_1.1	1	1	1	1	4
Elp3	Oligo_5.1	1	1	1	2	5
Elp4	Oligo_1.1	1	1	1	1	1
Elp5	Oligo_1.1	1	1	1	1	1
Elp5	Oligo_1.2	1	1	1	1	3
Elp5	Oligo_5.2	1	1	1	1	1
Elp6	Oligo_1.1	1	1	1	1	3
Emc2	Oligo_1.1	1	1	1	2	3
Emc2	VLMC_2	1	1	1	1	3
Emc2	Oligo_1.2	1	1	1	1	1
Emc2	Oligo_5.2	1	1	1	2	2
Emc3	Oligo_1.1	2	1	2	2	3
Emc3	Oligo_5.2	1	1	1	1	1
Emc6	Oligo_1.1	1	0	1	1	1
Emc7	Oligo_1.1	1	1	1	1	2
Emc7	VLMC_2	1	1	1	1	5
Emc7	Oligo_5.1	1	1	1	1	1
Emc7	Oligo_1.2	1	1	1	1	1
Eme2	Oligo_1.1	1	1	1	1	2
Eml1	Oligo_1.1	1	1	1	1	1
Enho	Oligo_1.2	1	0	1	1	1
Eno2	Oligo_5.2	1	1	1	1	1
Enoph1	Oligo_1.1	4	1	4	5	7
Enoph1	Oligo_5.2	2	2	1	3	5
Enpp2	Oligo_1.1	22	13	11	40	96
Enpp2	Oligo_1.2	1	1	1	1	3
Enpp2	Oligo_5.2	10	4	9	18	28
Enpp3	VLMC_2	1	1	1	2	6
Enpp4	Oligo_1.1	1	1	1	1	2
Enpp4	Oligo_5.2	1	1	1	1	1
Enpp6	Oligo_5.1	1	1	1	1	3
Enpp6	Oligo_5.2	2	2	2	2	2
Ensa	VLMC_2	1	1	1	1	5
Entpd5	Oligo_5.2	1	1	1	1	1
Epha4	Oligo_5.2	2	1	2	2	2
Epha7	Oligo_5.2	1	1	1	1	1
Ephb6	Oligo_5.2	1	1	1	1	1
Ephx1	VLMC_2	1	1	1	1	1
Ephx2	VLMC_2	2	2	1	2	11
Epm2aip1	Oligo_5.1	2	0	2	2	5
Epn2	Oligo_1.1	1	1	1	1	1
Epn2	Oligo_5.2	1	1	1	1	1
Erbb4	Oligo_1.1	1	0	1	1	5
Erdr1	Oligo_1.2	1	Na	Na	1	1
Ergic3	VLMC_1	1	1	1	1	3
Ergic3	Oligo_1.1	1	1	1	1	1
Eri3	VLMC_2	1	1	1	1	1
Erlin1	Oligo_5.2	1	1	1	1	2
Ermn	Oligo_5.1	2	2	2	2	3
Ero1l	Oligo_1.1	1	1	1	1	1
Erp29	Oligo_1.1	1	1	1	1	2
Erp29	VLMC_2	2	1	2	2	4
Erp44	Oligo_1.1	2	1	2	2	8
Erp44	Oligo_5.2	1	1	1	1	1
Esd	VLMC_1	1	1	1	1	2
Esd	Oligo_1.1	1	1	1	1	1
Etf1	Oligo_1.1	1	1	1	1	1
Etfa	Oligo_1.1	1	1	1	1	1
Etfb	Oligo_1.1	1	1	1	3	5
Etfb	VLMC_2	1	1	1	1	1
Etfb	Oligo_5.1	1	1	1	1	4
Etfb	Oligo_5.2	1	1	1	1	1
Etfdh	Oligo_1.1	2	2	2	2	2
Exoc3	Oligo_1.1	1	1	1	2	5
Exoc6	Oligo_5.2	1	1	1	1	2
Exoc6b	Oligo_1.1	1	1	1	2	2
Exoc7	Oligo_5.2	1	1	1	1	1
Exoc8	Oligo_1.1	1	0	1	2	3
Exoc8	Oligo_5.1	1	0	1	2	3
Exoc8	Oligo_5.2	1	1	1	1	2
Exosc1	Oligo_1.1	1	1	1	1	1
Exosc7	Oligo_1.2	1	1	1	1	1
Exosc8	Oligo_1.1	1	1	1	1	1
Exosc8	Oligo_5.2	1	1	1	1	1
Ext1	VLMC_2	3	2	2	3	5
Ezh1	Oligo_5.2	1	1	1	1	1
F3	VLMC_2	1	1	1	1	5
F630111L10Rik	Oligo_1.1	1	Na	Na	2	3
F8a	Oligo_1.2	1	1	1	1	1
Fabp5	Oligo_1.1	1	1	1	1	1
Faf2	Oligo_1.1	1	1	1	1	2
Faf2	Oligo_5.2	1	1	1	1	1
Fah	Oligo_1.1	1	1	1	1	1
Fah	VLMC_2	2	1	2	4	6
Fah	Oligo_5.2	2	1	2	3	4
Fam114a1	VLMC_1	2	1	2	5	16
Fam114a2	Oligo_1.1	1	1	1	1	1
Fam118b	Oligo_1.1	1	1	1	1	2
Fam120b	Oligo_1.1	1	1	1	1	1
Fam122a	Oligo_5.2	1	1	1	1	2
Fam133b	Oligo_1.1	1	1	0	1	1
Fam133b	VLMC_2	1	1	1	1	1
Fam133b	Oligo_5.1	1	1	1	1	1
Fam134c	VLMC_2	2	2	1	3	5
Fam172a	Oligo_1.1	1	1	1	1	4
Fam174a	Oligo_5.1	1	1	1	1	2
Fam180a	VLMC_1	1	1	1	2	10
Fam180a	VLMC_2	2	2	2	2	8
Fam188a	Oligo_1.1	1	1	1	1	2
Fam188a	Oligo_5.2	1	1	1	3	4
Fam192a	Oligo_1.1	1	1	1	1	4
Fam192a	Oligo_5.2	1	1	1	1	1
Fam195b	Oligo_1.1	1	1	1	1	1
Fam21	Oligo_1.1	4	3	3	5	8
Fam21	Oligo_5.2	1	1	1	1	1
Fam26e	VLMC_1	1	1	1	3	14
Fam26e	VLMC_2	1	1	1	1	3
Fam32a	Oligo_5.1	1	1	1	1	2
Fam43a	Oligo_1.2	1	0	1	1	1
Fam50a	Oligo_1.1	2	2	1	2	2
Fam57a	Oligo_1.1	1	1	1	2	3
Fam63a	Oligo_1.2	1	0	1	1	1
Fam69a	Oligo_5.2	1	1	1	2	2
Fam92a	Oligo_1.1	1	1	1	1	1
Fam96a	VLMC_1	2	1	2	3	5
Fam96a	VLMC_2	1	1	1	3	8
Fam96a	Oligo_1.2	1	1	1	1	1
Fam96b	VLMC_2	1	1	1	2	2
Fam98a	Oligo_1.1	2	1	2	3	8
Fam98a	Oligo_5.1	1	1	1	1	2
Fancb	Oligo_5.2	1	1	1	1	2
Far1	Oligo_1.1	1	1	1	1	1
Fars2	Oligo_5.2	1	1	1	1	1
Farsa	Oligo_1.1	1	1	1	1	2
Farsb	VLMC_1	1	1	1	1	3
Farsb	Oligo_5.2	1	1	1	1	1
Fat4	Oligo_1.2	1	1	0	1	2
Fau	Oligo_1.1	2	1	2	2	2
Fau	Oligo_5.1	1	1	1	1	1
Fbln5	VLMC_1	1	1	1	2	16
Fbln5	VLMC_2	1	1	1	1	7
Fbxl12os	Oligo_5.2	1	0	1	1	2
Fbxl5	Oligo_1.1	1	1	1	1	1
Fbxo3	Oligo_5.2	2	2	1	2	2
Fbxo32	Oligo_1.1	1	1	1	1	2
Fbxo8	Oligo_1.1	2	2	1	3	9
Fbxo9	Oligo_1.1	1	1	1	1	3
Fbxw17	VLMC_1	2	2	1	3	9
Fbxw17	Oligo_1.1	1	1	1	2	2
Fcf1	Oligo_5.1	1	1	1	1	6
Fcgrt	VLMC_2	3	2	2	8	15
Fcho2	Oligo_1.1	1	1	1	1	1
Fdps	Oligo_1.1	1	1	1	1	1
Fdxacb1	Oligo_5.2	1	1	1	1	1
Fech	Oligo_1.1	1	1	1	1	3
Fem1a	Oligo_1.1	1	0	1	1	1
Fer	Oligo_1.1	1	1	1	1	1
Fez1	Oligo_1.1	1	1	1	1	5
Fh1	Oligo_1.1	1	1	1	1	1
Fh1	Oligo_5.2	1	1	1	1	1
Fhl1	Oligo_5.2	1	1	1	1	1
Fibin	VLMC_2	1	0	1	1	1
Fig4	Oligo_1.1	1	1	1	1	2
Fis1	Oligo_1.1	2	1	2	3	4
Fis1	VLMC_2	2	1	2	2	2
Fis1	Oligo_5.1	1	1	1	2	2
Fis1	Oligo_1.2	2	1	2	2	2
Fis1	Oligo_5.2	2	2	2	4	7
Fjx1	Oligo_5.2	1	0	1	1	2
Fkbp1a	Oligo_1.1	3	1	3	4	6
Fkbp1a	VLMC_2	1	1	1	3	4
Fkbp1a	Oligo_1.2	1	1	1	1	2
Fkbp2	VLMC_2	2	1	2	3	8
Fkbp3	VLMC_2	1	1	1	2	8
Fkbp7	VLMC_2	1	1	1	3	10
Fkbp8	Oligo_1.1	1	1	1	1	1
Fkbp9	Oligo_1.2	1	1	1	2	5
Flad1	Oligo_1.1	2	1	2	2	3
Flrt2	Oligo_5.2	1	0	1	1	1
Flrt3	Oligo_1.1	2	0	2	2	3
Flrt3	VLMC_2	1	0	1	1	8
Fn3k	Oligo_5.1	1	1	1	1	3
Fnta	Oligo_1.1	2	2	2	2	4
Fopnl	Oligo_1.1	1	1	1	1	1
Fopnl	Oligo_5.2	1	1	1	1	1
Fos	VLMC_1	2	2	1	5	15
Fosb	VLMC_2	1	1	1	1	1
Foxc1	VLMC_1	1	0	1	1	3
Foxc1	VLMC_2	2	0	2	3	10
Foxd1	VLMC_2	1	0	1	2	9
Foxf2	VLMC_1	1	1	1	1	10
Fpgt	Oligo_1.1	2	2	2	2	5
Fpgt	Oligo_5.2	1	1	1	1	1
Frg1	Oligo_1.2	1	1	1	1	1
Frg1	Oligo_5.2	1	1	1	2	3
Frk	VLMC_2	1	1	1	2	11
Frmd8	Oligo_1.1	1	1	1	1	1
Fstl1	VLMC_2	3	3	1	5	15
Fth1	VLMC_1	1	1	1	1	2
Fth1	Oligo_1.1	2	1	2	8	8
Fth1	VLMC_2	2	2	2	10	16
Fth1	Oligo_5.1	9	5	6	38	60
Fth1	Oligo_1.2	2	2	1	2	2
Fth1	Oligo_5.2	4	2	4	45	55
Fubp1	Oligo_1.1	1	1	1	1	3
Fundc1	Oligo_1.1	1	1	1	1	1
Fundc2	VLMC_2	1	1	1	2	9
Fut8	Oligo_1.1	1	1	1	1	3
Fxr1	Oligo_1.1	1	1	1	1	1
Fyn	Oligo_1.1	1	1	1	1	1
Fyttd1	Oligo_1.1	3	3	3	3	8
Fzd7	VLMC_2	1	0	1	1	4
G0s2	VLMC_1	1	0	1	3	3
G2e3	Oligo_1.1	2	2	1	2	8
G3bp2	Oligo_1.1	4	2	4	5	13
Gabarap	Oligo_1.1	4	2	4	7	11
Gabarap	VLMC_2	1	1	1	1	8
Gabarapl2	Oligo_1.1	2	1	2	4	5
Gabarapl2	Oligo_5.1	1	1	1	1	3
Gabarapl2	Oligo_5.2	2	1	2	4	5
Gabrg2	Oligo_5.2	2	2	2	2	4
Gal3st1	Oligo_1.1	2	1	2	2	5
Galnt4	Oligo_5.1	1	0	1	2	5
Gamt	Oligo_1.1	4	2	3	7	12
Ganc	Oligo_1.1	1	1	1	1	4
Gars	Oligo_1.1	1	1	1	2	4
Gas5	Oligo_1.1	8	Na	Na	11	17
Gas5	VLMC_2	3	Na	Na	5	17
Gas5	Oligo_5.1	2	Na	Na	3	8
Gas5	Oligo_1.2	1	Na	Na	1	1
Gas5	Oligo_5.2	3	Na	Na	3	5
Gatb	Oligo_5.2	1	1	1	1	2
Gatm	Oligo_1.1	5	2	5	7	16
Gatm	Oligo_5.1	1	1	1	2	8
Gatm	Oligo_5.2	7	3	6	11	17
Gba	Oligo_5.2	1	1	1	1	1
Gbas	Oligo_1.1	1	1	1	1	1
Gcdh	Oligo_5.2	1	1	1	1	1
Gclm	Oligo_1.1	2	1	2	2	3
Gdap2	Oligo_1.1	1	1	1	1	2
Gde1	Oligo_1.1	2	1	2	3	5
Gde1	Oligo_5.2	1	1	1	1	1
Gdi1	Oligo_1.1	2	1	2	4	8
Gdi1	Oligo_5.2	1	1	1	1	2
Gdi2	Oligo_1.1	2	1	2	5	9
Gdi2	VLMC_2	1	1	1	2	9
Gdi2	Oligo_5.1	1	1	1	1	9
Gdi2	Oligo_5.2	1	1	1	1	1
Gdpd1	Oligo_1.1	1	1	1	1	1
Gdpd1	Oligo_5.2	1	1	1	1	1
Ggh	Oligo_1.1	1	1	1	1	2
Ggt5	VLMC_1	1	1	1	2	6
Ghitm	Oligo_1.1	1	1	1	1	1
Ghitm	Oligo_5.1	1	1	1	2	5
Ghitm	Oligo_5.2	1	1	1	2	2
Gigyf2	Oligo_1.1	1	1	1	1	2
Gigyf2	Oligo_5.2	1	1	1	1	2
Ginm1	VLMC_2	2	2	1	2	6
Ginm1	Oligo_5.2	1	1	1	1	1
Gins4	Oligo_5.2	1	1	1	1	1
Gipc1	Oligo_1.1	3	3	2	3	3
Gja1	VLMC_1	1	0	1	3	9
Gjb6	VLMC_2	1	0	1	2	12
Gjc1	Oligo_5.2	1	1	1	1	1
Gjc2	Oligo_1.1	1	1	1	1	1
Glmp	Oligo_5.1	1	1	1	2	3
Glo1	Oligo_1.1	3	1	3	3	6
Glo1	Oligo_5.1	2	2	2	3	8
Glo1	Oligo_1.2	1	1	1	1	1
Glo1	Oligo_5.2	2	1	2	2	3
Glod4	Oligo_1.1	3	2	2	4	6
Glod4	VLMC_2	1	1	1	1	8
Glod4	Oligo_5.1	1	1	1	1	5
Glrb	Oligo_5.2	1	1	1	1	3
Glrx2	Oligo_1.1	1	1	1	1	1
Gltp	Oligo_1.1	1	1	1	1	2
Gltp	Oligo_5.1	1	1	1	1	1
Gm10790	VLMC_2	1	Na	Na	3	10
Gm15421	Oligo_1.1	1	Na	Na	1	1
Gm1976	Oligo_5.2	1	Na	Na	1	1
Gm20300	Oligo_1.2	1	Na	Na	1	1
Gm20594	VLMC_1	4	1	4	5	12
Gm20594	Oligo_1.1	1	1	1	1	1
Gm20594	VLMC_2	3	1	3	5	16
Gm20594	Oligo_1.2	2	1	2	6	6
Gm20594	Oligo_5.2	3	1	3	5	6
Gm3414	Oligo_1.2	1	Na	Na	1	4
Gm4980	VLMC_2	2	0	2	2	4
Gm561	VLMC_1	1	1	1	1	4
Gm561	Oligo_1.1	1	1	1	1	1
Gm715	VLMC_2	1	Na	Na	1	7
Gmfb	VLMC_1	1	1	1	2	2
Gmpr2	VLMC_1	1	1	1	1	4
Gmpr2	Oligo_1.1	1	1	1	1	1
Gmpr2	Oligo_5.2	1	1	1	1	1
Gmps	Oligo_1.1	1	1	1	1	2
Gnai2	VLMC_2	1	1	1	1	2
Gnai3	Oligo_1.1	2	1	2	4	6
Gnai3	Oligo_5.2	1	1	1	2	4
Gnas	VLMC_2	1	0	1	1	9
Gnas	Oligo_1.2	1	0	1	1	1
Gnb2l1	Oligo_1.1	1	1	1	1	2
Gnb2l1	VLMC_2	1	1	1	1	6
Gnb4	VLMC_1	2	1	2	4	9
Gnb4	Oligo_1.1	9	1	9	16	26
Gnb4	VLMC_2	1	1	1	1	1
Gnb4	Oligo_5.1	1	1	1	1	1
Gnb4	Oligo_1.2	2	1	2	2	3
Gng11	VLMC_2	5	1	5	8	40
Gng11	Oligo_5.1	2	2	2	2	5
Gng11	Oligo_5.2	1	1	1	1	1
Gng12	Oligo_1.1	5	1	5	7	10
Gng12	Oligo_1.2	1	1	1	1	1
Gng12	Oligo_5.2	2	1	2	2	2
Gnl3	Oligo_5.2	1	1	1	1	1
Gnpnat1	Oligo_5.2	1	1	1	1	3
Golph3	Oligo_5.1	2	2	1	2	8
Golph3l	Oligo_1.1	1	1	1	1	1
Gorab	Oligo_5.2	1	1	1	1	1
Got1	Oligo_1.1	2	2	1	3	5
Got1	Oligo_5.2	2	1	2	4	5
Gpatch11	VLMC_2	1	1	1	1	2
Gpatch2l	VLMC_2	1	1	1	1	6
Gpatch8	Oligo_1.1	2	2	2	2	7
Gpatch8	Oligo_1.2	1	1	1	1	2
Gpbp1	Oligo_1.1	1	1	1	1	3
Gpd2	VLMC_1	1	1	1	1	1
Gpd2	Oligo_5.2	1	1	1	1	3
Gphn	Oligo_1.1	1	1	1	1	1
Gpi1	Oligo_1.1	1	1	1	2	3
Gpi1	Oligo_5.2	1	1	1	1	1
Gpkow	VLMC_1	1	1	1	2	5
Gpkow	Oligo_1.1	1	1	1	2	3
Gpm6a	VLMC_2	1	1	1	1	1
Gpm6a	Oligo_5.2	5	1	5	5	7
Gpm6b	VLMC_2	1	1	1	1	2
Gpm6b	Oligo_5.1	4	4	2	6	22
Gpm6b	Oligo_5.2	9	8	4	11	17
Gpn1	Oligo_1.1	1	1	1	1	1
Gpn3	VLMC_2	1	1	1	1	1
Gpr15	Oligo_1.1	1	1	1	1	4
Gpr19	VLMC_1	1	0	1	1	8
Gpr19	Oligo_5.2	1	0	1	1	1
Gpr37	Oligo_1.1	3	3	3	3	8
Gpr37	Oligo_5.1	1	1	1	1	5
Gpr37	Oligo_1.2	4	4	2	5	7
Gpr37	Oligo_5.2	3	3	2	3	8
Gpr37l1	Oligo_1.1	1	1	1	1	1
Gpsm2	Oligo_1.1	2	2	2	2	3
Gpx1	VLMC_1	1	1	1	2	2
Gpx1	Oligo_1.1	2	1	2	2	2
Gpx1	VLMC_2	1	1	1	2	4
Gpx1	Oligo_5.2	1	1	1	1	1
Gpx7	VLMC_2	1	1	1	1	1
Gramd3	Oligo_1.1	4	2	4	4	10
Grb10	VLMC_2	1	1	1	1	1
Grcc10	VLMC_1	1	1	1	1	2
Grcc10	Oligo_5.1	1	1	1	1	1
Grcc10	Oligo_5.2	1	1	1	1	1
Gria2	Oligo_5.2	2	2	2	2	2
Gripap1	VLMC_2	1	1	1	1	2
Grpel1	Oligo_1.1	1	1	1	1	1
Gskip	Oligo_5.1	1	1	1	1	5
Gsn	Oligo_1.1	4	4	4	6	11
Gsn	VLMC_2	1	1	1	2	4
Gsn	Oligo_5.2	8	5	5	12	13
Gspt2	Oligo_1.1	1	1	1	2	3
Gstm1	VLMC_2	3	1	3	5	18
Gstm2	VLMC_1	2	2	1	3	12
Gstm2	VLMC_2	2	2	2	6	14
Gstm7	Oligo_5.1	1	1	1	1	1
Gsto2	Oligo_1.1	1	1	1	1	2
Gstp1	Oligo_1.1	1	1	1	1	1
Gstp1	Oligo_5.1	1	1	1	1	2
Gstt2	VLMC_2	1	1	1	2	2
Gtf2a1	Oligo_1.1	1	1	1	1	1
Gtf2a2	VLMC_1	1	1	1	1	6
Gtf2a2	VLMC_2	1	1	1	1	5
Gtf2a2	Oligo_5.2	2	1	2	2	2
Gtf2e1	Oligo_1.1	1	1	1	2	3
Gtf2f2	Oligo_1.1	1	1	1	1	1
Gtf2h1	Oligo_1.1	2	1	2	2	4
Gtf2h3	Oligo_5.2	1	1	1	1	1
Gtf2h5	Oligo_1.1	2	1	2	2	3
Gtf2h5	VLMC_2	1	1	1	1	2
Gtf2h5	Oligo_5.1	2	1	2	3	4
Gtf2h5	Oligo_5.2	1	1	1	2	2
Gtf3c3	Oligo_1.1	1	1	1	1	1
Gulp1	VLMC_2	2	2	2	2	3
Gyg	VLMC_1	1	1	1	1	1
Gyg	Oligo_1.1	1	1	1	1	1
Gypc	VLMC_2	1	1	1	1	4
H1f0	VLMC_1	1	0	1	2	4
H1f0	VLMC_2	1	0	1	1	1
H1f0	Oligo_1.2	2	0	2	2	2
H1f0	Oligo_5.2	1	0	1	1	1
H2-Ab1	Oligo_1.1	2	1	2	2	5
H2afj	Oligo_1.1	3	0	3	3	5
H2afj	Oligo_1.2	1	1	1	1	1
H2afx	Oligo_1.1	1	0	1	1	1
H2afx	Oligo_1.2	1	0	1	1	1
H2afz	Oligo_5.2	1	1	1	1	1
H3f3b	VLMC_1	2	2	1	8	23
H3f3b	Oligo_1.1	3	1	3	8	17
H3f3b	VLMC_2	3	2	2	11	56
H3f3b	Oligo_5.2	2	1	2	4	4
Hacd1	Oligo_1.1	1	1	1	1	1
Hacd3	Oligo_1.1	1	1	1	1	2
Hacd3	VLMC_2	1	1	1	3	15
Hacd3	Oligo_5.2	1	1	1	2	6
Hacl1	Oligo_1.1	1	1	1	2	4
Hadh	Oligo_1.1	3	1	3	5	9
Hadh	Oligo_5.2	2	1	2	4	6
Hadha	Oligo_1.1	1	1	1	1	3
Hadha	Oligo_5.1	1	1	1	1	1
Hadhb	VLMC_2	1	1	1	1	1
Hagh	Oligo_1.1	1	1	1	1	1
Hagh	VLMC_2	1	1	1	1	2
Hagh	Oligo_5.2	1	1	1	2	3
Hars	Oligo_5.2	1	1	1	1	1
Hars2	VLMC_1	1	1	1	4	23
Hat1	Oligo_5.2	1	1	1	1	2
Haus2	VLMC_2	1	1	1	1	3
Haus7	VLMC_1	1	1	1	1	3
Haus8	Oligo_1.1	2	2	2	2	2
Hcfc1r1	VLMC_1	2	1	2	2	10
Hcfc1r1	Oligo_1.1	1	1	1	2	2
Hcfc1r1	Oligo_5.1	1	1	1	1	2
Hcfc1r1	Oligo_5.2	2	2	2	2	3
Hddc3	Oligo_1.1	1	1	1	2	2
Hddc3	Oligo_1.2	1	1	1	2	2
Hddc3	Oligo_5.2	1	1	1	1	5
Hdgf	Oligo_5.1	1	1	1	1	1
Hdhd2	Oligo_1.1	4	1	4	6	10
Hdhd2	VLMC_2	1	1	1	1	7
Hdlbp	VLMC_1	1	1	1	2	6
Hdlbp	Oligo_1.1	1	1	1	2	5
Hdlbp	VLMC_2	1	1	1	1	2
Heatr6	Oligo_5.2	1	1	1	1	2
Herc4	Oligo_1.1	1	1	1	1	3
Hes1	VLMC_1	2	0	2	5	7
Hexdc	Oligo_1.1	2	2	1	2	4
Hey1	Oligo_1.1	1	1	1	1	1
Hfe	VLMC_2	1	1	1	1	1
Hiat1	Oligo_1.1	5	3	4	8	14
Hiat1	Oligo_5.2	1	1	1	1	1
Hiatl1	Oligo_1.1	1	1	1	1	3
Hibch	Oligo_1.1	1	1	1	1	5
Hibch	Oligo_5.1	1	1	1	2	10
Hif1a	VLMC_2	1	1	1	1	4
Higd1a	Oligo_1.1	2	1	2	2	4
Higd2a	Oligo_1.1	1	1	1	1	2
Higd2a	VLMC_2	1	1	1	1	5
Higd2a	Oligo_5.1	1	1	1	2	4
Higd2a	Oligo_1.2	1	1	1	1	1
Higd2a	Oligo_5.2	1	1	1	1	1
Hint1	Oligo_1.1	2	1	2	4	6
Hint1	Oligo_5.1	2	1	2	2	3
Hint1	Oligo_5.2	1	1	1	2	2
Hist1h1c	Oligo_1.1	1	0	1	3	4
Hist1h1c	Oligo_5.2	1	0	1	1	1
Hist1h2bc	Oligo_1.1	1	0	1	1	1
Hist1h2bc	VLMC_2	1	0	1	5	20
Hist1h2bc	Oligo_5.2	1	0	1	2	3
Hist1h2be	Oligo_5.1	1	0	1	2	2
Hist1h4i	Oligo_5.1	1	0	1	2	3
Hist2h2be	VLMC_2	1	0	1	3	11
Hist3h2a	VLMC_1	1	0	1	1	5
Hist4h4	VLMC_2	1	0	1	1	12
Hmbs	Oligo_1.1	4	2	4	4	6
Hmgb1	Oligo_1.1	1	1	1	1	2
Hmgcl	VLMC_1	1	1	1	1	1
Hmgcl	Oligo_1.1	2	2	2	4	6
Hmgcr	Oligo_1.1	3	2	3	6	9
Hmgcs1	Oligo_1.1	11	4	9	55	82
Hmgcs1	Oligo_1.2	1	1	1	1	1
Hmgcs1	Oligo_5.2	6	4	5	14	15
Hmgn2	Oligo_1.1	1	1	1	1	1
Hmgn2	Oligo_5.2	1	1	1	2	2
Hmgn3	Oligo_1.1	2	2	2	2	4
Hmgn3	VLMC_2	3	2	2	4	15
Hmgn3	Oligo_1.2	3	3	3	3	4
Hmgn3	Oligo_5.2	1	1	1	1	1
Hmox1	VLMC_1	1	1	1	1	1
Hmox1	VLMC_2	1	1	1	1	1
Hnrnpa2b1	Oligo_1.1	3	3	3	3	4
Hnrnpa2b1	VLMC_2	1	1	1	1	1
Hnrnpa2b1	Oligo_5.2	2	2	2	3	3
Hnrnpc	Oligo_1.1	2	2	2	2	5
Hnrnpc	VLMC_2	1	1	1	1	1
Hnrnpdl	Oligo_1.1	1	1	1	1	6
Hnrnph1	Oligo_1.1	1	1	1	2	3
Hnrnpk	Oligo_1.1	2	2	1	3	3
Hnrnpr	Oligo_1.1	1	1	1	1	1
Hnrnpr	Oligo_5.2	1	1	1	1	2
Hopx	Oligo_5.2	1	1	1	1	1
Hp1bp3	Oligo_1.1	1	1	1	1	4
Hprt	VLMC_2	3	3	1	3	9
Hprt	Oligo_5.1	1	1	1	1	7
Hps4	Oligo_1.1	1	0	1	1	2
Hps4	Oligo_5.2	1	0	1	1	1
Hs3st1	Oligo_1.1	1	0	1	1	1
Hs3st1	Oligo_5.2	1	0	1	1	1
Hs6st3	Oligo_5.2	1	1	0	1	1
Hsbp1	Oligo_1.1	2	2	2	2	3
Hsbp1	Oligo_1.2	2	2	2	2	5
Hsd17b10	VLMC_2	1	1	1	4	9
Hsd17b10	Oligo_5.1	1	1	1	1	1
Hsd17b12	Oligo_1.1	3	2	3	6	14
Hsd17b12	Oligo_1.2	1	1	1	2	4
Hsd17b4	Oligo_5.2	3	1	3	3	4
Hsd17b7	Oligo_1.1	4	1	4	7	15
Hsdl2	Oligo_1.1	1	1	1	1	1
Hsdl2	Oligo_5.2	1	1	1	1	1
Hsp90ab1	VLMC_1	1	1	1	1	4
Hsp90ab1	Oligo_1.1	9	6	5	21	32
Hsp90ab1	VLMC_2	3	3	2	7	21
Hsp90ab1	Oligo_5.1	1	1	1	1	1
Hsp90ab1	Oligo_1.2	1	1	1	4	4
Hsp90ab1	Oligo_5.2	3	3	3	6	9
Hsp90b1	VLMC_1	1	1	1	1	3
Hspa13	VLMC_1	1	1	1	3	10
Hspa13	Oligo_1.1	1	1	1	2	2
Hspa13	Oligo_5.2	2	1	2	3	3
Hspa14	Oligo_1.1	1	1	1	1	2
Hspa14	Oligo_1.2	1	1	1	1	2
Hspa1a	VLMC_1	1	0	1	2	2
Hspa1a	VLMC_2	7	4	5	8	16
Hspa1b	VLMC_1	1	0	1	2	2
Hspa2	Oligo_1.1	1	0	1	1	1
Hspa2	Oligo_1.2	2	0	2	2	2
Hspa4	Oligo_5.2	1	1	0	1	1
Hspa5	Oligo_1.1	6	3	5	11	25
Hspa5	VLMC_2	4	2	3	13	39
Hspa5	Oligo_5.2	3	2	2	3	3
Hspa9	Oligo_1.1	3	2	3	3	4
Hspe1	VLMC_1	1	1	1	1	2
Hspe1	VLMC_2	1	1	1	1	1
Htr1f	Oligo_5.2	1	0	1	1	1
Hypk	Oligo_1.1	2	1	2	3	7
Hypk	VLMC_2	1	1	1	2	8
Hypk	Oligo_1.2	2	1	2	2	2
Hypk	Oligo_5.2	1	1	1	1	1
Icam1	VLMC_2	1	1	1	1	9
Ick	Oligo_1.1	1	1	1	2	2
Ict1	Oligo_1.1	1	1	1	1	1
Id1	VLMC_1	1	1	1	1	1
Id3	VLMC_1	2	2	2	3	3
Id3	VLMC_2	6	2	5	14	39
Id3	Oligo_5.1	1	1	1	1	2
Id3	Oligo_1.2	1	1	1	1	1
Ide	Oligo_1.1	1	Na	Na	1	1
Idh1	Oligo_1.1	11	4	8	31	73
Idh1	Oligo_5.2	1	1	1	2	3
Idh2	Oligo_1.1	1	1	1	2	2
Idh3g	VLMC_2	2	1	2	2	11
Idh3g	Oligo_5.2	2	2	2	2	2
Idi1	Oligo_1.1	1	1	1	2	4
Ier3ip1	Oligo_1.1	1	1	1	1	2
Ier3ip1	VLMC_2	1	1	1	3	15
Ier3ip1	Oligo_5.2	2	1	2	3	5
Ier5	VLMC_2	1	0	1	1	1
Ier5	Oligo_5.1	2	0	2	2	3
Ier5	Oligo_5.2	1	0	1	1	1
Ifit2	Oligo_5.2	1	1	1	1	1
Ifit3	VLMC_2	1	1	1	1	7
Ifitm3	VLMC_1	1	1	1	1	1
Ifitm3	VLMC_2	2	1	2	2	6
Ifnar2	VLMC_2	1	1	1	1	3
Ift20	VLMC_1	1	1	1	2	3
Ift20	VLMC_2	2	1	2	2	4
Ift20	Oligo_5.1	1	1	1	1	4
Ift43	Oligo_1.1	1	1	1	1	1
Ift43	Oligo_1.2	1	1	1	1	1
Ift46	Oligo_1.1	2	1	2	4	7
Ift46	Oligo_1.2	1	1	1	1	2
Ift57	VLMC_2	1	1	0	1	2
Ift80	Oligo_5.2	1	1	1	1	2
Igbp1	Oligo_1.1	1	1	1	1	3
Igbp1	Oligo_5.2	1	1	1	1	2
Igf2	VLMC_2	1	1	1	1	1
Igip	Oligo_1.2	1	Na	Na	1	1
Igsf10	VLMC_2	1	0	1	1	3
Igsf8	Oligo_5.2	1	1	1	1	1
Ik	Oligo_1.1	1	1	1	2	2
Ikbkap	Oligo_1.1	1	1	1	2	2
Il18	Oligo_1.2	1	1	1	1	1
Il23a	Oligo_1.1	2	2	2	2	2
Il33	VLMC_2	1	1	1	1	1
Immp1l	Oligo_1.1	1	1	1	1	3
Immp1l	Oligo_5.1	1	1	1	1	2
Immt	Oligo_1.1	1	1	1	1	1
Immt	VLMC_2	1	1	1	1	2
Imp3	Oligo_1.2	1	1	1	1	1
Imp4	Oligo_1.1	1	1	1	1	1
Impa1	Oligo_5.2	1	1	1	1	1
Impact	VLMC_1	2	1	2	2	3
Impact	Oligo_1.1	1	1	1	2	2
Impact	Oligo_5.2	1	1	1	1	1
Ing2	VLMC_1	1	1	0	3	6
Ing4	VLMC_2	1	1	1	1	3
Inip	Oligo_1.1	1	1	1	2	2
Inip	Oligo_5.2	1	1	1	1	1
Ino80dos	Oligo_1.2	1	Na	Na	1	1
Inpp5k	Oligo_1.1	1	1	1	1	1
Insc	Oligo_5.2	1	1	1	1	2
Insig1	Oligo_1.1	1	1	1	1	1
Ints10	Oligo_1.1	2	2	1	2	4
Ints10	Oligo_5.2	1	1	1	1	1
Ippk	Oligo_1.1	2	2	2	2	3
Iqcb1	Oligo_1.1	2	2	1	3	13
Iqcc	Oligo_5.1	1	1	1	1	1
Irak4	Oligo_5.1	1	1	1	1	2
Irf2bpl	Oligo_1.1	1	0	1	1	2
Irs2	VLMC_2	1	1	1	1	1
Isca1	VLMC_2	1	1	1	1	1
Isca2	Oligo_1.1	1	1	1	1	1
Isca2	Oligo_5.1	1	1	1	1	1
Isca2	Oligo_1.2	1	1	1	1	1
Islr	VLMC_2	1	0	1	1	4
Ist1	Oligo_5.2	1	1	1	1	1
Itfg1	Oligo_1.1	1	1	1	1	2
Itgb1	Oligo_1.1	5	4	5	8	11
Itgb8	Oligo_1.1	2	2	2	2	2
Itih2	VLMC_1	2	1	2	2	9
Itih2	VLMC_2	1	1	1	2	7
Itih5	VLMC_1	7	4	6	10	42
Itih5	VLMC_2	6	4	6	12	35
Itm2a	Oligo_1.1	1	1	1	1	3
Itm2a	VLMC_2	4	2	3	12	41
Itm2a	Oligo_5.1	2	1	2	2	8
Itm2b	VLMC_1	5	1	5	8	26
Itm2b	Oligo_1.1	5	1	5	11	19
Itm2b	VLMC_2	8	2	7	13	44
Itm2b	Oligo_5.2	6	1	6	7	11
Itpr2	Oligo_1.1	1	1	1	1	6
Itpripl2	VLMC_1	1	0	1	1	3
Jagn1	VLMC_2	1	1	1	1	1
Jagn1	Oligo_5.2	1	1	1	1	1
Jakmip2	Oligo_1.1	1	1	1	1	1
Jakmip2	Oligo_5.2	1	1	1	1	1
Jam3	Oligo_1.1	6	4	6	13	22
Jam3	Oligo_5.2	1	1	1	1	1
Jarid2	Oligo_1.2	1	0	1	1	1
Jkamp	Oligo_1.1	2	2	2	2	2
Jkamp	VLMC_2	2	1	2	2	7
Jmjd8	VLMC_2	1	1	1	1	1
Jmy	Oligo_5.2	1	1	1	1	1
Josd2	Oligo_1.1	2	1	2	2	2
Josd2	Oligo_5.2	1	1	1	1	1
Jpx	VLMC_1	1	Na	Na	1	1
Jpx	Oligo_1.1	1	Na	Na	1	6
Jtb	Oligo_1.1	1	1	1	2	4
Jun	VLMC_1	2	1	2	2	4
Jun	Oligo_1.1	2	0	2	2	2
Jun	VLMC_2	6	2	6	9	34
Jun	Oligo_5.1	5	0	5	6	8
Jun	Oligo_1.2	1	0	1	1	1
Junb	VLMC_1	1	0	1	1	1
Junb	VLMC_2	4	0	4	4	8
Kars	Oligo_5.2	1	1	1	1	1
Kat8	VLMC_2	1	1	1	1	1
Katnbl1	Oligo_5.2	1	1	1	1	3
Kbtbd3	Oligo_1.1	2	2	1	2	3
Kbtbd3	Oligo_5.2	2	2	1	2	2
Kbtbd7	Oligo_1.1	1	0	1	1	5
Kbtbd7	Oligo_5.1	2	0	2	2	2
Kcnip3	Oligo_5.2	1	1	1	1	1
Kcnma1	Oligo_5.2	1	1	0	1	1
Kcnq1ot1	Oligo_1.1	1	Na	Na	1	3
Kcnq1ot1	Oligo_5.1	1	Na	Na	1	1
Kcnq1ot1	Oligo_1.2	1	Na	Na	1	1
Kcnq1ot1	Oligo_5.2	4	Na	Na	5	5
Kctd12	VLMC_2	2	0	2	5	26
Kctd6	Oligo_1.1	1	1	1	1	2
Kdm5a	Oligo_1.1	1	1	1	1	1
Kdsr	Oligo_1.1	1	1	1	1	2
Kdsr	Oligo_5.2	1	1	1	1	1
Khdrbs1	Oligo_1.1	1	1	1	1	3
Kif13b	VLMC_2	1	1	1	3	9
Kif13b	Oligo_5.2	1	1	1	1	2
Kif1a	Oligo_1.1	1	1	1	1	1
Kif1a	Oligo_5.2	3	1	3	3	3
Kif3a	Oligo_1.1	1	1	1	1	1
Kif5b	Oligo_1.1	1	1	1	2	5
Kifap3	Oligo_5.2	2	1	2	2	2
Kirrel3	Oligo_1.1	1	1	1	1	1
Klf2	VLMC_1	1	1	1	1	3
Klf2	VLMC_2	1	1	1	2	10
Klf6	VLMC_1	3	2	2	3	9
Klf6	VLMC_2	5	2	5	7	23
Klf6	Oligo_5.2	1	1	1	1	1
Klhdc1	Oligo_1.1	1	1	1	2	3
Klhdc10	Oligo_5.1	1	1	1	1	3
Klhdc4	Oligo_1.1	1	1	1	1	1
Klhl2	Oligo_1.1	2	Na	Na	2	2
Klhl22	Oligo_1.1	1	1	1	2	7
Klhl22	Oligo_5.2	1	1	1	1	1
Klhl4	Oligo_5.2	1	1	1	1	1
Klhl7	VLMC_2	1	1	1	2	4
Klhl9	Oligo_1.1	1	0	1	1	1
Klhl9	Oligo_5.1	1	0	1	3	3
Klhl9	Oligo_1.2	1	0	1	1	1
Klhl9	Oligo_5.2	2	0	2	3	3
Klk6	Oligo_5.1	1	1	1	1	2
Klk6	Oligo_5.2	5	1	5	15	22
Knop1	Oligo_1.1	1	1	0	1	1
Knop1	Oligo_1.2	1	1	0	1	1
Kpna3	VLMC_2	3	3	2	3	3
Kpna3	Oligo_5.2	1	1	1	1	1
Krtcap2	Oligo_1.1	2	1	2	2	7
Krtcap2	Oligo_1.2	1	1	1	1	1
Krtcap2	Oligo_5.2	2	1	2	2	2
Ktn1	Oligo_1.1	4	3	3	4	6
Ktn1	VLMC_2	2	2	2	2	9
Ktn1	Oligo_1.2	1	1	0	1	2
Ktn1	Oligo_5.2	2	1	2	2	2
Lamp2	Oligo_1.1	4	3	3	10	10
Lamp2	Oligo_5.1	1	1	1	1	2
Lamp2	Oligo_5.2	2	1	2	3	3
Lamtor2	Oligo_1.1	1	1	1	1	2
Lamtor2	VLMC_2	1	1	1	1	6
Lamtor5	VLMC_2	2	2	1	3	8
Lamtor5	Oligo_5.1	2	2	1	2	4
Lamtor5	Oligo_5.2	1	1	1	1	1
Lap3	Oligo_1.1	7	5	4	15	25
Lap3	Oligo_1.2	3	3	2	3	7
Lap3	Oligo_5.2	3	3	2	4	4
Laptm4a	Oligo_1.2	1	1	1	1	1
Laptm4a	Oligo_5.2	2	2	1	2	4
Larp7	VLMC_2	1	1	1	2	4
Lbr	Oligo_1.1	2	1	2	2	2
Lcmt1	Oligo_5.1	1	1	1	1	4
Lcmt1	Oligo_5.2	1	1	1	1	3
Lcmt2	Oligo_1.1	1	1	1	1	2
Lcor	Oligo_1.1	1	1	0	1	3
Lcorl	Oligo_1.1	1	1	1	1	1
Lcorl	Oligo_5.2	1	1	1	1	1
Ldha	VLMC_2	1	1	1	1	4
Ldha	Oligo_5.2	1	1	1	1	1
Ldhb	Oligo_5.2	1	1	1	1	1
Lef1	VLMC_2	1	1	1	1	1
Lef1	Oligo_5.1	1	0	1	1	2
Lekr1	Oligo_5.2	1	1	1	1	1
Lemd3	Oligo_5.2	1	1	0	1	1
Leo1	Oligo_1.1	1	1	1	1	1
Leo1	Oligo_1.2	1	1	1	2	2
Leprotl1	Oligo_5.1	1	1	1	1	3
Lgals1	VLMC_1	1	1	1	1	1
Lgals1	VLMC_2	1	1	1	5	13
Lgals8	Oligo_1.1	1	1	1	2	3
Lgals8	Oligo_5.2	1	1	1	2	2
Lgals9	VLMC_2	1	1	1	2	2
Lgals9	Oligo_1.2	1	1	1	2	2
Lgi3	Oligo_1.1	1	1	1	1	2
Lima1	Oligo_1.1	1	1	1	1	1
Limch1	Oligo_1.1	1	1	1	1	2
Lipa	Oligo_5.2	1	1	1	2	3
Litaf	VLMC_1	1	1	1	2	13
Litaf	Oligo_1.1	1	1	1	1	1
Litaf	Oligo_5.2	1	1	1	1	1
Lman2	Oligo_5.2	1	1	1	1	2
Lmbrd1	Oligo_1.1	4	2	3	5	10
Lmbrd1	Oligo_5.1	1	1	1	3	10
Lmf1	Oligo_1.2	1	1	1	1	1
Lnp	Oligo_1.1	1	1	1	1	1
Lnp	Oligo_5.1	1	1	1	1	2
Lnp	Oligo_5.2	1	1	1	1	1
LOC106740	Oligo_5.1	1	Na	Na	1	3
Lonp2	VLMC_2	1	1	1	1	8
Lonp2	Oligo_5.2	1	1	1	1	1
Loxl1	VLMC_2	1	1	1	1	1
Lpar1	Oligo_1.1	2	1	2	5	12
Lpar1	VLMC_2	1	1	1	4	12
Lpar1	Oligo_5.2	4	2	4	4	5
Lpar6	VLMC_1	1	1	1	1	1
Lrpap1	Oligo_1.1	1	1	1	3	4
Lrpap1	VLMC_2	2	1	2	3	3
Lrpap1	Oligo_5.2	1	1	1	1	2
Lrrc16a	Oligo_1.1	2	2	1	2	2
Lrrc28	Oligo_5.2	1	1	1	1	1
Lrrc4	Oligo_5.1	1	1	1	1	2
Lrrc57	Oligo_5.2	2	2	2	3	5
Lrrtm2	Oligo_1.1	1	1	1	1	2
Lsm10	Oligo_5.2	1	0	1	1	1
Lsm4	VLMC_2	1	1	1	1	3
Lsm6	Oligo_5.1	1	1	1	1	5
Lsm7	Oligo_5.2	1	1	1	1	2
Lsm8	Oligo_1.1	1	1	1	3	6
Lta4h	VLMC_1	1	1	1	2	11
Ltv1	Oligo_1.1	1	1	1	1	1
Luc7l3	Oligo_5.1	1	1	1	1	1
Lum	VLMC_1	4	1	4	7	39
Lum	VLMC_2	8	2	7	38	144
Luzp2	Oligo_1.1	13	3	10	21	57
Luzp2	Oligo_1.2	1	1	1	1	1
Ly6c1	Oligo_5.1	1	1	1	1	3
Ly6e	VLMC_2	1	1	1	2	3
Ly6e	Oligo_5.2	2	1	2	2	2
Lyar	VLMC_2	1	1	1	1	2
Lyar	Oligo_5.2	1	1	1	1	1
Lypd6	VLMC_2	1	1	1	4	10
Lyrm2	Oligo_5.2	1	1	1	1	2
Lyrm4	VLMC_1	1	1	1	1	3
Lyrm4	Oligo_5.2	1	1	1	1	1
Lyrm5	Oligo_1.1	2	1	2	2	3
Lysmd3	VLMC_2	3	2	3	4	16
Macrod2	Oligo_5.1	1	1	1	1	3
Maf	VLMC_2	2	0	2	4	11
Maf1	Oligo_1.1	2	1	2	3	3
Mafb	VLMC_2	1	0	1	1	11
Mag	Oligo_1.1	1	1	1	1	3
Maged2	VLMC_1	1	1	1	1	6
Maged2	VLMC_2	1	1	1	1	10
Magee1	Oligo_5.1	1	0	1	1	1
Magee2	Oligo_1.2	1	0	1	2	4
Magoh	VLMC_2	1	1	1	2	5
Magt1	Oligo_1.1	7	4	7	13	22
Magt1	Oligo_5.1	2	2	1	2	7
Magt1	Oligo_5.2	2	2	2	3	5
Mal	Oligo_1.1	1	1	1	1	4
Mal	Oligo_5.1	5	3	4	7	11
Mal	Oligo_5.2	6	1	6	17	26
Malat1	VLMC_1	7	Na	Na	65	175
Malat1	Oligo_1.1	40	Na	Na	315	504
Malat1	VLMC_2	9	Na	Na	101	268
Malat1	Oligo_5.1	24	Na	Na	136	347
Malat1	Oligo_1.2	30	Na	Na	199	263
Malat1	Oligo_5.2	21	Na	Na	80	108
Malsu1	VLMC_2	1	1	1	1	9
Man1a2	Oligo_5.2	1	1	0	1	3
Manba	VLMC_2	1	1	1	2	4
Manf	Oligo_1.1	1	1	1	2	3
Map1a	Oligo_1.1	2	2	0	2	4
Map1b	Oligo_5.2	1	1	1	1	1
Map1lc3b	Oligo_1.1	1	1	1	4	7
Map1lc3b	VLMC_2	1	1	1	1	4
Map1lc3b	Oligo_5.1	1	1	1	2	7
Mapk1	Oligo_1.1	1	1	1	1	4
Mapk9	Oligo_1.1	1	1	1	1	2
Mapkapk5	Oligo_5.2	1	1	1	1	2
Mapre1	VLMC_1	1	1	1	2	4
Mapre1	Oligo_1.1	4	4	3	4	12
Mapre1	Oligo_1.2	1	1	1	1	2
[truncated: 2,091 more rows]
